# Supplementary material for: Metabolic modulation of CtBP dimeric status impacts the repression of DNA damage repair genes and the platinum sensitivity of ovarian cancer
Source: Int J Biol Sci. 2023 Apr 9;19(7):2081–96. doi: 10.7150/ijbs.80952 (PMC10158025; doi:10.7150/ijbs.80952)
Supplement: Supplementary file 2 — Supplementary table 1: MT CHIP peaks. [file ijbsv19p2081s2.xlsx]

## Sheet: Sup Table 1
Chromosome name	peak start	peak end	peak name	display score		fold change	-LOG10(p)	-LOG10(q)	peak distance
chr1	713287	713444	MT_CHIP_peak_1	16	.	2.31124	1.62137	0	13
chr1	714073	714236	MT_CHIP_peak_2	18	.	2.48046	1.84591	0	13
chr1	762797	763023	MT_CHIP_peak_3	72	.	5.50218	7.21742	2.10949	124
chr1	860157	860452	MT_CHIP_peak_4	37	.	3.68915	3.77097	0	156
chr1	873764	874197	MT_CHIP_peak_5	27	.	3.0848	2.7619	0	274
chr1	874577	874960	MT_CHIP_peak_6	37	.	3.68915	3.77097	0	50
chr1	875377	875553	MT_CHIP_peak_7	27	.	3.0848	2.7619	0	72
chr1	876018	876351	MT_CHIP_peak_8	24	.	2.76372	2.43654	0	85
chr1	876930	877313	MT_CHIP_peak_9	49	.	4.12196	4.98931	0.6749	263
chr1	892392	892706	MT_CHIP_peak_10	16	.	2.31124	1.62137	0	61
chr1	894528	894768	MT_CHIP_peak_11	49	.	4.12196	4.98931	0.6749	164
chr1	895834	896048	MT_CHIP_peak_12	32	.	3.37368	3.28294	0	80
chr1	901931	902485	MT_CHIP_peak_13	24	.	2.87435	2.45362	0	92
chr1	903426	903586	MT_CHIP_peak_14	18	.	2.48046	1.84591	0	69
chr1	916674	916939	MT_CHIP_peak_15	18	.	2.48046	1.84591	0	63
chr1	932561	932829	MT_CHIP_peak_16	35	.	3.53779	3.53109	0	119
chr1	934747	935033	MT_CHIP_peak_17	35	.	3.53779	3.53109	0	37
chr1	935460	936010	MT_CHIP_peak_18	43	.	3.83809	4.32674	0.40511	491
chr1	937162	937747	MT_CHIP_peak_19	60	.	4.89784	6.00869	1.2997	107
chr1	955089	955256	MT_CHIP_peak_20	38	.	3.65508	3.85336	0.04508	81
chr1	956654	956914	MT_CHIP_peak_21	24	.	2.87435	2.45362	0	56
chr1	957607	957801	MT_CHIP_peak_22	27	.	3.0848	2.7619	0	107
chr1	963126	963307	MT_CHIP_peak_23	27	.	3.0848	2.7619	0	48
chr1	967496	967770	MT_CHIP_peak_24	18	.	2.48046	1.84591	0	45
chr1	999202	999550	MT_CHIP_peak_25	60	.	4.89784	6.00869	1.2997	154
chr1	999840	1000089	MT_CHIP_peak_26	37	.	3.68915	3.77097	0	140
chr1	1005142	1005459	MT_CHIP_peak_27	60	.	4.89784	6.00869	1.2997	38
chr1	1014839	1015130	MT_CHIP_peak_28	32	.	3.21647	3.22608	0	172
chr1	1015538	1016005	MT_CHIP_peak_29	48	.	4.29349	4.85704	0.5943	369
chr1	1029046	1029410	MT_CHIP_peak_30	23	.	2.82102	2.3792	0	246
chr1	1076205	1076365	MT_CHIP_peak_31	27	.	3.0848	2.7619	0	93
chr1	1092866	1093147	MT_CHIP_peak_32	85	.	6.02522	8.57016	3.06023	138
chr1	1100203	1100415	MT_CHIP_peak_33	37	.	3.68915	3.77097	0	66
chr1	1115196	1115458	MT_CHIP_peak_34	27	.	3.04718	2.70488	0	149
chr1	1116942	1117156	MT_CHIP_peak_35	23	.	2.82102	2.3792	0	70
chr1	1118925	1119181	MT_CHIP_peak_36	27	.	3.0848	2.7619	0	39
chr1	1136929	1137094	MT_CHIP_peak_37	27	.	3.0848	2.7619	0	40
chr1	1140852	1141031	MT_CHIP_peak_38	16	.	2.35577	1.6786	0	72
chr1	1141925	1142083	MT_CHIP_peak_39	26	.	2.9873	2.61595	0	77
chr1	1142271	1142446	MT_CHIP_peak_40	35	.	3.57255	3.58516	0	44
chr1	1150688	1150841	MT_CHIP_peak_41	18	.	2.48046	1.84591	0	13
chr1	1155775	1156230	MT_CHIP_peak_42	24	.	2.76372	2.43654	0	46
chr1	1160669	1160836	MT_CHIP_peak_43	27	.	3.07802	2.75156	0	75
chr1	1167193	1167390	MT_CHIP_peak_44	57	.	4.74303	5.74254	1.28632	69
chr1	1170552	1170732	MT_CHIP_peak_45	27	.	3.04718	2.70488	0	78
chr1	1173001	1173258	MT_CHIP_peak_46	37	.	3.68915	3.77097	0	212
chr1	1182850	1183174	MT_CHIP_peak_47	34	.	3.5037	3.4786	0	229
chr1	1209435	1209749	MT_CHIP_peak_48	47	.	4.09876	4.71614	0.5943	99
chr1	1225600	1225978	MT_CHIP_peak_49	18	.	2.48046	1.84591	0	241
chr1	1226682	1226839	MT_CHIP_peak_50	27	.	3.0848	2.7619	0	61
chr1	1242312	1242503	MT_CHIP_peak_51	27	.	3.0848	2.7619	0	46
chr1	1244592	1244862	MT_CHIP_peak_52	37	.	3.68915	3.77097	0	58
chr1	1245344	1245840	MT_CHIP_peak_53	37	.	3.68915	3.77097	0	170
chr1	1259867	1260071	MT_CHIP_peak_54	37	.	3.68915	3.77097	0	109
chr1	1269184	1269378	MT_CHIP_peak_55	27	.	3.0848	2.7619	0	83
chr1	1279591	1280049	MT_CHIP_peak_56	48	.	4.29349	4.85704	0.5943	159
chr1	1280300	1280716	MT_CHIP_peak_57	72	.	5.50218	7.21742	2.10949	84
chr1	1283378	1283758	MT_CHIP_peak_58	37	.	3.68915	3.77097	0	341
chr1	1287874	1288028	MT_CHIP_peak_59	24	.	2.76372	2.43654	0	47
chr1	1289328	1289492	MT_CHIP_peak_60	18	.	2.48046	1.84591	0	55
chr1	1446969	1447365	MT_CHIP_peak_61	51	.	4.35773	5.11568	0.78297	336
chr1	1472981	1473799	MT_CHIP_peak_62	27	.	3.0848	2.7619	0	222
chr1	1531660	1531875	MT_CHIP_peak_63	23	.	2.67803	2.32437	0	98
chr1	1550825	1551096	MT_CHIP_peak_64	64	.	4.90216	6.45756	1.68056	101
chr1	1655641	1656008	MT_CHIP_peak_65	35	.	3.44671	3.55093	0	306
chr1	1690231	1690613	MT_CHIP_peak_66	44	.	3.77192	4.46851	0.50095	100
chr1	1690823	1691056	MT_CHIP_peak_67	28	.	2.923	2.8224	0	133
chr1	1712123	1712322	MT_CHIP_peak_68	43	.	3.83809	4.32674	0.40511	96
chr1	1850643	1851071	MT_CHIP_peak_69	27	.	3.0848	2.7619	0	78
chr1	1875042	1875389	MT_CHIP_peak_70	38	.	3.65508	3.85336	0.04508	106
chr1	1901667	1901848	MT_CHIP_peak_71	24	.	2.76372	2.43654	0	71
chr1	1951337	1951657	MT_CHIP_peak_72	27	.	3.0848	2.7619	0	290
chr1	1982159	1982321	MT_CHIP_peak_73	27	.	3.0848	2.7619	0	59
chr1	1984139	1984424	MT_CHIP_peak_74	17	.	2.31098	1.72152	0	70
chr1	2014551	2014773	MT_CHIP_peak_75	31	.	3.25297	3.10703	0	159
chr1	2032795	2032988	MT_CHIP_peak_76	26	.	2.9873	2.61595	0	88
chr1	2106065	2106370	MT_CHIP_peak_77	24	.	2.76372	2.43654	0	297
chr1	2121002	2121542	MT_CHIP_peak_78	25	.	2.59859	2.55875	0	68
chr1	2126775	2127016	MT_CHIP_peak_79	43	.	3.83809	4.32674	0.40511	120
chr1	2158882	2159062	MT_CHIP_peak_80	32	.	3.21647	3.22608	0	84
chr1	2186323	2186505	MT_CHIP_peak_81	27	.	3.07802	2.75156	0	104
chr1	2224480	2224643	MT_CHIP_peak_82	27	.	3.0848	2.7619	0	114
chr1	2246074	2246234	MT_CHIP_peak_83	18	.	2.48046	1.84591	0	107
chr1	2273526	2273678	MT_CHIP_peak_84	24	.	2.87435	2.45362	0	34
chr1	2280900	2281165	MT_CHIP_peak_85	16	.	2.35577	1.6786	0	39
chr1	2307343	2307514	MT_CHIP_peak_86	27	.	3.0848	2.7619	0	123
chr1	2309096	2309398	MT_CHIP_peak_87	18	.	2.48046	1.84591	0	189
chr1	2313898	2314300	MT_CHIP_peak_88	24	.	2.76372	2.43654	0	58
chr1	2322748	2322969	MT_CHIP_peak_89	35	.	3.31156	3.56583	0	101
chr1	2325522	2325699	MT_CHIP_peak_90	21	.	2.62611	2.11752	0	79
chr1	2341742	2341961	MT_CHIP_peak_91	27	.	3.0848	2.7619	0	87
chr1	2343798	2344031	MT_CHIP_peak_92	48	.	4.29349	4.85704	0.5943	83
chr1	2345751	2346196	MT_CHIP_peak_93	18	.	2.48046	1.84591	0	182
chr1	2399100	2399355	MT_CHIP_peak_94	18	.	2.48046	1.84591	0	178
chr1	2405638	2405865	MT_CHIP_peak_95	27	.	3.0848	2.7619	0	129
chr1	2412525	2412884	MT_CHIP_peak_96	33	.	3.43747	3.37806	0	86
chr1	2413216	2413700	MT_CHIP_peak_97	48	.	4.29349	4.85704	0.5943	85
chr1	2415073	2415254	MT_CHIP_peak_98	27	.	3.0848	2.7619	0	49
chr1	2425739	2425956	MT_CHIP_peak_99	33	.	3.43747	3.37806	0	82
chr1	2458102	2458383	MT_CHIP_peak_100	37	.	3.68915	3.77097	0	110
chr1	2476948	2477138	MT_CHIP_peak_101	54	.	4.56369	5.44514	1.03636	65
chr1	2477830	2478341	MT_CHIP_peak_102	21	.	2.62611	2.11752	0	100
chr1	2485886	2486167	MT_CHIP_peak_103	27	.	3.0848	2.7619	0	171
chr1	2487252	2487407	MT_CHIP_peak_104	18	.	2.48046	1.84591	0	106
chr1	2517221	2517517	MT_CHIP_peak_105	14	.	2.14874	1.42203	0	146
chr1	2542111	2542279	MT_CHIP_peak_106	18	.	2.48046	1.84591	0	83
chr1	2569662	2570094	MT_CHIP_peak_107	18	.	2.48046	1.84591	0	127
chr1	2574673	2574856	MT_CHIP_peak_108	37	.	3.68915	3.77097	0	42
chr1	2575046	2575268	MT_CHIP_peak_109	18	.	2.48046	1.84591	0	114
chr1	2575543	2575732	MT_CHIP_peak_110	18	.	2.48046	1.84591	0	94
chr1	2738612	2738770	MT_CHIP_peak_111	24	.	2.76372	2.43654	0	73
chr1	2765417	2765615	MT_CHIP_peak_112	18	.	2.48046	1.84591	0	84
chr1	2783312	2783466	MT_CHIP_peak_113	27	.	3.0848	2.7619	0	60
chr1	2892842	2893099	MT_CHIP_peak_114	37	.	3.68915	3.77097	0	168
chr1	2955878	2956034	MT_CHIP_peak_115	21	.	2.62611	2.11752	0	49
chr1	2984289	2984670	MT_CHIP_peak_116	27	.	3.0848	2.7619	0	323
chr1	3004899	3005076	MT_CHIP_peak_117	24	.	2.87435	2.45362	0	48
chr1	3059634	3059905	MT_CHIP_peak_118	18	.	2.48046	1.84591	0	10
chr1	3065019	3065285	MT_CHIP_peak_119	18	.	2.48046	1.84591	0	164
chr1	3081788	3081950	MT_CHIP_peak_120	27	.	3.0848	2.7619	0	83
chr1	3128612	3128772	MT_CHIP_peak_121	27	.	3.0848	2.7619	0	73
chr1	3134432	3134672	MT_CHIP_peak_122	18	.	2.48046	1.84591	0	94
chr1	3144251	3144597	MT_CHIP_peak_123	27	.	3.0848	2.7619	0	285
chr1	3166721	3166899	MT_CHIP_peak_124	27	.	3.04718	2.70488	0	107
chr1	3180263	3180532	MT_CHIP_peak_125	27	.	3.0848	2.7619	0	116
chr1	3195692	3196017	MT_CHIP_peak_126	18	.	2.48046	1.84591	0	219
chr1	3260707	3260859	MT_CHIP_peak_127	13	.	2.11163	1.37836	0	131
chr1	3283364	3283524	MT_CHIP_peak_128	27	.	3.0848	2.7619	0	43
chr1	3308212	3308403	MT_CHIP_peak_129	37	.	3.68915	3.77097	0	101
chr1	3341237	3341504	MT_CHIP_peak_130	21	.	2.62611	2.11752	0	186
chr1	3346329	3346873	MT_CHIP_peak_131	48	.	4.29349	4.85704	0.5943	204
chr1	3352217	3352540	MT_CHIP_peak_132	37	.	3.68915	3.77097	0	255
chr1	3405008	3405254	MT_CHIP_peak_133	18	.	2.48046	1.84591	0	74
chr1	3407882	3408198	MT_CHIP_peak_134	27	.	3.0848	2.7619	0	60
chr1	3409043	3409198	MT_CHIP_peak_135	27	.	3.0848	2.7619	0	54
chr1	3412629	3413177	MT_CHIP_peak_136	60	.	4.89784	6.00869	1.2997	310
chr1	3420591	3420962	MT_CHIP_peak_137	49	.	4.12196	4.98931	0.6749	219
chr1	3421140	3421497	MT_CHIP_peak_138	48	.	4.29349	4.85704	0.5943	65
chr1	3426434	3426620	MT_CHIP_peak_139	29	.	3.14059	2.94757	0	104
chr1	3432843	3433102	MT_CHIP_peak_140	17	.	2.31098	1.72152	0	124
chr1	3449160	3449563	MT_CHIP_peak_141	60	.	4.89784	6.00869	1.2997	268
chr1	3459633	3459796	MT_CHIP_peak_142	27	.	3.0848	2.7619	0	101
chr1	3477994	3478259	MT_CHIP_peak_143	18	.	2.48046	1.84591	0	170
chr1	3484293	3484541	MT_CHIP_peak_144	37	.	3.68915	3.77097	0	165
chr1	3493884	3494465	MT_CHIP_peak_145	27	.	3.0848	2.7619	0	159
chr1	3528236	3528458	MT_CHIP_peak_146	37	.	3.68915	3.77097	0	110
chr1	3530422	3530665	MT_CHIP_peak_147	24	.	2.76372	2.43654	0	183
chr1	3531135	3531900	MT_CHIP_peak_148	84	.	6.10653	8.47667	2.98105	295
chr1	3535556	3535935	MT_CHIP_peak_149	27	.	3.0848	2.7619	0	98
chr1	3539080	3539349	MT_CHIP_peak_150	14	.	2.16779	1.4447	0	57
chr1	3539983	3540446	MT_CHIP_peak_151	22	.	2.74463	2.27482	0	39
chr1	3541022	3541243	MT_CHIP_peak_152	17	.	2.31098	1.72152	0	8
chr1	3548160	3548378	MT_CHIP_peak_153	24	.	2.90178	2.49243	0	93
chr1	3566064	3566587	MT_CHIP_peak_154	37	.	3.68915	3.77097	0	355
chr1	3568447	3568603	MT_CHIP_peak_155	13	.	2.11163	1.37836	0	91
chr1	3612207	3612635	MT_CHIP_peak_156	72	.	5.50218	7.21742	2.10949	107
chr1	3621366	3621533	MT_CHIP_peak_157	18	.	2.48046	1.84591	0	9
chr1	3663506	3664066	MT_CHIP_peak_158	41	.	3.82003	4.1	0.21966	62
chr1	3687655	3687848	MT_CHIP_peak_159	37	.	3.68915	3.77097	0	111
chr1	3703973	3704149	MT_CHIP_peak_160	22	.	2.74463	2.27482	0	58
chr1	3737526	3737770	MT_CHIP_peak_161	48	.	4.29349	4.85704	0.5943	93
chr1	3773676	3773890	MT_CHIP_peak_162	32	.	3.21133	3.21892	0	157
chr1	3817028	3817753	MT_CHIP_peak_163	46	.	4.15779	4.63113	0.5943	233
chr1	3819891	3820292	MT_CHIP_peak_164	72	.	5.50218	7.21742	2.10949	129
chr1	4018579	4018748	MT_CHIP_peak_165	25	.	2.92974	2.53238	0	107
chr1	4087569	4087750	MT_CHIP_peak_166	37	.	3.68915	3.77097	0	80
chr1	4135318	4135496	MT_CHIP_peak_167	27	.	3.0848	2.7619	0	149
chr1	4144760	4145010	MT_CHIP_peak_168	18	.	2.48046	1.84591	0	113
chr1	4170957	4171121	MT_CHIP_peak_169	27	.	3.0848	2.7619	0	101
chr1	4212969	4213240	MT_CHIP_peak_170	21	.	2.64899	2.14747	0	176
chr1	4270789	4270951	MT_CHIP_peak_171	37	.	3.68915	3.77097	0	62
chr1	4412723	4413011	MT_CHIP_peak_172	27	.	3.0848	2.7619	0	98
chr1	4428647	4428884	MT_CHIP_peak_173	37	.	3.68915	3.77097	0	105
chr1	4592158	4592414	MT_CHIP_peak_174	18	.	2.48046	1.84591	0	13
chr1	4663849	4664306	MT_CHIP_peak_175	47	.	4.24112	4.76887	0.5943	126
chr1	4673746	4673900	MT_CHIP_peak_176	18	.	2.48046	1.84591	0	105
chr1	4688818	4688984	MT_CHIP_peak_177	27	.	3.0848	2.7619	0	83
chr1	4693996	4694205	MT_CHIP_peak_178	18	.	2.48046	1.84591	0	132
chr1	4712231	4712416	MT_CHIP_peak_179	24	.	2.87435	2.45362	0	106
chr1	4737374	4737669	MT_CHIP_peak_180	27	.	3.0848	2.7619	0	84
chr1	4740361	4740578	MT_CHIP_peak_181	18	.	2.48046	1.84591	0	51
chr1	4743067	4743221	MT_CHIP_peak_182	27	.	3.0848	2.7619	0	41
chr1	4747202	4747367	MT_CHIP_peak_183	27	.	3.0848	2.7619	0	81
chr1	4751530	4751706	MT_CHIP_peak_184	18	.	2.48046	1.84591	0	118
chr1	4776373	4776580	MT_CHIP_peak_185	48	.	4.29349	4.85704	0.5943	116
chr1	4779415	4779726	MT_CHIP_peak_186	27	.	3.0848	2.7619	0	89
chr1	4845793	4845949	MT_CHIP_peak_187	27	.	3.0848	2.7619	0	98
chr1	4851475	4851714	MT_CHIP_peak_188	18	.	2.48046	1.84591	0	126
chr1	4863838	4864010	MT_CHIP_peak_189	18	.	2.48046	1.84591	0	105
chr1	4960723	4960878	MT_CHIP_peak_190	27	.	3.0848	2.7619	0	48
chr1	4970922	4971293	MT_CHIP_peak_191	26	.	2.9873	2.61595	0	25
chr1	5051996	5052207	MT_CHIP_peak_192	18	.	2.48046	1.84591	0	152
chr1	5173361	5173575	MT_CHIP_peak_193	26	.	2.9873	2.61595	0	107
chr1	5312890	5313046	MT_CHIP_peak_194	27	.	3.0848	2.7619	0	120
chr1	5318324	5318537	MT_CHIP_peak_195	27	.	3.0848	2.7619	0	24
chr1	5329963	5330147	MT_CHIP_peak_196	18	.	2.48046	1.84591	0	32
chr1	5443371	5443542	MT_CHIP_peak_197	37	.	3.68915	3.77097	0	67
chr1	5502285	5502445	MT_CHIP_peak_198	18	.	2.4502	1.80428	0	102
chr1	5513319	5513513	MT_CHIP_peak_199	18	.	2.48046	1.84591	0	8
chr1	5521772	5521961	MT_CHIP_peak_200	27	.	3.0848	2.7619	0	122
chr1	5564726	5565081	MT_CHIP_peak_201	18	.	2.48046	1.84591	0	34
chr1	5565557	5565739	MT_CHIP_peak_202	27	.	3.0848	2.7619	0	140
chr1	5695396	5695620	MT_CHIP_peak_203	18	.	2.48046	1.84591	0	123
chr1	5772589	5772869	MT_CHIP_peak_204	18	.	2.48046	1.84591	0	92
chr1	5777982	5778168	MT_CHIP_peak_205	18	.	2.48046	1.84591	0	25
chr1	5788284	5788445	MT_CHIP_peak_206	48	.	4.29349	4.85704	0.5943	72
chr1	5813802	5814053	MT_CHIP_peak_207	37	.	3.68915	3.77097	0	57
chr1	5875395	5875658	MT_CHIP_peak_208	24	.	2.76372	2.43654	0	28
chr1	5976010	5976397	MT_CHIP_peak_209	27	.	3.04718	2.70488	0	106
chr1	5977992	5978144	MT_CHIP_peak_210	25	.	2.95824	2.57354	0	138
chr1	6000487	6000688	MT_CHIP_peak_211	27	.	3.0848	2.7619	0	38
chr1	6007521	6007687	MT_CHIP_peak_212	24	.	2.76372	2.43654	0	95
chr1	6034977	6035578	MT_CHIP_peak_213	36	.	3.64415	3.69842	0	46
chr1	6052242	6052866	MT_CHIP_peak_214	27	.	3.0848	2.7619	0	375
chr1	6112718	6113084	MT_CHIP_peak_215	31	.	3.31223	3.19275	0	54
chr1	6140343	6140534	MT_CHIP_peak_216	18	.	2.48046	1.84591	0	103
chr1	6142229	6142383	MT_CHIP_peak_217	27	.	3.0848	2.7619	0	93
chr1	6182109	6182274	MT_CHIP_peak_218	22	.	2.6014	2.22508	0	120
chr1	6217559	6217812	MT_CHIP_peak_219	24	.	2.87435	2.45362	0	200
chr1	6226244	6226415	MT_CHIP_peak_220	27	.	3.0848	2.7619	0	61
chr1	6230621	6230863	MT_CHIP_peak_221	27	.	3.0848	2.7619	0	189
chr1	6231568	6231764	MT_CHIP_peak_222	17	.	2.31098	1.72152	0	83
chr1	6238392	6238607	MT_CHIP_peak_223	17	.	2.40206	1.73944	0	145
chr1	6266193	6266458	MT_CHIP_peak_224	32	.	3.05972	3.20887	0	64
chr1	6294860	6295014	MT_CHIP_peak_225	23	.	2.44614	2.34354	0	50
chr1	6306890	6307105	MT_CHIP_peak_226	37	.	3.68915	3.77097	0	70
chr1	6313904	6314218	MT_CHIP_peak_227	28	.	3.08727	2.87319	0	218
chr1	6327850	6328111	MT_CHIP_peak_228	27	.	3.0848	2.7619	0	213
chr1	6405320	6405625	MT_CHIP_peak_229	24	.	2.76372	2.43654	0	101
chr1	6408118	6408295	MT_CHIP_peak_230	38	.	3.65508	3.85336	0.04508	84
chr1	6479724	6479938	MT_CHIP_peak_231	49	.	4.08438	4.93298	0.66283	71
chr1	6480150	6480460	MT_CHIP_peak_232	27	.	2.96155	2.70076	0	59
chr1	6480858	6481478	MT_CHIP_peak_233	27	.	2.98587	2.73381	0	120
chr1	6482985	6483335	MT_CHIP_peak_234	23	.	2.46587	2.37141	0	10
chr1	6483849	6484224	MT_CHIP_peak_235	15	.	2.26835	1.56738	0	191
chr1	6487545	6487848	MT_CHIP_peak_236	22	.	2.74463	2.27482	0	168
chr1	6497214	6497546	MT_CHIP_peak_237	29	.	3.02755	2.96512	0	17
chr1	6535573	6535864	MT_CHIP_peak_238	32	.	3.21647	3.22608	0	217
chr1	6546504	6546864	MT_CHIP_peak_239	17	.	2.31098	1.72152	0	355
chr1	6551018	6551223	MT_CHIP_peak_240	19	.	2.4564	1.90069	0	16
chr1	6551706	6551899	MT_CHIP_peak_241	34	.	3.39147	3.47219	0	57
chr1	6557686	6557953	MT_CHIP_peak_242	23	.	2.79509	2.34348	0	37
chr1	6614420	6614675	MT_CHIP_peak_243	38	.	3.37312	3.88163	0.07112	113
chr1	6639733	6640147	MT_CHIP_peak_244	30	.	3.11673	3.08778	0	204
chr1	6648387	6648719	MT_CHIP_peak_245	37	.	3.68915	3.77097	0	197
chr1	6660772	6660958	MT_CHIP_peak_246	30	.	3.11673	3.08778	0	87
chr1	6672464	6672621	MT_CHIP_peak_247	20	.	2.49433	2.08778	0	41
chr1	6685010	6685188	MT_CHIP_peak_248	32	.	3.21647	3.22608	0	123
chr1	6694170	6694340	MT_CHIP_peak_249	24	.	2.87435	2.45362	0	26
chr1	6745577	6745860	MT_CHIP_peak_250	46	.	4.19904	4.69893	0.5943	186
chr1	6844911	6845154	MT_CHIP_peak_251	56	.	4.52763	5.60698	1.17675	81
chr1	6869940	6870100	MT_CHIP_peak_252	17	.	2.40206	1.73944	0	12
chr1	6929605	6929788	MT_CHIP_peak_253	27	.	3.0848	2.7619	0	48
chr1	6955705	6955952	MT_CHIP_peak_254	17	.	2.42589	1.77133	0	59
chr1	6972094	6972289	MT_CHIP_peak_255	27	.	3.0848	2.7619	0	67
chr1	6975780	6975969	MT_CHIP_peak_256	17	.	2.40206	1.73944	0	72
chr1	7016106	7016278	MT_CHIP_peak_257	37	.	3.68915	3.77097	0	91
chr1	7043282	7043508	MT_CHIP_peak_258	28	.	3.08727	2.87319	0	89
chr1	7049072	7049296	MT_CHIP_peak_259	20	.	2.55979	2.03169	0	36
chr1	7092862	7093049	MT_CHIP_peak_260	24	.	2.84743	2.41589	0	34
chr1	7126493	7126646	MT_CHIP_peak_261	27	.	3.0848	2.7619	0	86
chr1	7131768	7131949	MT_CHIP_peak_262	18	.	2.48046	1.84591	0	10
chr1	7155903	7156142	MT_CHIP_peak_263	27	.	3.0848	2.7619	0	68
chr1	7177760	7178029	MT_CHIP_peak_264	13	.	2.11163	1.37836	0	85
chr1	7210839	7211104	MT_CHIP_peak_265	27	.	3.0848	2.7619	0	104
chr1	7212832	7213151	MT_CHIP_peak_266	37	.	3.68915	3.77097	0	73
chr1	7216239	7216396	MT_CHIP_peak_267	18	.	2.4502	1.80428	0	105
chr1	7228993	7229337	MT_CHIP_peak_268	23	.	2.82102	2.3792	0	260
chr1	7234032	7234375	MT_CHIP_peak_269	36	.	3.64415	3.69842	0	66
chr1	7268168	7268327	MT_CHIP_peak_270	37	.	3.68915	3.77097	0	101
chr1	7283528	7283711	MT_CHIP_peak_271	14	.	2.14874	1.42203	0	91
chr1	7285840	7286064	MT_CHIP_peak_272	15	.	2.26835	1.56738	0	22
chr1	7291694	7291892	MT_CHIP_peak_273	20	.	2.58152	2.05965	0	63
chr1	7309100	7309394	MT_CHIP_peak_274	18	.	2.48046	1.84591	0	84
chr1	7309628	7309784	MT_CHIP_peak_275	18	.	2.48046	1.84591	0	73
chr1	7338793	7338950	MT_CHIP_peak_276	37	.	3.68915	3.77097	0	69
chr1	7347119	7347347	MT_CHIP_peak_277	27	.	3.0848	2.7619	0	79
chr1	7354704	7354863	MT_CHIP_peak_278	18	.	2.48046	1.84591	0	70
chr1	7359514	7359689	MT_CHIP_peak_279	17	.	2.31098	1.72152	0	86
chr1	7389542	7389923	MT_CHIP_peak_280	17	.	2.42589	1.77133	0	143
chr1	7407079	7407267	MT_CHIP_peak_281	27	.	3.0848	2.7619	0	60
chr1	7409789	7409957	MT_CHIP_peak_282	17	.	2.31098	1.72152	0	106
chr1	7426534	7426814	MT_CHIP_peak_283	48	.	4.29349	4.85704	0.5943	99
chr1	7461950	7462582	MT_CHIP_peak_284	48	.	4.28405	4.84105	0.5943	113
chr1	7464201	7464491	MT_CHIP_peak_285	27	.	3.0848	2.7619	0	99
chr1	7467104	7467487	MT_CHIP_peak_286	31	.	3.28233	3.14935	0	142
chr1	7531174	7531432	MT_CHIP_peak_287	17	.	2.31098	1.72152	0	109
chr1	7532032	7532192	MT_CHIP_peak_288	27	.	3.0848	2.7619	0	46
chr1	7532533	7532827	MT_CHIP_peak_289	27	.	3.0848	2.7619	0	74
chr1	7538682	7538923	MT_CHIP_peak_290	27	.	3.0848	2.7619	0	59
chr1	7552416	7552613	MT_CHIP_peak_291	16	.	2.35577	1.6786	0	162
chr1	7586634	7586821	MT_CHIP_peak_292	17	.	2.37869	1.70854	0	41
chr1	7609261	7609437	MT_CHIP_peak_293	72	.	5.50218	7.21742	2.10949	81
chr1	7609641	7609951	MT_CHIP_peak_294	27	.	3.0848	2.7619	0	272
chr1	7612578	7613099	MT_CHIP_peak_295	48	.	4.29349	4.85704	0.5943	152
chr1	7645213	7645440	MT_CHIP_peak_296	27	.	3.0848	2.7619	0	39
chr1	7650250	7650405	MT_CHIP_peak_297	18	.	2.48046	1.84591	0	21
chr1	7669316	7669509	MT_CHIP_peak_298	20	.	2.60363	2.08825	0	53
chr1	7688524	7688688	MT_CHIP_peak_299	37	.	3.68915	3.77097	0	87
chr1	7808757	7808914	MT_CHIP_peak_300	18	.	2.48046	1.84591	0	6
chr1	7842242	7842466	MT_CHIP_peak_301	18	.	2.4502	1.80428	0	49
chr1	7844873	7845080	MT_CHIP_peak_302	27	.	3.0848	2.7619	0	104
chr1	8002284	8002580	MT_CHIP_peak_303	29	.	3.1137	2.90996	0	144
chr1	8014192	8014626	MT_CHIP_peak_304	32	.	3.21647	3.22608	0	258
chr1	8021415	8021630	MT_CHIP_peak_305	32	.	3.099	3.26438	0	153
chr1	8077609	8078116	MT_CHIP_peak_306	59	.	4.88707	5.98986	1.2997	140
chr1	8079681	8080055	MT_CHIP_peak_307	37	.	3.68915	3.77097	0	81
chr1	8083351	8083621	MT_CHIP_peak_308	24	.	2.76372	2.43654	0	30
chr1	8086652	8086865	MT_CHIP_peak_309	73	.	5.48262	7.39269	2.25321	129
chr1	8103344	8103516	MT_CHIP_peak_310	14	.	2.11473	1.48767	0	10
chr1	8271875	8272508	MT_CHIP_peak_311	37	.	3.4537	3.7688	0	296
chr1	8298892	8299053	MT_CHIP_peak_312	19	.	2.25369	1.92578	0	40
chr1	8374107	8374569	MT_CHIP_peak_313	24	.	2.76372	2.43654	0	460
chr1	8375370	8375629	MT_CHIP_peak_314	22	.	2.69596	2.20958	0	131
chr1	8418362	8418720	MT_CHIP_peak_315	18	.	2.48046	1.84591	0	279
chr1	8436477	8436773	MT_CHIP_peak_316	27	.	3.04718	2.70488	0	204
chr1	8439730	8440021	MT_CHIP_peak_317	48	.	4.29349	4.85704	0.5943	109
chr1	8444202	8444373	MT_CHIP_peak_318	18	.	2.4502	1.80428	0	20
chr1	8458196	8458468	MT_CHIP_peak_319	23	.	2.76963	2.3087	0	223
chr1	8468113	8468812	MT_CHIP_peak_320	51	.	4.39742	5.17829	0.83431	509
chr1	8469394	8469618	MT_CHIP_peak_321	30	.	3.22413	3.06574	0	172
chr1	8479231	8479575	MT_CHIP_peak_322	33	.	3.43747	3.37806	0	113
chr1	8483438	8483689	MT_CHIP_peak_323	24	.	2.76372	2.43654	0	77
chr1	8484297	8484470	MT_CHIP_peak_324	32	.	3.21647	3.22608	0	30
chr1	8499010	8499377	MT_CHIP_peak_325	31	.	3.25297	3.10703	0	75
chr1	8518001	8518189	MT_CHIP_peak_326	21	.	2.62611	2.11752	0	79
chr1	8520771	8520938	MT_CHIP_peak_327	37	.	3.68915	3.77097	0	118
chr1	8533052	8533259	MT_CHIP_peak_328	20	.	2.60363	2.08825	0	137
chr1	8534062	8534252	MT_CHIP_peak_329	15	.	2.28959	1.59399	0	183
chr1	8543599	8543779	MT_CHIP_peak_330	21	.	2.5647	2.17784	0	50
chr1	8585186	8585567	MT_CHIP_peak_331	27	.	3.0848	2.7619	0	82
chr1	8585880	8586352	MT_CHIP_peak_332	45	.	4.07767	4.50144	0.52397	114
chr1	8604109	8604308	MT_CHIP_peak_333	14	.	2.14874	1.42203	0	92
chr1	8611064	8611257	MT_CHIP_peak_334	20	.	2.49433	2.08778	0	74
chr1	8704011	8704199	MT_CHIP_peak_335	48	.	4.29349	4.85704	0.5943	73
chr1	8731362	8731587	MT_CHIP_peak_336	42	.	3.92635	4.26302	0.35406	135
chr1	8740345	8740529	MT_CHIP_peak_337	21	.	2.62611	2.11752	0	140
chr1	8761539	8761799	MT_CHIP_peak_338	34	.	3.47027	3.42762	0	209
chr1	8762015	8762407	MT_CHIP_peak_339	17	.	2.31098	1.72152	0	299
chr1	8762990	8763592	MT_CHIP_peak_340	48	.	4.29349	4.85704	0.5943	511
chr1	8764739	8764907	MT_CHIP_peak_341	21	.	2.67227	2.17815	0	55
chr1	8797155	8797378	MT_CHIP_peak_342	27	.	3.0848	2.7619	0	116
chr1	8801478	8801648	MT_CHIP_peak_343	25	.	2.92974	2.53238	0	20
chr1	8877387	8877819	MT_CHIP_peak_344	30	.	3.11673	3.08778	0	413
chr1	8908990	8909291	MT_CHIP_peak_345	20	.	2.42772	2.00311	0	43
chr1	8930723	8930878	MT_CHIP_peak_346	42	.	3.59682	4.21037	0.31322	55
chr1	8933620	8934123	MT_CHIP_peak_347	38	.	3.18839	3.83802	0.04357	223
chr1	9002808	9003075	MT_CHIP_peak_348	14	.	2.14874	1.42203	0	69
chr1	9089407	9089792	MT_CHIP_peak_349	15	.	2.26835	1.56738	0	77
chr1	9140731	9141042	MT_CHIP_peak_350	21	.	2.54674	2.15479	0	234
chr1	9241584	9241741	MT_CHIP_peak_351	17	.	2.40206	1.73944	0	85
chr1	9242636	9242807	MT_CHIP_peak_352	27	.	3.0848	2.7619	0	77
chr1	9256566	9256749	MT_CHIP_peak_353	17	.	2.31098	1.72152	0	84
chr1	9302594	9302750	MT_CHIP_peak_354	26	.	3.01694	2.65971	0	71
chr1	9327949	9328371	MT_CHIP_peak_355	27	.	3.0848	2.7619	0	208
chr1	9353514	9353901	MT_CHIP_peak_356	40	.	3.66921	4.07966	0.2025	252
chr1	9355096	9355367	MT_CHIP_peak_357	17	.	2.14431	1.78085	0	124
chr1	9360403	9360588	MT_CHIP_peak_358	20	.	2.49433	2.08778	0	58
chr1	9361992	9362160	MT_CHIP_peak_359	34	.	3.5037	3.4786	0	30
chr1	9363318	9363530	MT_CHIP_peak_360	77	.	5.68993	7.7416	2.53084	106
chr1	9375645	9375802	MT_CHIP_peak_361	34	.	3.3645	3.43396	0	24
chr1	9380117	9380395	MT_CHIP_peak_362	27	.	3.0848	2.7619	0	110
chr1	9385073	9385291	MT_CHIP_peak_363	18	.	2.48046	1.84591	0	99
chr1	9398036	9398255	MT_CHIP_peak_364	23	.	2.76963	2.3087	0	85
chr1	9410207	9410526	MT_CHIP_peak_365	18	.	2.48046	1.84591	0	137
chr1	9412365	9412568	MT_CHIP_peak_366	23	.	2.82102	2.3792	0	124
chr1	9433003	9434023	MT_CHIP_peak_367	75	.	5.58435	7.56271	2.40112	905
chr1	9488747	9489073	MT_CHIP_peak_368	24	.	2.75931	2.43073	0	117
chr1	9498367	9498598	MT_CHIP_peak_369	39	.	3.71932	3.94858	0.12278	124
chr1	9498868	9499157	MT_CHIP_peak_370	23	.	2.44614	2.34354	0	90
chr1	9648898	9649050	MT_CHIP_peak_371	24	.	2.73853	2.40343	0	60
chr1	9687045	9687213	MT_CHIP_peak_372	18	.	2.33422	1.88514	0	13
chr1	9711796	9711962	MT_CHIP_peak_373	30	.	3.11673	3.08778	0	49
chr1	9712845	9713004	MT_CHIP_peak_374	18	.	2.41734	1.85202	0	37
chr1	9788770	9788940	MT_CHIP_peak_375	28	.	3.08727	2.87319	0	65
chr1	9792640	9792794	MT_CHIP_peak_376	29	.	3.14059	2.94757	0	76
chr1	9885642	9885942	MT_CHIP_peak_377	30	.	3.07149	3.02545	0	208
chr1	9934955	9935133	MT_CHIP_peak_378	38	.	3.65508	3.85336	0.04508	52
chr1	10003298	10003740	MT_CHIP_peak_379	31	.	3.02142	3.15479	0	275
chr1	10168353	10168681	MT_CHIP_peak_380	20	.	2.47734	2.06613	0	135
chr1	10270144	10270638	MT_CHIP_peak_381	45	.	3.96414	4.51368	0.53249	137
chr1	10272030	10272185	MT_CHIP_peak_382	24	.	2.76372	2.43654	0	49
chr1	10370693	10370850	MT_CHIP_peak_383	20	.	2.58152	2.05965	0	102
chr1	10459105	10459666	MT_CHIP_peak_384	18	.	2.30464	1.84801	0	90
chr1	10475607	10475779	MT_CHIP_peak_385	38	.	3.50383	3.84074	0.04508	116
chr1	10490287	10490450	MT_CHIP_peak_386	25	.	2.58468	2.53913	0	94
chr1	10555956	10556183	MT_CHIP_peak_387	32	.	3.34267	3.23726	0	111
chr1	10557380	10557665	MT_CHIP_peak_388	34	.	3.5037	3.4786	0	100
chr1	10575800	10576005	MT_CHIP_peak_389	37	.	3.68915	3.77097	0	129
chr1	10583420	10583576	MT_CHIP_peak_390	21	.	2.67227	2.17815	0	70
chr1	10588491	10589008	MT_CHIP_peak_391	41	.	3.85483	4.15298	0.26196	454
chr1	10621491	10621745	MT_CHIP_peak_392	15	.	2.17524	1.5589	0	213
chr1	10701125	10701309	MT_CHIP_peak_393	27	.	3.0848	2.7619	0	42
chr1	10706414	10706711	MT_CHIP_peak_394	24	.	2.87435	2.45362	0	87
chr1	10708165	10708453	MT_CHIP_peak_395	18	.	2.48046	1.84591	0	131
chr1	10712446	10712620	MT_CHIP_peak_396	48	.	4.29349	4.85704	0.5943	53
chr1	10726859	10727017	MT_CHIP_peak_397	33	.	3.43747	3.37806	0	105
chr1	10805735	10805994	MT_CHIP_peak_398	13	.	2.11163	1.37836	0	66
chr1	10815968	10816218	MT_CHIP_peak_399	17	.	2.31098	1.72152	0	186
chr1	10853043	10853207	MT_CHIP_peak_400	16	.	2.31124	1.62137	0	38
chr1	10856532	10856849	MT_CHIP_peak_401	17	.	2.31098	1.72152	0	135
chr1	10879399	10879800	MT_CHIP_peak_402	31	.	3.25297	3.10703	0	37
chr1	10893740	10893973	MT_CHIP_peak_403	45	.	4.11734	4.56533	0.57753	126
chr1	10911287	10911487	MT_CHIP_peak_404	39	.	3.75229	3.99786	0.16465	96
chr1	10960371	10960591	MT_CHIP_peak_405	44	.	4.03876	4.43935	0.47408	108
chr1	10960992	10961162	MT_CHIP_peak_406	58	.	4.79009	5.82245	1.2997	62
chr1	10961347	10961619	MT_CHIP_peak_407	72	.	5.50218	7.21742	2.10949	129
chr1	10962631	10962898	MT_CHIP_peak_408	27	.	3.0848	2.7619	0	26
chr1	11002189	11002348	MT_CHIP_peak_409	35	.	3.57255	3.58516	0	41
chr1	11002758	11002911	MT_CHIP_peak_410	17	.	2.40206	1.73944	0	19
chr1	11003144	11003307	MT_CHIP_peak_411	18	.	2.48046	1.84591	0	52
chr1	11007797	11008008	MT_CHIP_peak_412	13	.	2.11163	1.37836	0	81
chr1	11120316	11120471	MT_CHIP_peak_413	38	.	3.52944	3.87757	0.06731	86
chr1	11129416	11129574	MT_CHIP_peak_414	52	.	4.27766	5.22414	0.87709	40
chr1	11259867	11260177	MT_CHIP_peak_415	16	.	2.31124	1.62137	0	108
chr1	11322299	11322589	MT_CHIP_peak_416	33	.	3.1393	3.32139	0	83
chr1	11343950	11344150	MT_CHIP_peak_417	30	.	3.19579	3.02542	0	77
chr1	11369320	11369582	MT_CHIP_peak_418	20	.	2.58152	2.05965	0	159
chr1	11405278	11405448	MT_CHIP_peak_419	13	.	2.11163	1.37836	0	88
chr1	11494549	11494705	MT_CHIP_peak_420	24	.	2.84743	2.41589	0	105
chr1	11510597	11510921	MT_CHIP_peak_421	18	.	2.48046	1.84591	0	51
chr1	11537530	11537690	MT_CHIP_peak_422	37	.	3.68915	3.77097	0	104
chr1	11538953	11539122	MT_CHIP_peak_423	37	.	3.68915	3.77097	0	124
chr1	11578793	11579119	MT_CHIP_peak_424	18	.	2.48046	1.84591	0	100
chr1	11597520	11597705	MT_CHIP_peak_425	18	.	2.48046	1.84591	0	106
chr1	11637510	11637747	MT_CHIP_peak_426	14	.	2.18719	1.46796	0	40
chr1	11713282	11713448	MT_CHIP_peak_427	25	.	2.95824	2.57354	0	52
chr1	11732818	11733073	MT_CHIP_peak_428	23	.	2.82102	2.3792	0	123
chr1	11740823	11741120	MT_CHIP_peak_429	22	.	2.65845	2.29892	0	56
chr1	11741481	11741637	MT_CHIP_peak_430	22	.	2.6014	2.22508	0	54
chr1	11822366	11822536	MT_CHIP_peak_431	21	.	2.5647	2.17784	0	15
chr1	11826834	11826991	MT_CHIP_peak_432	25	.	2.95824	2.57354	0	114
chr1	11845126	11845459	MT_CHIP_peak_433	52	.	4.31167	5.27577	0.91508	100
chr1	11847719	11847878	MT_CHIP_peak_434	27	.	2.90295	2.79514	0	63
chr1	11850652	11851150	MT_CHIP_peak_435	24	.	2.76372	2.43654	0	302
chr1	11863257	11863846	MT_CHIP_peak_436	23	.	2.44614	2.34354	0	469
chr1	11865718	11865950	MT_CHIP_peak_437	32	.	3.099	3.26438	0	140
chr1	11866164	11866352	MT_CHIP_peak_438	40	.	3.66921	4.07966	0.2025	46
chr1	11898697	11899007	MT_CHIP_peak_439	37	.	3.68915	3.77097	0	26
chr1	11905306	11905516	MT_CHIP_peak_440	18	.	2.475	1.83835	0	87
chr1	11968187	11968704	MT_CHIP_peak_441	45	.	3.67505	4.58015	0.59205	111
chr1	11969783	11970218	MT_CHIP_peak_442	60	.	4.81394	6.00006	1.2997	100
chr1	12148776	12149045	MT_CHIP_peak_443	13	.	2.07577	1.33675	0	184
chr1	12202619	12202814	MT_CHIP_peak_444	27	.	3.0848	2.7619	0	22
chr1	12206822	12207006	MT_CHIP_peak_445	24	.	2.87435	2.45362	0	121
chr1	12221823	12222180	MT_CHIP_peak_446	19	.	2.49673	1.95142	0	7
chr1	12222488	12222723	MT_CHIP_peak_447	20	.	2.58152	2.05965	0	152
chr1	12242953	12243373	MT_CHIP_peak_448	27	.	3.0848	2.7619	0	228
chr1	12269392	12269613	MT_CHIP_peak_449	18	.	2.30464	1.84801	0	99
chr1	12289559	12289731	MT_CHIP_peak_450	27	.	2.70033	2.70218	0	45
chr1	12291232	12291435	MT_CHIP_peak_451	25	.	2.73416	2.56697	0	97
chr1	12296533	12296871	MT_CHIP_peak_452	13	.	2.03002	1.38918	0	247
chr1	12355983	12356166	MT_CHIP_peak_453	20	.	2.60363	2.08825	0	148
chr1	12435328	12435581	MT_CHIP_peak_454	20	.	2.60363	2.08825	0	93
chr1	12466900	12467374	MT_CHIP_peak_455	26	.	2.9873	2.61595	0	39
chr1	12494601	12494769	MT_CHIP_peak_456	32	.	3.21647	3.22608	0	61
chr1	12496216	12496600	MT_CHIP_peak_457	29	.	3.14059	2.94757	0	62
chr1	12497358	12497514	MT_CHIP_peak_458	21	.	2.64899	2.14747	0	100
chr1	12534537	12534713	MT_CHIP_peak_459	18	.	2.48046	1.84591	0	102
chr1	12535802	12536003	MT_CHIP_peak_460	18	.	2.48046	1.84591	0	119
chr1	12538007	12538792	MT_CHIP_peak_461	84	.	6.10653	8.47667	2.98105	178
chr1	12540875	12541406	MT_CHIP_peak_462	69	.	5.48019	6.95301	2.04888	239
chr1	12545507	12545710	MT_CHIP_peak_463	23	.	2.82102	2.3792	0	115
chr1	12546124	12546744	MT_CHIP_peak_464	38	.	3.65508	3.85336	0.04508	349
chr1	12548898	12549206	MT_CHIP_peak_465	27	.	3.0848	2.7619	0	196
chr1	12626039	12626329	MT_CHIP_peak_466	22	.	2.72008	2.24179	0	149
chr1	12650861	12651316	MT_CHIP_peak_467	20	.	2.49433	2.08778	0	60
chr1	12652891	12653240	MT_CHIP_peak_468	26	.	2.9873	2.61595	0	139
chr1	12653804	12654242	MT_CHIP_peak_469	21	.	2.64899	2.14747	0	77
chr1	12656504	12656890	MT_CHIP_peak_470	18	.	2.41734	1.85202	0	320
chr1	12659542	12659923	MT_CHIP_peak_471	41	.	3.85483	4.15298	0.26196	273
chr1	12661325	12661624	MT_CHIP_peak_472	16	.	2.23932	1.63515	0	222
chr1	12661994	12662653	MT_CHIP_peak_473	26	.	2.82543	2.69008	0	22
chr1	12663733	12664201	MT_CHIP_peak_474	27	.	2.90295	2.79514	0	424
chr1	12676209	12676400	MT_CHIP_peak_475	26	.	2.9873	2.61595	0	64
chr1	12676611	12677407	MT_CHIP_peak_476	54	.	4.56369	5.44514	1.03636	377
chr1	12678093	12678653	MT_CHIP_peak_477	65	.	5.12681	6.56819	1.76444	473
chr1	12678948	12679380	MT_CHIP_peak_478	53	.	4.52096	5.3758	0.99683	196
chr1	12679727	12680086	MT_CHIP_peak_479	31	.	3.31223	3.19275	0	89
chr1	12752033	12752201	MT_CHIP_peak_480	20	.	2.55979	2.03169	0	82
chr1	12756958	12757138	MT_CHIP_peak_481	13	.	2.09355	1.3573	0	16
chr1	12841752	12841964	MT_CHIP_peak_482	27	.	3.0848	2.7619	0	32
chr1	13833442	13833652	MT_CHIP_peak_483	34	.	3.47027	3.42762	0	13
chr1	13915581	13915787	MT_CHIP_peak_484	33	.	3.43747	3.37806	0	150
chr1	14014845	14015017	MT_CHIP_peak_485	28	.	3.08727	2.87319	0	37
chr1	14026170	14026629	MT_CHIP_peak_486	23	.	2.67803	2.32437	0	59
chr1	14044057	14044212	MT_CHIP_peak_487	18	.	2.48046	1.84591	0	135
chr1	14048601	14048794	MT_CHIP_peak_488	27	.	3.0848	2.7619	0	127
chr1	14075781	14075951	MT_CHIP_peak_489	37	.	3.68915	3.77097	0	124
chr1	14111354	14111558	MT_CHIP_peak_490	27	.	3.0848	2.7619	0	110
chr1	14140773	14140957	MT_CHIP_peak_491	37	.	3.68915	3.77097	0	89
chr1	14171474	14171639	MT_CHIP_peak_492	22	.	2.69596	2.20958	0	43
chr1	14235837	14236103	MT_CHIP_peak_493	48	.	4.29349	4.85704	0.5943	156
chr1	14276136	14276297	MT_CHIP_peak_494	27	.	3.0848	2.7619	0	80
chr1	14340475	14340658	MT_CHIP_peak_495	18	.	2.48046	1.84591	0	84
chr1	14364298	14364461	MT_CHIP_peak_496	17	.	2.40206	1.73944	0	16
chr1	14419823	14420016	MT_CHIP_peak_497	27	.	3.0848	2.7619	0	111
chr1	14440120	14440308	MT_CHIP_peak_498	59	.	4.83809	5.90484	1.2997	108
chr1	14454584	14454872	MT_CHIP_peak_499	32	.	3.21647	3.22608	0	87
chr1	14555975	14556240	MT_CHIP_peak_500	26	.	3.01694	2.65971	0	126
chr1	14633997	14634254	MT_CHIP_peak_501	48	.	4.29349	4.85704	0.5943	101
chr1	14667869	14668094	MT_CHIP_peak_502	21	.	2.67227	2.17815	0	106
chr1	14700221	14700437	MT_CHIP_peak_503	27	.	3.0848	2.7619	0	113
chr1	14772232	14772401	MT_CHIP_peak_504	32	.	3.37368	3.28294	0	98
chr1	14807843	14808001	MT_CHIP_peak_505	18	.	2.48046	1.84591	0	50
chr1	14811130	14811369	MT_CHIP_peak_506	37	.	3.68915	3.77097	0	55
chr1	14813225	14813396	MT_CHIP_peak_507	18	.	2.48046	1.84591	0	5
chr1	14837185	14837586	MT_CHIP_peak_508	18	.	2.48046	1.84591	0	173
chr1	14869664	14870163	MT_CHIP_peak_509	37	.	3.68915	3.77097	0	19
chr1	14879925	14880091	MT_CHIP_peak_510	24	.	2.76372	2.43654	0	102
chr1	14881501	14881907	MT_CHIP_peak_511	46	.	4.15779	4.63113	0.5943	282
chr1	14884104	14884277	MT_CHIP_peak_512	14	.	2.08572	1.45378	0	70
chr1	14893642	14893809	MT_CHIP_peak_513	43	.	3.83809	4.32674	0.40511	71
chr1	14923341	14923529	MT_CHIP_peak_514	18	.	2.48046	1.84591	0	160
chr1	14924893	14925251	MT_CHIP_peak_515	27	.	3.0848	2.7619	0	186
chr1	14979698	14979871	MT_CHIP_peak_516	27	.	3.0848	2.7619	0	102
chr1	14989845	14990032	MT_CHIP_peak_517	13	.	2.11163	1.37836	0	149
chr1	15009293	15009704	MT_CHIP_peak_518	21	.	2.67227	2.17815	0	117
chr1	15019778	15019962	MT_CHIP_peak_519	27	.	3.0848	2.7619	0	101
chr1	15021103	15021262	MT_CHIP_peak_520	27	.	3.0848	2.7619	0	93
chr1	15031517	15031683	MT_CHIP_peak_521	13	.	2.11163	1.37836	0	72
chr1	15034602	15034819	MT_CHIP_peak_522	35	.	3.53779	3.53109	0	120
chr1	15043501	15043656	MT_CHIP_peak_523	17	.	2.37869	1.70854	0	100
chr1	15053609	15053841	MT_CHIP_peak_524	14	.	2.08572	1.45378	0	224
chr1	15059779	15060041	MT_CHIP_peak_525	50	.	4.31875	5.05458	0.72974	99
chr1	15060327	15060662	MT_CHIP_peak_526	14	.	2.18719	1.46796	0	83
chr1	15064376	15064654	MT_CHIP_peak_527	25	.	2.92974	2.53238	0	31
chr1	15067518	15067791	MT_CHIP_peak_528	31	.	3.25297	3.10703	0	245
chr1	15082121	15082317	MT_CHIP_peak_529	18	.	2.48046	1.84591	0	28
chr1	15094031	15094242	MT_CHIP_peak_530	15	.	2.2475	1.5415	0	130
chr1	15095052	15095233	MT_CHIP_peak_531	24	.	2.84743	2.41589	0	149
chr1	15144242	15144415	MT_CHIP_peak_532	27	.	3.0848	2.7619	0	98
chr1	15151264	15151455	MT_CHIP_peak_533	27	.	3.0848	2.7619	0	93
chr1	15154617	15154771	MT_CHIP_peak_534	23	.	2.82102	2.3792	0	83
chr1	15177215	15177368	MT_CHIP_peak_535	33	.	3.43747	3.37806	0	64
chr1	15178236	15178440	MT_CHIP_peak_536	17	.	2.31098	1.72152	0	148
chr1	15178773	15178971	MT_CHIP_peak_537	23	.	2.82102	2.3792	0	56
chr1	15189218	15189394	MT_CHIP_peak_538	21	.	2.62611	2.11752	0	71
chr1	15207215	15207645	MT_CHIP_peak_539	37	.	3.68915	3.77097	0	77
chr1	15212235	15212419	MT_CHIP_peak_540	37	.	3.68915	3.77097	0	32
chr1	15218650	15218849	MT_CHIP_peak_541	27	.	3.0848	2.7619	0	73
chr1	15224114	15224306	MT_CHIP_peak_542	32	.	3.34267	3.23726	0	106
chr1	15240448	15240935	MT_CHIP_peak_543	35	.	3.26675	3.5021	0	136
chr1	15251396	15251691	MT_CHIP_peak_544	46	.	4.15779	4.63113	0.5943	76
chr1	15252743	15252926	MT_CHIP_peak_545	37	.	3.68915	3.77097	0	69
chr1	15253214	15253488	MT_CHIP_peak_546	27	.	3.0848	2.7619	0	52
chr1	15271874	15272355	MT_CHIP_peak_547	20	.	2.53842	2.00435	0	106
chr1	15273821	15274147	MT_CHIP_peak_548	40	.	3.66921	4.07966	0.2025	228
chr1	15281827	15282481	MT_CHIP_peak_549	29	.	3.14059	2.94757	0	15
chr1	15286507	15286690	MT_CHIP_peak_550	27	.	3.0848	2.7619	0	115
chr1	15289038	15289249	MT_CHIP_peak_551	30	.	3.19579	3.02542	0	66
chr1	15296610	15296819	MT_CHIP_peak_552	14	.	2.08572	1.45378	0	134
chr1	15334441	15334697	MT_CHIP_peak_553	21	.	2.62611	2.11752	0	130
chr1	15351254	15351418	MT_CHIP_peak_554	23	.	2.82102	2.3792	0	99
chr1	15353856	15355534	MT_CHIP_peak_555	57	.	4.43285	5.73106	1.28361	695
chr1	15357358	15357550	MT_CHIP_peak_556	32	.	3.099	3.26438	0	55
chr1	15382149	15382508	MT_CHIP_peak_557	18	.	2.4502	1.80428	0	189
chr1	15390625	15391085	MT_CHIP_peak_558	27	.	3.0848	2.7619	0	58
chr1	15449068	15449303	MT_CHIP_peak_559	38	.	3.65508	3.85336	0.04508	95
chr1	15480568	15480802	MT_CHIP_peak_560	18	.	2.48046	1.84591	0	101
chr1	15505420	15505602	MT_CHIP_peak_561	31	.	3.16332	3.15223	0	137
chr1	15511514	15511833	MT_CHIP_peak_562	21	.	2.62611	2.11752	0	215
chr1	15573761	15573971	MT_CHIP_peak_563	37	.	3.68915	3.77097	0	120
chr1	15583726	15583978	MT_CHIP_peak_564	27	.	3.0848	2.7619	0	169
chr1	15598824	15599239	MT_CHIP_peak_565	18	.	2.4502	1.80428	0	227
chr1	15650083	15650250	MT_CHIP_peak_566	27	.	3.0848	2.7619	0	73
chr1	15660979	15661314	MT_CHIP_peak_567	30	.	3.19579	3.02542	0	118
chr1	15663903	15664056	MT_CHIP_peak_568	34	.	3.3645	3.43396	0	69
chr1	15735605	15735809	MT_CHIP_peak_569	35	.	3.57255	3.58516	0	81
chr1	15742502	15743046	MT_CHIP_peak_570	39	.	3.71932	3.94858	0.12278	431
chr1	15777721	15778054	MT_CHIP_peak_571	26	.	2.93763	2.66837	0	75
chr1	15784808	15785001	MT_CHIP_peak_572	14	.	2.18719	1.46796	0	143
chr1	15790848	15791003	MT_CHIP_peak_573	27	.	3.0848	2.7619	0	60
chr1	15851270	15851774	MT_CHIP_peak_574	32	.	3.21647	3.22608	0	382
chr1	15853281	15853636	MT_CHIP_peak_575	24	.	2.76372	2.43654	0	145
chr1	16007684	16007919	MT_CHIP_peak_576	20	.	2.44404	2.0238	0	128
chr1	16123239	16123466	MT_CHIP_peak_577	22	.	2.34604	2.20195	0	161
chr1	16162186	16162508	MT_CHIP_peak_578	27	.	2.71552	2.72358	0	292
chr1	16263695	16263860	MT_CHIP_peak_579	27	.	3.0848	2.7619	0	146
chr1	16265568	16265795	MT_CHIP_peak_580	18	.	2.48046	1.84591	0	132
chr1	16278952	16279113	MT_CHIP_peak_581	33	.	3.43747	3.37806	0	67
chr1	16292684	16292879	MT_CHIP_peak_582	13	.	2.0583	1.31667	0	152
chr1	16335679	16335833	MT_CHIP_peak_583	27	.	3.0848	2.7619	0	17
chr1	16343643	16343840	MT_CHIP_peak_584	37	.	3.68915	3.77097	0	128
chr1	16353890	16354122	MT_CHIP_peak_585	18	.	2.48046	1.84591	0	51
chr1	16391276	16391511	MT_CHIP_peak_586	27	.	3.0848	2.7619	0	204
chr1	16406272	16406636	MT_CHIP_peak_587	22	.	2.74463	2.27482	0	289
chr1	16447337	16447817	MT_CHIP_peak_588	21	.	2.62611	2.11752	0	167
chr1	16472064	16472545	MT_CHIP_peak_589	32	.	3.21647	3.22608	0	458
chr1	16475682	16475838	MT_CHIP_peak_590	18	.	2.48046	1.84591	0	78
chr1	16479243	16479528	MT_CHIP_peak_591	67	.	5.11025	6.78693	1.95042	143
chr1	16479967	16480246	MT_CHIP_peak_592	29	.	3.14059	2.94757	0	29
chr1	16499643	16500126	MT_CHIP_peak_593	23	.	2.67803	2.32437	0	221
chr1	16508486	16508665	MT_CHIP_peak_594	17	.	2.22021	1.74255	0	55
chr1	16514292	16514449	MT_CHIP_peak_595	39	.	3.55544	3.91501	0.09519	50
chr1	16533616	16533782	MT_CHIP_peak_596	40	.	3.66921	4.07966	0.2025	77
chr1	16538836	16538995	MT_CHIP_peak_597	24	.	2.76372	2.43654	0	58
chr1	16558344	16558598	MT_CHIP_peak_598	24	.	2.76372	2.43654	0	62
chr1	16563694	16563864	MT_CHIP_peak_599	29	.	2.98484	2.9067	0	98
chr1	16575851	16576048	MT_CHIP_peak_600	15	.	2.26835	1.56738	0	114
chr1	16678536	16678770	MT_CHIP_peak_601	35	.	2.98298	3.52097	0	120
chr1	16693455	16693686	MT_CHIP_peak_602	26	.	2.52509	2.6273	0	34
chr1	16694024	16694241	MT_CHIP_peak_603	27	.	2.61015	2.75459	0	105
chr1	16767108	16767293	MT_CHIP_peak_604	32	.	2.78945	3.21926	0	105
chr1	16798708	16798864	MT_CHIP_peak_605	18	.	2.48046	1.84591	0	11
chr1	16840095	16840393	MT_CHIP_peak_606	24	.	2.76372	2.43654	0	251
chr1	16846766	16846920	MT_CHIP_peak_607	18	.	2.48046	1.84591	0	87
chr1	16924038	16924214	MT_CHIP_peak_608	77	.	5.68993	7.7416	2.53084	86
chr1	16927533	16927692	MT_CHIP_peak_609	28	.	3.08727	2.87319	0	82
chr1	16939766	16940285	MT_CHIP_peak_610	118	.	6.16922	11.8355	5.68343	188
chr1	16957594	16957792	MT_CHIP_peak_611	18	.	2.01032	1.84673	0	140
chr1	16972207	16972384	MT_CHIP_peak_612	40	.	3.66921	4.07966	0.2025	133
chr1	17004508	17004735	MT_CHIP_peak_613	18	.	2.48046	1.84591	0	44
chr1	17045484	17045665	MT_CHIP_peak_614	18	.	2.43671	1.87611	0	97
chr1	17048527	17048813	MT_CHIP_peak_615	18	.	2.48046	1.84591	0	206
chr1	17088017	17088274	MT_CHIP_peak_616	40	.	3.66921	4.07966	0.2025	175
chr1	17093277	17093479	MT_CHIP_peak_617	18	.	2.48046	1.84591	0	8
chr1	17222636	17222865	MT_CHIP_peak_618	32	.	3.21647	3.22608	0	67
chr1	17231268	17231900	MT_CHIP_peak_619	24	.	2.87435	2.45362	0	391
chr1	17302056	17302424	MT_CHIP_peak_620	37	.	3.68915	3.77097	0	305
chr1	17302611	17302824	MT_CHIP_peak_621	18	.	2.48046	1.84591	0	94
chr1	17443007	17443388	MT_CHIP_peak_622	37	.	3.68915	3.77097	0	117
chr1	17444898	17445138	MT_CHIP_peak_623	27	.	3.0848	2.7619	0	40
chr1	17445636	17445796	MT_CHIP_peak_624	18	.	2.48046	1.84591	0	12
chr1	17448949	17449118	MT_CHIP_peak_625	14	.	2.18719	1.46796	0	112
chr1	17466664	17466901	MT_CHIP_peak_626	24	.	2.76372	2.43654	0	233
chr1	17563410	17563896	MT_CHIP_peak_627	37	.	3.56277	3.71825	0	356
chr1	17565982	17566214	MT_CHIP_peak_628	24	.	2.87435	2.45362	0	24
chr1	17575602	17576024	MT_CHIP_peak_629	37	.	3.68915	3.77097	0	94
chr1	17577029	17577224	MT_CHIP_peak_630	17	.	2.31098	1.72152	0	190
chr1	17586916	17587112	MT_CHIP_peak_631	16	.	2.31124	1.62137	0	176
chr1	17600054	17600247	MT_CHIP_peak_632	18	.	2.48046	1.84591	0	64
chr1	17602130	17602388	MT_CHIP_peak_633	27	.	3.0848	2.7619	0	40
chr1	17613720	17614115	MT_CHIP_peak_634	17	.	2.14431	1.78085	0	391
chr1	17630941	17631238	MT_CHIP_peak_635	27	.	3.0848	2.7619	0	192
chr1	17659130	17659346	MT_CHIP_peak_636	20	.	2.55979	2.03169	0	14
chr1	17675191	17675408	MT_CHIP_peak_637	22	.	2.72008	2.24179	0	17
chr1	17730531	17730808	MT_CHIP_peak_638	21	.	2.67227	2.17815	0	98
chr1	17732700	17733005	MT_CHIP_peak_639	37	.	3.68915	3.77097	0	168
chr1	17750471	17751071	MT_CHIP_peak_640	23	.	2.82102	2.3792	0	545
chr1	17756166	17756432	MT_CHIP_peak_641	16	.	2.23932	1.63515	0	253
chr1	17880826	17880984	MT_CHIP_peak_642	24	.	2.7804	2.45852	0	44
chr1	17916036	17916271	MT_CHIP_peak_643	13	.	2.13002	1.39993	0	17
chr1	17950353	17950644	MT_CHIP_peak_644	27	.	3.0848	2.7619	0	54
chr1	17959370	17959796	MT_CHIP_peak_645	22	.	2.74463	2.27482	0	300
chr1	18019401	18019607	MT_CHIP_peak_646	18	.	2.48046	1.84591	0	99
chr1	18024230	18024459	MT_CHIP_peak_647	27	.	3.0848	2.7619	0	27
chr1	18025934	18026097	MT_CHIP_peak_648	27	.	3.0848	2.7619	0	43
chr1	18064295	18064453	MT_CHIP_peak_649	17	.	2.31098	1.72152	0	1
chr1	18088524	18088676	MT_CHIP_peak_650	16	.	2.31124	1.62137	0	72
chr1	18094861	18095139	MT_CHIP_peak_651	27	.	3.0848	2.7619	0	43
chr1	18097060	18097244	MT_CHIP_peak_652	27	.	3.0848	2.7619	0	135
chr1	18104916	18105088	MT_CHIP_peak_653	31	.	3.31223	3.19275	0	93
chr1	18124753	18125113	MT_CHIP_peak_654	27	.	3.0848	2.7619	0	51
chr1	18173756	18173923	MT_CHIP_peak_655	26	.	2.9873	2.61595	0	52
chr1	18320677	18320837	MT_CHIP_peak_656	18	.	2.4502	1.80428	0	69
chr1	18365505	18365664	MT_CHIP_peak_657	18	.	2.48046	1.84591	0	24
chr1	18411707	18411992	MT_CHIP_peak_658	18	.	2.48046	1.84591	0	59
chr1	18427233	18427536	MT_CHIP_peak_659	18	.	2.48046	1.84591	0	119
chr1	18650902	18651299	MT_CHIP_peak_660	18	.	2.48046	1.84591	0	123
chr1	18665774	18665974	MT_CHIP_peak_661	35	.	3.53779	3.53109	0	91
chr1	18686199	18686516	MT_CHIP_peak_662	27	.	3.0848	2.7619	0	48
chr1	18688368	18688522	MT_CHIP_peak_663	37	.	3.68915	3.77097	0	54
chr1	18702543	18702695	MT_CHIP_peak_664	18	.	2.48046	1.84591	0	2
chr1	18729032	18729242	MT_CHIP_peak_665	18	.	2.48046	1.84591	0	38
chr1	18741569	18741765	MT_CHIP_peak_666	40	.	3.66921	4.07966	0.2025	126
chr1	18758609	18758856	MT_CHIP_peak_667	25	.	2.95824	2.57354	0	22
chr1	18807327	18807588	MT_CHIP_peak_668	29	.	3.14059	2.94757	0	19
chr1	18807849	18808344	MT_CHIP_peak_669	40	.	3.66921	4.07966	0.2025	127
chr1	18808870	18809115	MT_CHIP_peak_670	30	.	3.11673	3.08778	0	80
chr1	18851806	18852027	MT_CHIP_peak_671	27	.	3.04718	2.70488	0	113
chr1	18858131	18858288	MT_CHIP_peak_672	32	.	3.21647	3.22608	0	148
chr1	18906800	18907077	MT_CHIP_peak_673	37	.	3.4537	3.7688	0	181
chr1	18930575	18930802	MT_CHIP_peak_674	27	.	3.0848	2.7619	0	41
chr1	18951519	18951824	MT_CHIP_peak_675	22	.	2.72008	2.24179	0	98
chr1	18983653	18983806	MT_CHIP_peak_676	27	.	3.0848	2.7619	0	58
chr1	18992753	18993052	MT_CHIP_peak_677	22	.	2.72008	2.24179	0	247
chr1	19014182	19014365	MT_CHIP_peak_678	14	.	2.18719	1.46796	0	30
chr1	19018421	19018573	MT_CHIP_peak_679	40	.	3.78586	4.04832	0.2025	62
chr1	19021978	19022130	MT_CHIP_peak_680	27	.	3.04718	2.70488	0	77
chr1	19106902	19107074	MT_CHIP_peak_681	18	.	2.48046	1.84591	0	82
chr1	19108340	19108543	MT_CHIP_peak_682	16	.	2.31124	1.62137	0	71
chr1	19138134	19138303	MT_CHIP_peak_683	27	.	3.0848	2.7619	0	91
chr1	19197828	19198006	MT_CHIP_peak_684	18	.	2.48046	1.84591	0	19
chr1	19200059	19200230	MT_CHIP_peak_685	27	.	3.0848	2.7619	0	28
chr1	19201779	19202008	MT_CHIP_peak_686	37	.	3.68915	3.77097	0	82
chr1	19229213	19229511	MT_CHIP_peak_687	27	.	3.0848	2.7619	0	37
chr1	19239739	19239968	MT_CHIP_peak_688	50	.	4.31875	5.05458	0.72974	128
chr1	19250770	19250995	MT_CHIP_peak_689	48	.	4.29349	4.85704	0.5943	129
chr1	19255284	19255582	MT_CHIP_peak_690	26	.	3.01694	2.65971	0	203
chr1	19280731	19281074	MT_CHIP_peak_691	18	.	2.48046	1.84591	0	91
chr1	19291691	19291978	MT_CHIP_peak_692	35	.	3.53779	3.53109	0	139
chr1	19393986	19394163	MT_CHIP_peak_693	27	.	3.0848	2.7619	0	136
chr1	19397614	19397880	MT_CHIP_peak_694	18	.	2.48046	1.84591	0	68
chr1	19403104	19403498	MT_CHIP_peak_695	27	.	3.0848	2.7619	0	59
chr1	19413111	19413367	MT_CHIP_peak_696	18	.	2.48046	1.84591	0	129
chr1	19419548	19419930	MT_CHIP_peak_697	37	.	3.68915	3.77097	0	232
chr1	19425003	19425225	MT_CHIP_peak_698	37	.	3.68915	3.77097	0	99
chr1	19426583	19426861	MT_CHIP_peak_699	18	.	2.48046	1.84591	0	168
chr1	19430879	19431278	MT_CHIP_peak_700	27	.	3.0848	2.7619	0	22
chr1	19443109	19443288	MT_CHIP_peak_701	27	.	3.0848	2.7619	0	39
chr1	19486429	19486741	MT_CHIP_peak_702	18	.	2.48046	1.84591	0	222
chr1	19493277	19493439	MT_CHIP_peak_703	40	.	3.66921	4.07966	0.2025	47
chr1	19495942	19496235	MT_CHIP_peak_704	23	.	2.82102	2.3792	0	106
chr1	19500315	19500509	MT_CHIP_peak_705	24	.	2.87435	2.45362	0	88
chr1	19522484	19522728	MT_CHIP_peak_706	24	.	2.87435	2.45362	0	89
chr1	19536407	19536593	MT_CHIP_peak_707	43	.	4.00058	4.37897	0.4234	66
chr1	19578080	19578336	MT_CHIP_peak_708	45	.	3.82513	4.54719	0.56454	135
chr1	19638850	19639170	MT_CHIP_peak_709	73	.	5.25883	7.31859	2.1876	207
chr1	19656952	19657168	MT_CHIP_peak_710	13	.	2.07577	1.33675	0	167
chr1	19672455	19672722	MT_CHIP_peak_711	27	.	3.07802	2.75156	0	109
chr1	19706059	19706269	MT_CHIP_peak_712	21	.	2.62611	2.11752	0	72
chr1	19714398	19714685	MT_CHIP_peak_713	22	.	2.74463	2.27482	0	228
chr1	19734780	19734935	MT_CHIP_peak_714	15	.	2.28959	1.59399	0	141
chr1	19763947	19764238	MT_CHIP_peak_715	15	.	2.2475	1.5415	0	39
chr1	19766098	19766371	MT_CHIP_peak_716	14	.	2.18719	1.46796	0	223
chr1	19777552	19777888	MT_CHIP_peak_717	23	.	2.82102	2.3792	0	302
chr1	19783482	19783673	MT_CHIP_peak_718	36	.	3.60799	3.6409	0	106
chr1	19811444	19811825	MT_CHIP_peak_719	24	.	2.76372	2.43654	0	324
chr1	19812253	19812582	MT_CHIP_peak_720	39	.	3.55544	3.91501	0.09519	118
chr1	19923227	19923723	MT_CHIP_peak_721	29	.	2.98484	2.9067	0	214
chr1	19931163	19931398	MT_CHIP_peak_722	16	.	2.31124	1.62137	0	116
chr1	19948050	19948316	MT_CHIP_peak_723	25	.	2.92974	2.53238	0	53
chr1	19955857	19956012	MT_CHIP_peak_724	27	.	3.0848	2.7619	0	106
chr1	20049966	20050334	MT_CHIP_peak_725	23	.	2.76963	2.3087	0	79
chr1	20064022	20064459	MT_CHIP_peak_726	48	.	4.29349	4.85704	0.5943	384
chr1	20065892	20066106	MT_CHIP_peak_727	27	.	3.0848	2.7619	0	172
chr1	20143780	20143937	MT_CHIP_peak_728	27	.	3.0848	2.7619	0	62
chr1	20208682	20209103	MT_CHIP_peak_729	69	.	5.02744	6.95301	2.04888	246
chr1	20220631	20221008	MT_CHIP_peak_730	37	.	3.68915	3.77097	0	250
chr1	20221943	20222204	MT_CHIP_peak_731	18	.	2.48046	1.84591	0	82
chr1	20234121	20234282	MT_CHIP_peak_732	27	.	3.0848	2.7619	0	130
chr1	20297010	20297190	MT_CHIP_peak_733	29	.	3.14059	2.94757	0	83
chr1	20436329	20436527	MT_CHIP_peak_734	16	.	2.35577	1.6786	0	118
chr1	20478764	20479008	MT_CHIP_peak_735	24	.	2.87435	2.45362	0	120
chr1	20513658	20514077	MT_CHIP_peak_736	49	.	4.12196	4.98931	0.6749	72
chr1	20534847	20535050	MT_CHIP_peak_737	16	.	2.31124	1.62137	0	44
chr1	20539146	20539344	MT_CHIP_peak_738	23	.	2.76963	2.3087	0	154
chr1	20550704	20550867	MT_CHIP_peak_739	25	.	2.92974	2.53238	0	82
chr1	20626923	20627229	MT_CHIP_peak_740	23	.	2.76963	2.3087	0	298
chr1	20627649	20627891	MT_CHIP_peak_741	26	.	2.9873	2.61595	0	171
chr1	20656693	20656878	MT_CHIP_peak_742	17	.	2.31098	1.72152	0	155
chr1	20693952	20694121	MT_CHIP_peak_743	16	.	2.31124	1.62137	0	117
chr1	20800162	20800388	MT_CHIP_peak_744	37	.	3.68915	3.77097	0	112
chr1	20802492	20802736	MT_CHIP_peak_745	24	.	2.87435	2.45362	0	57
chr1	20802973	20803752	MT_CHIP_peak_746	48	.	4.29349	4.85704	0.5943	610
chr1	20805294	20805475	MT_CHIP_peak_747	18	.	2.48046	1.84591	0	101
chr1	20806814	20807193	MT_CHIP_peak_748	27	.	3.0848	2.7619	0	33
chr1	20807486	20807781	MT_CHIP_peak_749	27	.	3.0848	2.7619	0	271
chr1	20812456	20812861	MT_CHIP_peak_750	27	.	3.0848	2.7619	0	63
chr1	20813080	20813505	MT_CHIP_peak_751	37	.	3.68915	3.77097	0	98
chr1	20834573	20834882	MT_CHIP_peak_752	32	.	3.21647	3.22608	0	51
chr1	20848571	20848764	MT_CHIP_peak_753	16	.	2.23932	1.63515	0	20
chr1	20879438	20879814	MT_CHIP_peak_754	32	.	3.21647	3.22608	0	272
chr1	20911044	20911337	MT_CHIP_peak_755	31	.	3.25297	3.10703	0	139
chr1	20940230	20940467	MT_CHIP_peak_756	20	.	2.46058	2.0448	0	165
chr1	20959719	20960048	MT_CHIP_peak_757	39	.	3.75229	3.99786	0.16465	173
chr1	20968376	20968592	MT_CHIP_peak_758	72	.	5.38453	7.23075	2.11726	111
chr1	20980014	20980201	MT_CHIP_peak_759	24	.	2.87435	2.45362	0	125
chr1	20987989	20988516	MT_CHIP_peak_760	40	.	3.66921	4.07966	0.2025	298
chr1	20988958	20989223	MT_CHIP_peak_761	18	.	2.48046	1.84591	0	71
chr1	20991445	20991599	MT_CHIP_peak_762	24	.	2.76372	2.43654	0	64
chr1	21059128	21059338	MT_CHIP_peak_763	27	.	2.96155	2.70076	0	93
chr1	21059579	21059762	MT_CHIP_peak_764	40	.	3.66921	4.07966	0.2025	126
chr1	21063672	21063996	MT_CHIP_peak_765	23	.	2.44614	2.34354	0	162
chr1	21113019	21113282	MT_CHIP_peak_766	47	.	3.81479	4.79196	0.5943	152
chr1	21245102	21245334	MT_CHIP_peak_767	13	.	2.13002	1.39993	0	179
chr1	21299380	21299537	MT_CHIP_peak_768	18	.	2.41734	1.85202	0	46
chr1	21558541	21558776	MT_CHIP_peak_769	33	.	3.18066	3.37996	0	116
chr1	21564739	21565112	MT_CHIP_peak_770	21	.	2.5647	2.17784	0	72
chr1	21568478	21568920	MT_CHIP_peak_771	32	.	3.099	3.26438	0	80
chr1	21596776	21597116	MT_CHIP_peak_772	27	.	3.0848	2.7619	0	59
chr1	21606553	21606963	MT_CHIP_peak_773	42	.	3.64517	4.28155	0.37181	88
chr1	21616332	21616698	MT_CHIP_peak_774	20	.	2.58152	2.05965	0	90
chr1	21621006	21621241	MT_CHIP_peak_775	17	.	2.31098	1.72152	0	147
chr1	21651137	21651915	MT_CHIP_peak_776	61	.	4.67378	6.1017	1.38113	184
chr1	21665238	21665538	MT_CHIP_peak_777	20	.	2.58152	2.05965	0	233
chr1	21671441	21671658	MT_CHIP_peak_778	33	.	3.43747	3.37806	0	126
chr1	21671811	21671992	MT_CHIP_peak_779	43	.	3.96312	4.32022	0.40463	84
chr1	21672154	21672376	MT_CHIP_peak_780	48	.	4.29349	4.85704	0.5943	104
chr1	21695088	21695335	MT_CHIP_peak_781	23	.	2.46587	2.37141	0	52
chr1	21766190	21766699	MT_CHIP_peak_782	57	.	4.74303	5.74254	1.28632	368
chr1	21841394	21841876	MT_CHIP_peak_783	27	.	3.0848	2.7619	0	62
chr1	21846017	21846308	MT_CHIP_peak_784	26	.	2.93763	2.66837	0	198
chr1	21978612	21978767	MT_CHIP_peak_785	27	.	3.0848	2.7619	0	22
chr1	21985801	21986067	MT_CHIP_peak_786	35	.	3.31156	3.56583	0	81
chr1	21991595	21991756	MT_CHIP_peak_787	27	.	3.0848	2.7619	0	29
chr1	21996555	21996827	MT_CHIP_peak_788	18	.	2.48046	1.84591	0	49
chr1	22073730	22073892	MT_CHIP_peak_789	20	.	2.58152	2.05965	0	42
chr1	22196961	22197174	MT_CHIP_peak_790	27	.	3.0848	2.7619	0	176
chr1	22204989	22205317	MT_CHIP_peak_791	31	.	3.28233	3.14935	0	45
chr1	22220447	22220757	MT_CHIP_peak_792	27	.	3.07802	2.75156	0	70
chr1	22227600	22227801	MT_CHIP_peak_793	31	.	3.31223	3.19275	0	131
chr1	22263165	22263436	MT_CHIP_peak_794	25	.	2.84568	2.54504	0	49
chr1	22290570	22290725	MT_CHIP_peak_795	42	.	3.59682	4.21037	0.31322	42
chr1	22458452	22458629	MT_CHIP_peak_796	27	.	3.0848	2.7619	0	113
chr1	22542890	22543119	MT_CHIP_peak_797	24	.	2.87435	2.45362	0	126
chr1	22647496	22647731	MT_CHIP_peak_798	16	.	2.31124	1.62137	0	46
chr1	22659872	22660222	MT_CHIP_peak_799	37	.	3.68104	3.75781	0	123
chr1	22665038	22665371	MT_CHIP_peak_800	24	.	2.76372	2.43654	0	82
chr1	22743163	22743417	MT_CHIP_peak_801	21	.	2.67227	2.17815	0	172
chr1	22778357	22778636	MT_CHIP_peak_802	25	.	2.71661	2.54336	0	65
chr1	22778828	22779084	MT_CHIP_peak_803	27	.	3.01059	2.76755	0	76
chr1	22789127	22789325	MT_CHIP_peak_804	37	.	3.68915	3.77097	0	70
chr1	22857759	22858050	MT_CHIP_peak_805	37	.	3.68915	3.77097	0	233
chr1	22889021	22889416	MT_CHIP_peak_806	37	.	3.68915	3.77097	0	68
chr1	22924455	22924618	MT_CHIP_peak_807	27	.	3.0848	2.7619	0	51
chr1	22938300	22938486	MT_CHIP_peak_808	18	.	2.48046	1.84591	0	172
chr1	22970919	22971180	MT_CHIP_peak_809	27	.	3.0848	2.7619	0	71
chr1	22994904	22995122	MT_CHIP_peak_810	20	.	2.60363	2.08825	0	74
chr1	23013141	23013348	MT_CHIP_peak_811	21	.	2.62611	2.11752	0	106
chr1	23036822	23037048	MT_CHIP_peak_812	27	.	3.0848	2.7619	0	49
chr1	23053779	23054015	MT_CHIP_peak_813	18	.	2.48046	1.84591	0	3
chr1	23066711	23066884	MT_CHIP_peak_814	27	.	3.01059	2.76755	0	37
chr1	23076223	23076400	MT_CHIP_peak_815	30	.	3.11673	3.08778	0	56
chr1	23109488	23109820	MT_CHIP_peak_816	23	.	2.79509	2.34348	0	252
chr1	23123144	23123319	MT_CHIP_peak_817	18	.	2.48046	1.84591	0	23
chr1	23177536	23177763	MT_CHIP_peak_818	32	.	3.21647	3.22608	0	97
chr1	23187096	23187393	MT_CHIP_peak_819	24	.	2.87435	2.45362	0	242
chr1	23232484	23232663	MT_CHIP_peak_820	27	.	3.0848	2.7619	0	123
chr1	23345140	23345486	MT_CHIP_peak_821	29	.	3.04936	2.99504	0	300
chr1	23345748	23345902	MT_CHIP_peak_822	45	.	3.82513	4.54719	0.56454	116
chr1	23361675	23361884	MT_CHIP_peak_823	31	.	3.31223	3.19275	0	158
chr1	23376844	23376996	MT_CHIP_peak_824	28	.	3.06128	2.83722	0	84
chr1	23398235	23398397	MT_CHIP_peak_825	29	.	3.16795	2.98604	0	56
chr1	23494081	23494327	MT_CHIP_peak_826	34	.	3.39147	3.47219	0	87
chr1	23504133	23504362	MT_CHIP_peak_827	49	.	4.11537	4.97943	0.6749	126
chr1	23543282	23543816	MT_CHIP_peak_828	36	.	3.53303	3.67511	0	304
chr1	23667840	23668019	MT_CHIP_peak_829	15	.	2.26835	1.56738	0	29
chr1	23670150	23670342	MT_CHIP_peak_830	26	.	2.93763	2.66837	0	65
chr1	23670672	23670921	MT_CHIP_peak_831	38	.	3.52944	3.87757	0.06731	60
chr1	23730347	23730998	MT_CHIP_peak_832	35	.	3.44671	3.55093	0	112
chr1	23748621	23748847	MT_CHIP_peak_833	16	.	2.31124	1.62137	0	138
chr1	23857872	23858024	MT_CHIP_peak_834	25	.	2.92974	2.53238	0	46
chr1	23885273	23885685	MT_CHIP_peak_835	24	.	2.76372	2.43654	0	27
chr1	23888687	23888919	MT_CHIP_peak_836	15	.	2.22703	1.51633	0	98
chr1	23920080	23920287	MT_CHIP_peak_837	27	.	3.0848	2.7619	0	66
chr1	23952137	23952410	MT_CHIP_peak_838	20	.	2.42772	2.00311	0	37
chr1	24018170	24018540	MT_CHIP_peak_839	36	.	3.35762	3.63146	0	236
chr1	24069492	24069664	MT_CHIP_peak_840	21	.	2.62611	2.11752	0	48
chr1	24070030	24070184	MT_CHIP_peak_841	13	.	2.13002	1.39993	0	77
chr1	24070515	24070757	MT_CHIP_peak_842	22	.	2.72008	2.24179	0	159
chr1	24071548	24071704	MT_CHIP_peak_843	34	.	3.47027	3.42762	0	88
chr1	24077763	24078003	MT_CHIP_peak_844	34	.	3.47027	3.42762	0	59
chr1	24117463	24117729	MT_CHIP_peak_845	27	.	3.04718	2.70488	0	168
chr1	24122229	24122415	MT_CHIP_peak_846	16	.	2.33329	1.64956	0	143
chr1	24125396	24125842	MT_CHIP_peak_847	17	.	2.31098	1.72152	0	415
chr1	24126323	24126572	MT_CHIP_peak_848	24	.	2.76372	2.43654	0	174
chr1	24127051	24127614	MT_CHIP_peak_849	32	.	3.21647	3.22608	0	456
chr1	24194809	24195127	MT_CHIP_peak_850	29	.	3.02755	2.96512	0	126
chr1	24391653	24391810	MT_CHIP_peak_851	14	.	2.20693	1.49182	0	89
chr1	24409260	24409430	MT_CHIP_peak_852	27	.	3.0848	2.7619	0	58
chr1	24434956	24435412	MT_CHIP_peak_853	37	.	3.68915	3.77097	0	178
chr1	24439098	24439288	MT_CHIP_peak_854	30	.	3.22413	3.06574	0	74
chr1	24446759	24447208	MT_CHIP_peak_855	46	.	3.87985	4.62827	0.5943	366
chr1	24459831	24460159	MT_CHIP_peak_856	43	.	3.83809	4.32674	0.40511	287
chr1	24489032	24489193	MT_CHIP_peak_857	26	.	2.9873	2.61595	0	64
chr1	24513979	24514169	MT_CHIP_peak_858	26	.	2.89092	2.6055	0	165
chr1	24528487	24528804	MT_CHIP_peak_859	23	.	2.76963	2.3087	0	97
chr1	24542794	24543028	MT_CHIP_peak_860	26	.	2.89092	2.6055	0	59
chr1	24560808	24561011	MT_CHIP_peak_861	24	.	2.73853	2.40343	0	88
chr1	24620577	24621378	MT_CHIP_peak_862	17	.	2.14431	1.78085	0	599
chr1	24659445	24659709	MT_CHIP_peak_863	18	.	2.48046	1.84591	0	170
chr1	24661596	24661897	MT_CHIP_peak_864	16	.	2.31124	1.62137	0	206
chr1	24688424	24688683	MT_CHIP_peak_865	24	.	2.87435	2.45362	0	106
chr1	24712997	24713203	MT_CHIP_peak_866	37	.	3.68915	3.77097	0	92
chr1	24713548	24713715	MT_CHIP_peak_867	18	.	2.48046	1.84591	0	71
chr1	24780740	24780933	MT_CHIP_peak_868	16	.	2.31124	1.62137	0	54
chr1	24786008	24786549	MT_CHIP_peak_869	42	.	3.92635	4.26302	0.35406	117
chr1	24824515	24824694	MT_CHIP_peak_870	24	.	2.76372	2.43654	0	61
chr1	24862923	24863174	MT_CHIP_peak_871	38	.	3.65508	3.85336	0.04508	97
chr1	24872162	24872341	MT_CHIP_peak_872	17	.	2.14431	1.78085	0	147
chr1	24969756	24969912	MT_CHIP_peak_873	19	.	2.49673	1.95142	0	54
chr1	24971724	24972124	MT_CHIP_peak_874	21	.	2.64899	2.14747	0	109
chr1	25092066	25092221	MT_CHIP_peak_875	13	.	2.11163	1.37836	0	72
chr1	25129842	25130229	MT_CHIP_peak_876	21	.	2.62611	2.11752	0	84
chr1	25174671	25174831	MT_CHIP_peak_877	32	.	3.21647	3.22608	0	51
chr1	25202354	25202608	MT_CHIP_peak_878	17	.	2.31098	1.72152	0	7
chr1	25239426	25239624	MT_CHIP_peak_879	27	.	3.0848	2.7619	0	140
chr1	25258849	25259076	MT_CHIP_peak_880	18	.	2.48046	1.84591	0	106
chr1	25263070	25263253	MT_CHIP_peak_881	48	.	4.29349	4.85704	0.5943	61
chr1	25264183	25264400	MT_CHIP_peak_882	37	.	3.68915	3.77097	0	109
chr1	25281272	25281440	MT_CHIP_peak_883	24	.	2.87435	2.45362	0	96
chr1	25325941	25326176	MT_CHIP_peak_884	18	.	2.48046	1.84591	0	52
chr1	25347943	25348223	MT_CHIP_peak_885	27	.	3.0848	2.7619	0	14
chr1	25366512	25366859	MT_CHIP_peak_886	17	.	2.40206	1.73944	0	267
chr1	25392537	25392693	MT_CHIP_peak_887	18	.	2.48046	1.84591	0	8
chr1	25411194	25411431	MT_CHIP_peak_888	18	.	2.48046	1.84591	0	119
chr1	25436322	25436608	MT_CHIP_peak_889	20	.	2.58152	2.05965	0	197
chr1	25513191	25513431	MT_CHIP_peak_890	20	.	2.53842	2.00435	0	190
chr1	25573359	25573956	MT_CHIP_peak_891	33	.	3.31185	3.35963	0	57
chr1	25574142	25574351	MT_CHIP_peak_892	31	.	3.13985	3.11973	0	2
chr1	25664967	25665272	MT_CHIP_peak_893	27	.	3.0848	2.7619	0	86
chr1	25665490	25665649	MT_CHIP_peak_894	17	.	2.40206	1.73944	0	87
chr1	25728257	25728426	MT_CHIP_peak_895	37	.	3.68915	3.77097	0	104
chr1	25754295	25754541	MT_CHIP_peak_896	18	.	2.48046	1.84591	0	66
chr1	25757324	25757832	MT_CHIP_peak_897	49	.	4.12196	4.98931	0.6749	359
chr1	25762523	25762708	MT_CHIP_peak_898	32	.	3.21647	3.22608	0	96
chr1	25783944	25784142	MT_CHIP_peak_899	21	.	2.62611	2.11752	0	86
chr1	25808021	25808188	MT_CHIP_peak_900	25	.	2.92974	2.53238	0	80
chr1	25870057	25870504	MT_CHIP_peak_901	35	.	3.26675	3.5021	0	66
chr1	25876096	25876257	MT_CHIP_peak_902	29	.	3.14059	2.94757	0	73
chr1	25936130	25936573	MT_CHIP_peak_903	26	.	2.9873	2.61595	0	199
chr1	25944236	25944408	MT_CHIP_peak_904	18	.	2.48046	1.84591	0	143
chr1	25987636	25987854	MT_CHIP_peak_905	16	.	2.31124	1.62137	0	97
chr1	26022295	26022548	MT_CHIP_peak_906	24	.	2.87435	2.45362	0	61
chr1	26023591	26023936	MT_CHIP_peak_907	15	.	2.2475	1.5415	0	143
chr1	26063621	26063926	MT_CHIP_peak_908	57	.	4.46574	5.78142	1.2997	123
chr1	26099960	26100185	MT_CHIP_peak_909	35	.	3.57255	3.58516	0	64
chr1	26113707	26113868	MT_CHIP_peak_910	37	.	3.68104	3.75781	0	93
chr1	26137226	26137540	MT_CHIP_peak_911	27	.	3.0848	2.7619	0	301
chr1	26145065	26145565	MT_CHIP_peak_912	37	.	3.68915	3.77097	0	183
chr1	26146193	26146952	MT_CHIP_peak_913	29	.	2.74797	2.9599	0	287
chr1	26155619	26155862	MT_CHIP_peak_914	27	.	3.07802	2.75156	0	131
chr1	26185835	26186329	MT_CHIP_peak_915	27	.	2.88317	2.7683	0	227
chr1	26215562	26215862	MT_CHIP_peak_916	13	.	2.13002	1.39993	0	169
chr1	26229123	26229411	MT_CHIP_peak_917	18	.	2.48046	1.84591	0	92
chr1	26232167	26232356	MT_CHIP_peak_918	37	.	3.68915	3.77097	0	108
chr1	26320472	26320705	MT_CHIP_peak_919	14	.	2.14874	1.42203	0	14
chr1	26324312	26324793	MT_CHIP_peak_920	17	.	2.14431	1.78085	0	472
chr1	26324986	26325245	MT_CHIP_peak_921	27	.	2.90295	2.79514	0	166
chr1	26362539	26362731	MT_CHIP_peak_922	48	.	4.29349	4.85704	0.5943	32
chr1	26438369	26438562	MT_CHIP_peak_923	19	.	2.36458	1.92334	0	98
chr1	26496291	26496879	MT_CHIP_peak_924	21	.	2.5647	2.17784	0	99
chr1	26509355	26509558	MT_CHIP_peak_925	13	.	2.11163	1.37836	0	32
chr1	26560307	26561129	MT_CHIP_peak_926	52	.	4.29751	5.2636	0.9127	138
chr1	26605107	26605298	MT_CHIP_peak_927	24	.	2.90178	2.49243	0	48
chr1	26605548	26605867	MT_CHIP_peak_928	24	.	2.76372	2.43654	0	39
chr1	26606191	26606807	MT_CHIP_peak_929	54	.	4.56369	5.44514	1.03636	506
chr1	26611661	26611913	MT_CHIP_peak_930	60	.	4.89784	6.00869	1.2997	101
chr1	26615569	26616406	MT_CHIP_peak_931	48	.	4.29349	4.85704	0.5943	101
chr1	26624247	26624534	MT_CHIP_peak_932	27	.	3.0848	2.7619	0	83
chr1	26627267	26627540	MT_CHIP_peak_933	21	.	2.67227	2.17815	0	24
chr1	26735154	26735400	MT_CHIP_peak_934	34	.	3.3645	3.43396	0	136
chr1	26736051	26736227	MT_CHIP_peak_935	29	.	3.1137	2.90996	0	103
chr1	26758697	26758856	MT_CHIP_peak_936	21	.	2.40753	2.13015	0	126
chr1	26791434	26791590	MT_CHIP_peak_937	32	.	3.34267	3.23726	0	88
chr1	26798731	26799017	MT_CHIP_peak_938	24	.	2.76372	2.43654	0	171
chr1	26800504	26800730	MT_CHIP_peak_939	36	.	3.64415	3.69842	0	96
chr1	26827027	26827348	MT_CHIP_peak_940	34	.	2.95371	3.47553	0	122
chr1	26856330	26856661	MT_CHIP_peak_941	48	.	4.16956	4.82396	0.5943	78
chr1	26857112	26857596	MT_CHIP_peak_942	24	.	2.87435	2.45362	0	377
chr1	26947090	26947501	MT_CHIP_peak_943	33	.	3.01665	3.35746	0	232
chr1	27004137	27004327	MT_CHIP_peak_944	37	.	3.27139	3.73222	0	70
chr1	27018754	27019184	MT_CHIP_peak_945	27	.	3.01059	2.76755	0	100
chr1	27019415	27019892	MT_CHIP_peak_946	48	.	4.16956	4.82396	0.5943	374
chr1	27020094	27020620	MT_CHIP_peak_947	40	.	3.66921	4.07966	0.2025	223
chr1	27021800	27022256	MT_CHIP_peak_948	90	.	6.38568	9.08008	3.46848	336
chr1	27023970	27024135	MT_CHIP_peak_949	27	.	3.0848	2.7619	0	49
chr1	27070695	27070932	MT_CHIP_peak_950	17	.	2.14431	1.78085	0	33
chr1	27097892	27098304	MT_CHIP_peak_951	37	.	3.68104	3.75781	0	300
chr1	27113982	27114818	MT_CHIP_peak_952	72	.	5.50218	7.21742	2.10949	454
chr1	27115741	27115900	MT_CHIP_peak_953	24	.	2.76372	2.43654	0	66
chr1	27157450	27157649	MT_CHIP_peak_954	26	.	2.9873	2.61595	0	77
chr1	27158745	27158939	MT_CHIP_peak_955	15	.	2.22703	1.51633	0	4
chr1	27190743	27191116	MT_CHIP_peak_956	29	.	2.74797	2.9599	0	141
chr1	27191352	27191661	MT_CHIP_peak_957	19	.	2.29028	1.97433	0	269
chr1	27438682	27438836	MT_CHIP_peak_958	32	.	2.78945	3.21926	0	93
chr1	27462061	27462265	MT_CHIP_peak_959	13	.	2.11163	1.37836	0	21
chr1	27463650	27464319	MT_CHIP_peak_960	21	.	2.64899	2.14747	0	248
chr1	27481513	27481745	MT_CHIP_peak_961	51	.	4.01853	5.10064	0.77073	158
chr1	27560470	27560632	MT_CHIP_peak_962	17	.	2.26164	1.79421	0	72
chr1	27623759	27623974	MT_CHIP_peak_963	16	.	2.22295	1.61559	0	45
chr1	27648437	27648975	MT_CHIP_peak_964	39	.	3.41561	3.94403	0.12278	229
chr1	27683755	27683985	MT_CHIP_peak_965	20	.	2.31534	2.0076	0	167
chr1	27684174	27684370	MT_CHIP_peak_966	45	.	3.67505	4.58015	0.59205	107
chr1	27686654	27687179	MT_CHIP_peak_967	32	.	3.21647	3.22608	0	99
chr1	27688922	27689203	MT_CHIP_peak_968	36	.	3.50378	3.63287	0	18
chr1	27690593	27690770	MT_CHIP_peak_969	36	.	3.0498	3.62443	0	17
chr1	27692278	27692837	MT_CHIP_peak_970	81	.	5.24846	8.15801	2.87733	433
chr1	27693406	27693821	MT_CHIP_peak_971	24	.	2.43442	2.49109	0	76
chr1	27718811	27719009	MT_CHIP_peak_972	20	.	2.13706	2.0405	0	70
chr1	27719201	27719592	MT_CHIP_peak_973	19	.	2.06387	1.92871	0	186
chr1	27730967	27731348	MT_CHIP_peak_974	21	.	2.67227	2.17815	0	158
chr1	27742523	27742730	MT_CHIP_peak_975	15	.	2.14456	1.52269	0	148
chr1	27743004	27743294	MT_CHIP_peak_976	20	.	2.47734	2.06613	0	63
chr1	27871347	27871520	MT_CHIP_peak_977	20	.	2.58152	2.05965	0	98
chr1	27872531	27872723	MT_CHIP_peak_978	22	.	2.72008	2.24179	0	40
chr1	27883733	27884406	MT_CHIP_peak_979	56	.	4.52763	5.60698	1.17675	274
chr1	27892090	27892290	MT_CHIP_peak_980	37	.	3.68915	3.77097	0	60
chr1	27894834	27895444	MT_CHIP_peak_981	24	.	2.76372	2.43654	0	203
chr1	27911921	27912090	MT_CHIP_peak_982	13	.	2.13002	1.39993	0	32
chr1	27916522	27916892	MT_CHIP_peak_983	17	.	2.31098	1.72152	0	369
chr1	27918404	27918720	MT_CHIP_peak_984	18	.	2.48046	1.84591	0	100
chr1	27918903	27919072	MT_CHIP_peak_985	27	.	3.0848	2.7619	0	34
chr1	27925676	27926802	MT_CHIP_peak_986	27	.	3.0848	2.7619	0	490
chr1	27932738	27933212	MT_CHIP_peak_987	22	.	2.72008	2.24179	0	251
chr1	27943340	27943764	MT_CHIP_peak_988	14	.	2.18719	1.46796	0	326
chr1	27986433	27986695	MT_CHIP_peak_989	17	.	2.34284	1.76031	0	132
chr1	27989704	27989885	MT_CHIP_peak_990	21	.	2.64899	2.14747	0	89
chr1	28009354	28009506	MT_CHIP_peak_991	27	.	2.98587	2.73381	0	95
chr1	28052068	28052250	MT_CHIP_peak_992	27	.	2.71552	2.72358	0	29
chr1	28099714	28099877	MT_CHIP_peak_993	24	.	2.66529	2.47442	0	108
chr1	28157628	28157899	MT_CHIP_peak_994	31	.	3.31223	3.19275	0	209
chr1	28159039	28159232	MT_CHIP_peak_995	22	.	2.72008	2.24179	0	56
chr1	28293313	28293707	MT_CHIP_peak_996	32	.	3.37368	3.28294	0	129
chr1	28296060	28296268	MT_CHIP_peak_997	27	.	3.0848	2.7619	0	88
chr1	28402428	28402753	MT_CHIP_peak_998	22	.	2.72008	2.24179	0	55
chr1	28415280	28415569	MT_CHIP_peak_999	26	.	2.51339	2.60975	0	253
chr1	28439226	28439440	MT_CHIP_peak_1000	49	.	4.11537	4.97943	0.6749	105
chr1	28586002	28586425	MT_CHIP_peak_1001	53	.	4.32328	5.30047	0.93835	73
chr1	28594555	28594716	MT_CHIP_peak_1002	20	.	2.58152	2.05965	0	117
chr1	28598853	28599073	MT_CHIP_peak_1003	13	.	2.03002	1.38918	0	49
chr1	28836349	28836512	MT_CHIP_peak_1004	17	.	2.15062	1.7892	0	89
chr1	28836966	28837157	MT_CHIP_peak_1005	27	.	2.70033	2.70218	0	113
chr1	28844589	28844853	MT_CHIP_peak_1006	25	.	2.58468	2.53913	0	28
chr1	28908223	28908442	MT_CHIP_peak_1007	39	.	3.41561	3.94403	0.12278	98
chr1	28969434	28969747	MT_CHIP_peak_1008	31	.	2.85771	3.12266	0	51
chr1	28975051	28975413	MT_CHIP_peak_1009	40	.	3.43715	4.01399	0.18023	112
chr1	29062891	29063818	MT_CHIP_peak_1010	63	.	4.66541	6.38718	1.6235	321
chr1	29101818	29102004	MT_CHIP_peak_1011	21	.	2.51156	2.10977	0	167
chr1	29106572	29106734	MT_CHIP_peak_1012	16	.	2.23932	1.63515	0	83
chr1	29258881	29259052	MT_CHIP_peak_1013	26	.	2.89092	2.6055	0	95
chr1	29348852	29349017	MT_CHIP_peak_1014	20	.	2.58152	2.05965	0	74
chr1	29359331	29359507	MT_CHIP_peak_1015	39	.	3.68692	3.90043	0.08719	86
chr1	29507988	29508554	MT_CHIP_peak_1016	39	.	3.43725	3.97582	0.14811	47
chr1	29545226	29545413	MT_CHIP_peak_1017	22	.	2.62014	2.24928	0	79
chr1	29552841	29553013	MT_CHIP_peak_1018	13	.	2.13002	1.39993	0	51
chr1	29557180	29557357	MT_CHIP_peak_1019	47	.	4.09876	4.71614	0.5943	93
chr1	29562731	29562911	MT_CHIP_peak_1020	18	.	2.475	1.83835	0	109
chr1	29564017	29564169	MT_CHIP_peak_1021	26	.	2.89092	2.6055	0	119
chr1	29565566	29565770	MT_CHIP_peak_1022	21	.	2.67227	2.17815	0	132
chr1	29566398	29566574	MT_CHIP_peak_1023	32	.	3.21647	3.22608	0	102
chr1	29572356	29572715	MT_CHIP_peak_1024	24	.	2.76372	2.43654	0	72
chr1	29610647	29610870	MT_CHIP_peak_1025	18	.	2.48046	1.84591	0	79
chr1	29614891	29615074	MT_CHIP_peak_1026	18	.	2.41734	1.85202	0	16
chr1	29648647	29648885	MT_CHIP_peak_1027	27	.	3.0848	2.7619	0	19
chr1	29710880	29711133	MT_CHIP_peak_1028	48	.	4.29349	4.85704	0.5943	128
chr1	29751483	29751647	MT_CHIP_peak_1029	48	.	4.29349	4.85704	0.5943	103
chr1	29839889	29840057	MT_CHIP_peak_1030	84	.	6.10653	8.47667	2.98105	59
chr1	29848224	29848446	MT_CHIP_peak_1031	27	.	3.0848	2.7619	0	121
chr1	30057566	30057758	MT_CHIP_peak_1032	37	.	3.68915	3.77097	0	56
chr1	30063590	30063762	MT_CHIP_peak_1033	43	.	4.00058	4.37897	0.4234	75
chr1	30067064	30067819	MT_CHIP_peak_1034	37	.	3.68915	3.77097	0	187
chr1	30086604	30086773	MT_CHIP_peak_1035	21	.	2.67227	2.17815	0	63
chr1	30112134	30112480	MT_CHIP_peak_1036	58	.	4.68404	5.85112	1.2997	105
chr1	30113609	30114109	MT_CHIP_peak_1037	43	.	4.00058	4.37897	0.4234	169
chr1	30122662	30122880	MT_CHIP_peak_1038	27	.	3.0848	2.7619	0	57
chr1	30126333	30126491	MT_CHIP_peak_1039	27	.	3.0848	2.7619	0	94
chr1	30141919	30142168	MT_CHIP_peak_1040	18	.	2.48046	1.84591	0	109
chr1	30182051	30183337	MT_CHIP_peak_1041	43	.	4.00058	4.37897	0.4234	455
chr1	30209482	30209711	MT_CHIP_peak_1042	17	.	2.31098	1.72152	0	76
chr1	30210605	30210894	MT_CHIP_peak_1043	18	.	2.48046	1.84591	0	207
chr1	30218168	30218328	MT_CHIP_peak_1044	18	.	2.48046	1.84591	0	41
chr1	30245375	30245630	MT_CHIP_peak_1045	48	.	4.29349	4.85704	0.5943	102
chr1	30257945	30258206	MT_CHIP_peak_1046	18	.	2.48046	1.84591	0	48
chr1	30293247	30293458	MT_CHIP_peak_1047	18	.	2.48046	1.84591	0	17
chr1	30328787	30329036	MT_CHIP_peak_1048	18	.	2.48046	1.84591	0	2
chr1	30368809	30369018	MT_CHIP_peak_1049	27	.	3.0848	2.7619	0	111
chr1	30380582	30380741	MT_CHIP_peak_1050	18	.	2.48046	1.84591	0	52
chr1	30389662	30389824	MT_CHIP_peak_1051	24	.	2.87435	2.45362	0	78
chr1	30556977	30557194	MT_CHIP_peak_1052	48	.	4.29349	4.85704	0.5943	103
chr1	30675482	30675635	MT_CHIP_peak_1053	28	.	3.08727	2.87319	0	63
chr1	30716424	30716577	MT_CHIP_peak_1054	27	.	3.0848	2.7619	0	118
chr1	30734184	30734344	MT_CHIP_peak_1055	27	.	3.0848	2.7619	0	85
chr1	30736780	30736970	MT_CHIP_peak_1056	18	.	2.48046	1.84591	0	25
chr1	30761209	30761414	MT_CHIP_peak_1057	48	.	4.29349	4.85704	0.5943	99
chr1	30768891	30769152	MT_CHIP_peak_1058	18	.	2.48046	1.84591	0	180
chr1	30917296	30917474	MT_CHIP_peak_1059	18	.	2.48046	1.84591	0	33
chr1	30919771	30920014	MT_CHIP_peak_1060	27	.	3.0848	2.7619	0	35
chr1	30941392	30941665	MT_CHIP_peak_1061	23	.	2.82102	2.3792	0	168
chr1	30995348	30995517	MT_CHIP_peak_1062	37	.	3.68915	3.77097	0	98
chr1	31008966	31009162	MT_CHIP_peak_1063	18	.	2.48046	1.84591	0	51
chr1	31065190	31065584	MT_CHIP_peak_1064	37	.	3.68915	3.77097	0	64
chr1	31074764	31074936	MT_CHIP_peak_1065	18	.	2.48046	1.84591	0	8
chr1	31091849	31092024	MT_CHIP_peak_1066	23	.	2.82102	2.3792	0	46
chr1	31095566	31095773	MT_CHIP_peak_1067	37	.	3.68915	3.77097	0	79
chr1	31130814	31131108	MT_CHIP_peak_1068	37	.	3.68915	3.77097	0	209
chr1	31162581	31163303	MT_CHIP_peak_1069	27	.	3.0848	2.7619	0	325
chr1	31171845	31172085	MT_CHIP_peak_1070	18	.	2.48046	1.84591	0	58
chr1	31186663	31186847	MT_CHIP_peak_1071	20	.	2.60363	2.08825	0	78
chr1	31191543	31192022	MT_CHIP_peak_1072	32	.	3.21647	3.22608	0	154
chr1	31194477	31194665	MT_CHIP_peak_1073	31	.	3.31223	3.19275	0	83
chr1	31195294	31195464	MT_CHIP_peak_1074	30	.	3.19579	3.02542	0	43
chr1	31202576	31202745	MT_CHIP_peak_1075	24	.	2.76372	2.43654	0	54
chr1	31203136	31203295	MT_CHIP_peak_1076	37	.	3.68915	3.77097	0	64
chr1	31206763	31207080	MT_CHIP_peak_1077	18	.	2.48046	1.84591	0	104
chr1	31207863	31208097	MT_CHIP_peak_1078	17	.	2.31098	1.72152	0	168
chr1	31208351	31208927	MT_CHIP_peak_1079	37	.	3.68915	3.77097	0	65
chr1	31213989	31214211	MT_CHIP_peak_1080	17	.	2.31098	1.72152	0	0
chr1	31223945	31224305	MT_CHIP_peak_1081	24	.	2.76372	2.43654	0	335
chr1	31251097	31251669	MT_CHIP_peak_1082	22	.	2.74463	2.27482	0	336
chr1	31274703	31274902	MT_CHIP_peak_1083	24	.	2.76372	2.43654	0	148
chr1	31288078	31288234	MT_CHIP_peak_1084	20	.	2.58152	2.05965	0	83
chr1	31289571	31289756	MT_CHIP_peak_1085	23	.	2.46587	2.37141	0	99
chr1	31315031	31315217	MT_CHIP_peak_1086	27	.	3.04718	2.70488	0	59
chr1	31331596	31331842	MT_CHIP_peak_1087	13	.	2.13002	1.39993	0	55
chr1	31383575	31384367	MT_CHIP_peak_1088	23	.	2.44614	2.34354	0	756
chr1	31404854	31405059	MT_CHIP_peak_1089	48	.	4.29349	4.85704	0.5943	112
chr1	31406651	31407071	MT_CHIP_peak_1090	37	.	3.68104	3.75781	0	130
chr1	31438938	31439092	MT_CHIP_peak_1091	37	.	3.68915	3.77097	0	91
chr1	31463032	31463259	MT_CHIP_peak_1092	15	.	2.2475	1.5415	0	111
chr1	31475712	31475865	MT_CHIP_peak_1093	24	.	2.84743	2.41589	0	10
chr1	31627913	31628398	MT_CHIP_peak_1094	59	.	4.35805	5.90974	1.2997	385
chr1	31655265	31655554	MT_CHIP_peak_1095	29	.	3.16795	2.98604	0	92
chr1	31769863	31770194	MT_CHIP_peak_1096	40	.	3.66921	4.07966	0.2025	54
chr1	31837437	31837762	MT_CHIP_peak_1097	20	.	2.55979	2.03169	0	138
chr1	31842132	31842302	MT_CHIP_peak_1098	24	.	2.87435	2.45362	0	126
chr1	31886580	31886814	MT_CHIP_peak_1099	17	.	2.31098	1.72152	0	71
chr1	31908075	31908236	MT_CHIP_peak_1100	18	.	2.48046	1.84591	0	120
chr1	31972614	31972785	MT_CHIP_peak_1101	14	.	2.18719	1.46796	0	12
chr1	31996984	31997181	MT_CHIP_peak_1102	17	.	2.31098	1.72152	0	54
chr1	32058073	32058460	MT_CHIP_peak_1103	30	.	3.19579	3.02542	0	291
chr1	32091959	32092149	MT_CHIP_peak_1104	18	.	2.48046	1.84591	0	121
chr1	32101023	32101182	MT_CHIP_peak_1105	18	.	2.48046	1.84591	0	47
chr1	32110057	32110432	MT_CHIP_peak_1106	45	.	4.07767	4.50144	0.52397	247
chr1	32132275	32132924	MT_CHIP_peak_1107	27	.	3.0848	2.7619	0	101
chr1	32133231	32133508	MT_CHIP_peak_1108	27	.	3.0848	2.7619	0	36
chr1	32134677	32134863	MT_CHIP_peak_1109	27	.	3.0848	2.7619	0	79
chr1	32135402	32135753	MT_CHIP_peak_1110	17	.	2.31098	1.72152	0	315
chr1	32141963	32142124	MT_CHIP_peak_1111	27	.	3.0848	2.7619	0	72
chr1	32161636	32162235	MT_CHIP_peak_1112	27	.	3.0848	2.7619	0	489
chr1	32169199	32169354	MT_CHIP_peak_1113	33	.	3.40528	3.32985	0	82
chr1	32177979	32178183	MT_CHIP_peak_1114	13	.	2.0583	1.31667	0	11
chr1	32181080	32181303	MT_CHIP_peak_1115	25	.	2.95824	2.57354	0	46
chr1	32194463	32194670	MT_CHIP_peak_1116	17	.	2.31098	1.72152	0	2
chr1	32197541	32197694	MT_CHIP_peak_1117	18	.	2.48046	1.84591	0	0
chr1	32215804	32216008	MT_CHIP_peak_1118	18	.	2.48046	1.84591	0	116
chr1	32237065	32237353	MT_CHIP_peak_1119	16	.	2.35577	1.6786	0	112
chr1	32254756	32254947	MT_CHIP_peak_1120	33	.	3.43747	3.37806	0	51
chr1	32281643	32281869	MT_CHIP_peak_1121	39	.	3.55544	3.91501	0.09519	113
chr1	32376598	32376943	MT_CHIP_peak_1122	22	.	2.74463	2.27482	0	188
chr1	32479193	32479634	MT_CHIP_peak_1123	21	.	2.43524	2.16703	0	49
chr1	32713621	32713890	MT_CHIP_peak_1124	33	.	3.31185	3.35963	0	194
chr1	32816710	32816887	MT_CHIP_peak_1125	22	.	2.63915	2.27389	0	151
chr1	32860082	32860372	MT_CHIP_peak_1126	20	.	2.49433	2.08778	0	269
chr1	32866572	32866802	MT_CHIP_peak_1127	14	.	2.08572	1.45378	0	141
chr1	32890437	32890644	MT_CHIP_peak_1128	18	.	2.475	1.83835	0	55
chr1	33116090	33116422	MT_CHIP_peak_1129	45	.	3.79834	4.50756	0.52968	69
chr1	33116738	33116931	MT_CHIP_peak_1130	22	.	2.62014	2.24928	0	82
chr1	33225523	33226053	MT_CHIP_peak_1131	29	.	3.02755	2.96512	0	404
chr1	33238658	33239022	MT_CHIP_peak_1132	75	.	5.92069	7.59439	2.42577	106
chr1	33240707	33241456	MT_CHIP_peak_1133	29	.	3.14059	2.94757	0	98
chr1	33241988	33242141	MT_CHIP_peak_1134	16	.	2.05656	1.66477	0	133
chr1	33282818	33283030	MT_CHIP_peak_1135	47	.	3.61895	4.7565	0.5943	114
chr1	33327665	33328015	MT_CHIP_peak_1136	27	.	3.0848	2.7619	0	293
chr1	33348112	33348322	MT_CHIP_peak_1137	18	.	2.4502	1.80428	0	89
chr1	33430330	33430629	MT_CHIP_peak_1138	27	.	2.96155	2.70076	0	74
chr1	33436819	33436994	MT_CHIP_peak_1139	31	.	3.25297	3.10703	0	102
chr1	33454205	33454434	MT_CHIP_peak_1140	30	.	3.09395	3.05635	0	105
chr1	33458009	33458356	MT_CHIP_peak_1141	33	.	3.18066	3.37996	0	229
chr1	33471092	33471336	MT_CHIP_peak_1142	23	.	2.79509	2.34348	0	42
chr1	33472856	33473101	MT_CHIP_peak_1143	50	.	4.31875	5.05458	0.72974	62
chr1	33502144	33502340	MT_CHIP_peak_1144	26	.	2.7882	2.6398	0	94
chr1	33545847	33546131	MT_CHIP_peak_1145	17	.	2.14431	1.78085	0	249
chr1	33546415	33546607	MT_CHIP_peak_1146	17	.	2.14431	1.78085	0	123
chr1	33547113	33547278	MT_CHIP_peak_1147	18	.	2.41734	1.85202	0	83
chr1	33559739	33559986	MT_CHIP_peak_1148	16	.	2.23932	1.63515	0	28
chr1	33592452	33593460	MT_CHIP_peak_1149	41	.	3.85483	4.15298	0.26196	398
chr1	33646100	33646945	MT_CHIP_peak_1150	37	.	3.68915	3.77097	0	282
chr1	33682979	33683137	MT_CHIP_peak_1151	37	.	3.68104	3.75781	0	123
chr1	33710180	33710479	MT_CHIP_peak_1152	25	.	2.92974	2.53238	0	177
chr1	33720611	33720809	MT_CHIP_peak_1153	48	.	4.29349	4.85704	0.5943	94
chr1	33742144	33742492	MT_CHIP_peak_1154	37	.	3.68915	3.77097	0	49
chr1	33761191	33761401	MT_CHIP_peak_1155	15	.	2.22703	1.51633	0	49
chr1	33762092	33762246	MT_CHIP_peak_1156	18	.	2.48046	1.84591	0	86
chr1	33764422	33764587	MT_CHIP_peak_1157	37	.	3.68915	3.77097	0	127
chr1	33767973	33768166	MT_CHIP_peak_1158	24	.	2.76372	2.43654	0	42
chr1	33771568	33771756	MT_CHIP_peak_1159	21	.	2.62611	2.11752	0	148
chr1	33801046	33801203	MT_CHIP_peak_1160	21	.	2.62611	2.11752	0	73
chr1	33807075	33807799	MT_CHIP_peak_1161	27	.	3.0848	2.7619	0	670
chr1	33808072	33808581	MT_CHIP_peak_1162	45	.	3.63071	4.51289	0.53249	416
chr1	33812605	33812766	MT_CHIP_peak_1163	23	.	2.79509	2.34348	0	38
chr1	33813399	33813651	MT_CHIP_peak_1164	17	.	2.31098	1.72152	0	3
chr1	33814896	33815135	MT_CHIP_peak_1165	24	.	2.76372	2.43654	0	183
chr1	33833325	33833637	MT_CHIP_peak_1166	60	.	4.89784	6.00869	1.2997	181
chr1	33900124	33900529	MT_CHIP_peak_1167	18	.	2.48046	1.84591	0	152
chr1	33917849	33918033	MT_CHIP_peak_1168	20	.	2.55979	2.03169	0	19
chr1	33938142	33938525	MT_CHIP_peak_1169	40	.	3.66921	4.07966	0.2025	102
chr1	33956097	33956307	MT_CHIP_peak_1170	18	.	2.48046	1.84591	0	19
chr1	33987207	33987371	MT_CHIP_peak_1171	37	.	3.68915	3.77097	0	64
chr1	34038563	34038728	MT_CHIP_peak_1172	27	.	3.0848	2.7619	0	109
chr1	34046354	34046549	MT_CHIP_peak_1173	18	.	2.48046	1.84591	0	47
chr1	34098438	34098905	MT_CHIP_peak_1174	37	.	3.68915	3.77097	0	39
chr1	34100279	34100680	MT_CHIP_peak_1175	18	.	2.48046	1.84591	0	85
chr1	34198996	34199396	MT_CHIP_peak_1176	27	.	3.0848	2.7619	0	92
chr1	34288456	34288663	MT_CHIP_peak_1177	27	.	3.0848	2.7619	0	77
chr1	34393559	34393742	MT_CHIP_peak_1178	17	.	2.31098	1.72152	0	9
chr1	34403754	34403924	MT_CHIP_peak_1179	18	.	2.48046	1.84591	0	67
chr1	34406199	34406380	MT_CHIP_peak_1180	18	.	2.48046	1.84591	0	23
chr1	34479955	34480127	MT_CHIP_peak_1181	27	.	3.0848	2.7619	0	45
chr1	34648165	34648363	MT_CHIP_peak_1182	27	.	3.0848	2.7619	0	130
chr1	34669708	34669898	MT_CHIP_peak_1183	27	.	3.0848	2.7619	0	172
chr1	34724379	34724532	MT_CHIP_peak_1184	37	.	3.68915	3.77097	0	57
chr1	34834569	34834794	MT_CHIP_peak_1185	27	.	3.0848	2.7619	0	152
chr1	34844662	34844819	MT_CHIP_peak_1186	37	.	3.68915	3.77097	0	47
chr1	34857620	34857815	MT_CHIP_peak_1187	18	.	2.48046	1.84591	0	107
chr1	34912535	34912740	MT_CHIP_peak_1188	24	.	2.87435	2.45362	0	91
chr1	34959461	34959835	MT_CHIP_peak_1189	24	.	2.90178	2.49243	0	61
chr1	35082466	35082713	MT_CHIP_peak_1190	18	.	2.48046	1.84591	0	187
chr1	35083673	35083860	MT_CHIP_peak_1191	37	.	3.68915	3.77097	0	80
chr1	35134942	35135162	MT_CHIP_peak_1192	18	.	2.48046	1.84591	0	138
chr1	35153295	35153499	MT_CHIP_peak_1193	25	.	2.92974	2.53238	0	165
chr1	35177605	35177837	MT_CHIP_peak_1194	27	.	3.0848	2.7619	0	103
chr1	35182590	35182947	MT_CHIP_peak_1195	27	.	3.0848	2.7619	0	240
chr1	35202111	35202316	MT_CHIP_peak_1196	20	.	2.55979	2.03169	0	123
chr1	35207556	35207709	MT_CHIP_peak_1197	26	.	2.89092	2.6055	0	133
chr1	35208255	35208521	MT_CHIP_peak_1198	95	.	6.67958	9.52506	3.8701	166
chr1	35229788	35229941	MT_CHIP_peak_1199	24	.	2.87435	2.45362	0	106
chr1	35231981	35232285	MT_CHIP_peak_1200	27	.	3.0848	2.7619	0	263
chr1	35244598	35244781	MT_CHIP_peak_1201	48	.	4.29349	4.85704	0.5943	99
chr1	35245527	35245715	MT_CHIP_peak_1202	33	.	3.43747	3.37806	0	29
chr1	35246664	35247021	MT_CHIP_peak_1203	37	.	3.68915	3.77097	0	285
chr1	35247629	35247912	MT_CHIP_peak_1204	24	.	2.87435	2.45362	0	23
chr1	35249679	35249957	MT_CHIP_peak_1205	37	.	3.68915	3.77097	0	57
chr1	35257163	35257324	MT_CHIP_peak_1206	24	.	2.76372	2.43654	0	149
chr1	35293058	35293271	MT_CHIP_peak_1207	27	.	3.04718	2.70488	0	124
chr1	35293995	35294269	MT_CHIP_peak_1208	23	.	2.79509	2.34348	0	182
chr1	35306659	35306876	MT_CHIP_peak_1209	14	.	2.18719	1.46796	0	182
chr1	35308967	35309235	MT_CHIP_peak_1210	24	.	2.76372	2.43654	0	150
chr1	35313043	35313367	MT_CHIP_peak_1211	27	.	3.0848	2.7619	0	41
chr1	35318333	35318498	MT_CHIP_peak_1212	28	.	2.94333	2.85007	0	47
chr1	35325235	35325595	MT_CHIP_peak_1213	27	.	2.86366	2.74184	0	172
chr1	35331388	35332247	MT_CHIP_peak_1214	79	.	5.93293	7.99793	2.7495	715
chr1	35341947	35342148	MT_CHIP_peak_1215	29	.	3.1137	2.90996	0	92
chr1	35381512	35381721	MT_CHIP_peak_1216	16	.	2.31124	1.62137	0	76
chr1	35383537	35383736	MT_CHIP_peak_1217	16	.	2.23932	1.63515	0	5
chr1	35449929	35450244	MT_CHIP_peak_1218	17	.	2.31098	1.72152	0	215
chr1	35657811	35658008	MT_CHIP_peak_1219	25	.	2.62687	2.59863	0	82
chr1	35667875	35668176	MT_CHIP_peak_1220	19	.	2.39574	1.96264	0	279
chr1	35734541	35734840	MT_CHIP_peak_1221	51	.	4.21123	5.12366	0.78969	171
chr1	35901684	35901892	MT_CHIP_peak_1222	16	.	2.31124	1.62137	0	19
chr1	35914064	35914305	MT_CHIP_peak_1223	27	.	3.0848	2.7619	0	90
chr1	35919503	35919735	MT_CHIP_peak_1224	18	.	2.48046	1.84591	0	91
chr1	35971572	35972166	MT_CHIP_peak_1225	25	.	2.92974	2.53238	0	335
chr1	35974067	35974397	MT_CHIP_peak_1226	34	.	3.47027	3.42762	0	235
chr1	35996881	35997127	MT_CHIP_peak_1227	44	.	4.03876	4.43935	0.47408	140
chr1	36005314	36005829	MT_CHIP_peak_1228	39	.	3.75229	3.99786	0.16465	88
chr1	36023050	36023757	MT_CHIP_peak_1229	48	.	4.29349	4.85704	0.5943	396
chr1	36030081	36030421	MT_CHIP_peak_1230	60	.	4.89784	6.00869	1.2997	196
chr1	36062518	36062676	MT_CHIP_peak_1231	33	.	3.43747	3.37806	0	139
chr1	36090013	36090208	MT_CHIP_peak_1232	18	.	2.41734	1.85202	0	163
chr1	36107093	36107278	MT_CHIP_peak_1233	19	.	2.27795	1.95797	0	35
chr1	36184220	36184453	MT_CHIP_peak_1234	23	.	2.71806	2.37661	0	20
chr1	36235234	36235422	MT_CHIP_peak_1235	34	.	3.3645	3.43396	0	176
chr1	36313557	36313716	MT_CHIP_peak_1236	22	.	2.69596	2.20958	0	118
chr1	36359069	36359253	MT_CHIP_peak_1237	14	.	2.16779	1.4447	0	26
chr1	36394758	36395022	MT_CHIP_peak_1238	27	.	3.0848	2.7619	0	21
chr1	36396058	36396402	MT_CHIP_peak_1239	33	.	3.43747	3.37806	0	112
chr1	36397373	36397609	MT_CHIP_peak_1240	31	.	3.31223	3.19275	0	130
chr1	36435618	36435851	MT_CHIP_peak_1241	25	.	2.95824	2.57354	0	102
chr1	36524342	36524550	MT_CHIP_peak_1242	27	.	3.07802	2.75156	0	114
chr1	36554210	36554983	MT_CHIP_peak_1243	97	.	6.71087	9.78122	3.94535	317
chr1	36563751	36563926	MT_CHIP_peak_1244	15	.	2.22703	1.51633	0	71
chr1	36614785	36615300	MT_CHIP_peak_1245	17	.	2.14431	1.78085	0	173
chr1	36622283	36622638	MT_CHIP_peak_1246	49	.	4.12196	4.98931	0.6749	301
chr1	36623670	36624080	MT_CHIP_peak_1247	23	.	2.82102	2.3792	0	289
chr1	36639859	36640021	MT_CHIP_peak_1248	37	.	3.68915	3.77097	0	68
chr1	36751493	36751759	MT_CHIP_peak_1249	22	.	2.74463	2.27482	0	101
chr1	36759788	36759960	MT_CHIP_peak_1250	27	.	2.84442	2.71578	0	33
chr1	36788522	36788990	MT_CHIP_peak_1251	28	.	3.03572	2.80201	0	97
chr1	36800033	36800237	MT_CHIP_peak_1252	23	.	2.76963	2.3087	0	96
chr1	36803720	36803957	MT_CHIP_peak_1253	17	.	2.31098	1.72152	0	18
chr1	36805688	36805935	MT_CHIP_peak_1254	26	.	2.9873	2.61595	0	61
chr1	36808910	36809134	MT_CHIP_peak_1255	22	.	2.72008	2.24179	0	138
chr1	36816058	36816977	MT_CHIP_peak_1256	66	.	5.02493	6.65121	1.83652	366
chr1	36825311	36825546	MT_CHIP_peak_1257	24	.	2.7804	2.45852	0	155
chr1	36840234	36840476	MT_CHIP_peak_1258	28	.	2.55285	2.84575	0	181
chr1	36852194	36852597	MT_CHIP_peak_1259	34	.	2.93928	3.45312	0	139
chr1	36863399	36863585	MT_CHIP_peak_1260	37	.	3.13852	3.76131	0	99
chr1	36877912	36878077	MT_CHIP_peak_1261	20	.	2.03501	2.00849	0	70
chr1	36929536	36930218	MT_CHIP_peak_1262	53	.	4.18622	5.35509	0.98048	304
chr1	36952026	36952391	MT_CHIP_peak_1263	25	.	2.69928	2.52007	0	302
chr1	36980107	36980280	MT_CHIP_peak_1264	24	.	2.75931	2.43073	0	112
chr1	37010920	37011083	MT_CHIP_peak_1265	18	.	2.41734	1.85202	0	89
chr1	37030894	37031191	MT_CHIP_peak_1266	23	.	2.76963	2.3087	0	116
chr1	37053166	37053505	MT_CHIP_peak_1267	48	.	4.29349	4.85704	0.5943	272
chr1	37063234	37063507	MT_CHIP_peak_1268	20	.	2.55979	2.03169	0	166
chr1	37074276	37074498	MT_CHIP_peak_1269	60	.	4.89784	6.00869	1.2997	101
chr1	37074680	37075166	MT_CHIP_peak_1270	35	.	3.57255	3.58516	0	366
chr1	37084707	37085292	MT_CHIP_peak_1271	21	.	2.64899	2.14747	0	262
chr1	37113184	37113345	MT_CHIP_peak_1272	18	.	2.48046	1.84591	0	35
chr1	37117519	37117708	MT_CHIP_peak_1273	37	.	3.68915	3.77097	0	81
chr1	37124769	37124966	MT_CHIP_peak_1274	17	.	2.40206	1.73944	0	162
chr1	37132264	37132425	MT_CHIP_peak_1275	13	.	2.11163	1.37836	0	81
chr1	37142524	37142678	MT_CHIP_peak_1276	18	.	2.48046	1.84591	0	7
chr1	37160811	37160973	MT_CHIP_peak_1277	37	.	3.68915	3.77097	0	99
chr1	37167820	37168031	MT_CHIP_peak_1278	37	.	3.68915	3.77097	0	65
chr1	37169228	37169557	MT_CHIP_peak_1279	37	.	3.68915	3.77097	0	234
chr1	37387924	37388102	MT_CHIP_peak_1280	18	.	2.48046	1.84591	0	6
chr1	37426530	37426691	MT_CHIP_peak_1281	27	.	3.0848	2.7619	0	67
chr1	37430838	37431101	MT_CHIP_peak_1282	18	.	2.48046	1.84591	0	66
chr1	37490798	37490960	MT_CHIP_peak_1283	18	.	2.48046	1.84591	0	80
chr1	37519664	37519848	MT_CHIP_peak_1284	18	.	2.48046	1.84591	0	77
chr1	37685498	37685661	MT_CHIP_peak_1285	27	.	3.0848	2.7619	0	11
chr1	37747495	37747654	MT_CHIP_peak_1286	27	.	3.0848	2.7619	0	58
chr1	37891775	37891988	MT_CHIP_peak_1287	42	.	3.92635	4.26302	0.35406	54
chr1	37899040	37899268	MT_CHIP_peak_1288	18	.	2.48046	1.84591	0	19
chr1	37920647	37920861	MT_CHIP_peak_1289	20	.	2.42772	2.00311	0	147
chr1	37937023	37937262	MT_CHIP_peak_1290	27	.	3.04718	2.70488	0	110
chr1	37937545	37937742	MT_CHIP_peak_1291	37	.	3.68915	3.77097	0	77
chr1	37937952	37938290	MT_CHIP_peak_1292	60	.	4.89784	6.00869	1.2997	99
chr1	37939722	37940291	MT_CHIP_peak_1293	37	.	3.68915	3.77097	0	251
chr1	37941252	37941486	MT_CHIP_peak_1294	46	.	4.15779	4.63113	0.5943	77
chr1	37941694	37942225	MT_CHIP_peak_1295	93	.	6.49876	9.39388	3.74672	290
chr1	37942482	37943444	MT_CHIP_peak_1296	53	.	4.47902	5.30827	0.93835	722
chr1	37944851	37945785	MT_CHIP_peak_1297	67	.	4.87155	6.70866	1.88433	802
chr1	37952942	37953130	MT_CHIP_peak_1298	19	.	2.27795	1.95797	0	178
chr1	37980083	37980561	MT_CHIP_peak_1299	35	.	3.31156	3.56583	0	422
chr1	38037125	38037423	MT_CHIP_peak_1300	37	.	3.68915	3.77097	0	185
chr1	38057678	38057906	MT_CHIP_peak_1301	33	.	3.43747	3.37806	0	87
chr1	38100337	38100517	MT_CHIP_peak_1302	37	.	3.68915	3.77097	0	94
chr1	38117720	38117874	MT_CHIP_peak_1303	13	.	2.09355	1.3573	0	20
chr1	38158133	38158774	MT_CHIP_peak_1304	21	.	2.5647	2.17784	0	585
chr1	38218876	38219038	MT_CHIP_peak_1305	33	.	3.43747	3.37806	0	61
chr1	38221564	38222015	MT_CHIP_peak_1306	35	.	3.57255	3.58516	0	115
chr1	38272922	38273477	MT_CHIP_peak_1307	48	.	4.29349	4.85704	0.5943	463
chr1	38273862	38274313	MT_CHIP_peak_1308	27	.	3.0848	2.7619	0	343
chr1	38276767	38276942	MT_CHIP_peak_1309	37	.	3.68915	3.77097	0	83
chr1	38316044	38316477	MT_CHIP_peak_1310	16	.	2.23932	1.63515	0	59
chr1	38324842	38325037	MT_CHIP_peak_1311	13	.	2.07577	1.33675	0	154
chr1	38325193	38325580	MT_CHIP_peak_1312	55	.	4.49015	5.54904	1.13068	297
chr1	38396492	38396786	MT_CHIP_peak_1313	19	.	2.41162	1.98273	0	59
chr1	38455638	38455994	MT_CHIP_peak_1314	36	.	3.21325	3.64679	0	95
chr1	38466566	38466813	MT_CHIP_peak_1315	28	.	3.08727	2.87319	0	99
chr1	38478483	38478652	MT_CHIP_peak_1316	17	.	2.14431	1.78085	0	8
chr1	38513154	38513630	MT_CHIP_peak_1317	37	.	3.68915	3.77097	0	394
chr1	38548463	38548689	MT_CHIP_peak_1318	13	.	2.13002	1.39993	0	87
chr1	38551339	38551720	MT_CHIP_peak_1319	37	.	3.68915	3.77097	0	50
chr1	38560802	38560959	MT_CHIP_peak_1320	27	.	3.07802	2.75156	0	20
chr1	38617514	38617680	MT_CHIP_peak_1321	17	.	2.31098	1.72152	0	147
chr1	38621232	38621396	MT_CHIP_peak_1322	27	.	3.0848	2.7619	0	51
chr1	38625150	38625442	MT_CHIP_peak_1323	27	.	3.0848	2.7619	0	63
chr1	38687470	38687669	MT_CHIP_peak_1324	37	.	3.68915	3.77097	0	103
chr1	38716201	38716370	MT_CHIP_peak_1325	18	.	2.48046	1.84591	0	87
chr1	38741395	38741558	MT_CHIP_peak_1326	32	.	3.37368	3.28294	0	64
chr1	38823347	38823576	MT_CHIP_peak_1327	18	.	2.48046	1.84591	0	81
chr1	38886451	38886654	MT_CHIP_peak_1328	27	.	3.0848	2.7619	0	39
chr1	39122269	39122439	MT_CHIP_peak_1329	37	.	3.68915	3.77097	0	108
chr1	39228786	39228945	MT_CHIP_peak_1330	23	.	2.76963	2.3087	0	70
chr1	39324636	39324980	MT_CHIP_peak_1331	38	.	3.62378	3.80734	0.0134	284
chr1	39325433	39326019	MT_CHIP_peak_1332	21	.	2.67227	2.17815	0	153
chr1	39338045	39338437	MT_CHIP_peak_1333	20	.	2.47734	2.06613	0	207
chr1	39338892	39339334	MT_CHIP_peak_1334	19	.	2.41162	1.98273	0	32
chr1	39492038	39492333	MT_CHIP_peak_1335	23	.	2.42865	2.31882	0	37
chr1	39555510	39555787	MT_CHIP_peak_1336	17	.	2.31098	1.72152	0	173
chr1	39568493	39568896	MT_CHIP_peak_1337	21	.	2.62611	2.11752	0	98
chr1	39572060	39572320	MT_CHIP_peak_1338	17	.	2.37869	1.70854	0	48
chr1	39651647	39651809	MT_CHIP_peak_1339	32	.	3.37368	3.28294	0	87
chr1	39708463	39708630	MT_CHIP_peak_1340	17	.	2.22021	1.74255	0	94
chr1	39720742	39720899	MT_CHIP_peak_1341	15	.	2.26835	1.56738	0	51
chr1	39724142	39724558	MT_CHIP_peak_1342	47	.	4.13386	4.76947	0.5943	319
chr1	39734340	39734587	MT_CHIP_peak_1343	27	.	3.04718	2.70488	0	43
chr1	39736169	39736323	MT_CHIP_peak_1344	23	.	2.82102	2.3792	0	147
chr1	39801231	39801383	MT_CHIP_peak_1345	37	.	3.68915	3.77097	0	64
chr1	39816886	39817052	MT_CHIP_peak_1346	21	.	2.62611	2.11752	0	152
chr1	39818798	39819007	MT_CHIP_peak_1347	15	.	2.26835	1.56738	0	134
chr1	39874754	39874953	MT_CHIP_peak_1348	17	.	2.31098	1.72152	0	87
chr1	39876686	39877118	MT_CHIP_peak_1349	41	.	3.85483	4.15298	0.26196	80
chr1	39890218	39890433	MT_CHIP_peak_1350	26	.	2.9873	2.61595	0	162
chr1	39892628	39892936	MT_CHIP_peak_1351	37	.	3.68915	3.77097	0	236
chr1	39934901	39935059	MT_CHIP_peak_1352	18	.	2.48046	1.84591	0	23
chr1	39951087	39951246	MT_CHIP_peak_1353	25	.	2.95824	2.57354	0	30
chr1	39955050	39955276	MT_CHIP_peak_1354	27	.	3.0848	2.7619	0	124
chr1	40036579	40036731	MT_CHIP_peak_1355	27	.	3.0848	2.7619	0	22
chr1	40119165	40119456	MT_CHIP_peak_1356	37	.	3.68915	3.77097	0	175
chr1	40137462	40137651	MT_CHIP_peak_1357	27	.	3.07802	2.75156	0	159
chr1	40142590	40142762	MT_CHIP_peak_1358	24	.	2.87435	2.45362	0	73
chr1	40204603	40204854	MT_CHIP_peak_1359	30	.	3.11673	3.08778	0	116
chr1	40367464	40367933	MT_CHIP_peak_1360	22	.	2.69596	2.20958	0	447
chr1	40392104	40392672	MT_CHIP_peak_1361	38	.	3.47858	3.80448	0.01294	429
chr1	40400158	40400445	MT_CHIP_peak_1362	60	.	4.87909	6.09283	1.37307	174
chr1	40402503	40402719	MT_CHIP_peak_1363	24	.	2.76372	2.43654	0	103
chr1	40421057	40421310	MT_CHIP_peak_1364	13	.	2.11163	1.37836	0	81
chr1	40427746	40427920	MT_CHIP_peak_1365	20	.	2.49433	2.08778	0	40
chr1	40432362	40432535	MT_CHIP_peak_1366	31	.	3.28233	3.14935	0	122
chr1	40562585	40562953	MT_CHIP_peak_1367	67	.	5.2256	6.73474	1.90249	135
chr1	40627029	40627187	MT_CHIP_peak_1368	43	.	3.86884	4.37213	0.4234	87
chr1	40723548	40724120	MT_CHIP_peak_1369	45	.	3.82513	4.54719	0.56454	322
chr1	40975260	40975414	MT_CHIP_peak_1370	13	.	1.97722	1.32846	0	84
chr1	40997023	40997384	MT_CHIP_peak_1371	32	.	3.26081	3.28801	0	258
chr1	41157137	41157400	MT_CHIP_peak_1372	48	.	4.29349	4.85704	0.5943	178
chr1	41248083	41248242	MT_CHIP_peak_1373	26	.	3.01694	2.65971	0	11
chr1	41267179	41267336	MT_CHIP_peak_1374	35	.	3.53779	3.53109	0	43
chr1	41267827	41268202	MT_CHIP_peak_1375	24	.	2.76372	2.43654	0	316
chr1	41282302	41282550	MT_CHIP_peak_1376	18	.	2.4502	1.80428	0	80
chr1	41308503	41308664	MT_CHIP_peak_1377	27	.	3.0848	2.7619	0	42
chr1	41314395	41314586	MT_CHIP_peak_1378	32	.	3.21647	3.22608	0	75
chr1	41328303	41328463	MT_CHIP_peak_1379	18	.	2.39827	1.82841	0	55
chr1	41343483	41343701	MT_CHIP_peak_1380	32	.	3.37368	3.28294	0	77
chr1	41445177	41445874	MT_CHIP_peak_1381	17	.	2.31098	1.72152	0	42
chr1	41446372	41446549	MT_CHIP_peak_1382	22	.	2.74463	2.27482	0	135
chr1	41469181	41469370	MT_CHIP_peak_1383	37	.	3.68915	3.77097	0	115
chr1	41469727	41469978	MT_CHIP_peak_1384	37	.	3.68915	3.77097	0	112
chr1	41511401	41511947	MT_CHIP_peak_1385	32	.	3.26081	3.28801	0	361
chr1	41516078	41516250	MT_CHIP_peak_1386	21	.	2.64899	2.14747	0	77
chr1	41575159	41575319	MT_CHIP_peak_1387	19	.	2.4764	1.92579	0	43
chr1	41617748	41617905	MT_CHIP_peak_1388	28	.	3.08727	2.87319	0	109
chr1	41618199	41618418	MT_CHIP_peak_1389	20	.	2.58152	2.05965	0	9
chr1	41706845	41707147	MT_CHIP_peak_1390	48	.	4.29349	4.85704	0.5943	204
chr1	41714508	41714715	MT_CHIP_peak_1391	29	.	3.14059	2.94757	0	157
chr1	41806401	41806940	MT_CHIP_peak_1392	23	.	2.82102	2.3792	0	411
chr1	41807368	41807572	MT_CHIP_peak_1393	43	.	4.00058	4.37897	0.4234	106
chr1	41808111	41808330	MT_CHIP_peak_1394	17	.	2.31098	1.72152	0	118
chr1	41821587	41821824	MT_CHIP_peak_1395	18	.	2.48046	1.84591	0	118
chr1	41827717	41827898	MT_CHIP_peak_1396	16	.	2.31124	1.62137	0	13
chr1	41832433	41832760	MT_CHIP_peak_1397	60	.	4.89784	6.00869	1.2997	71
chr1	41833608	41833864	MT_CHIP_peak_1398	18	.	2.48046	1.84591	0	46
chr1	41846895	41847082	MT_CHIP_peak_1399	18	.	2.48046	1.84591	0	30
chr1	41868063	41868240	MT_CHIP_peak_1400	27	.	3.0848	2.7619	0	79
chr1	41876868	41877095	MT_CHIP_peak_1401	27	.	3.0848	2.7619	0	122
chr1	41883966	41884271	MT_CHIP_peak_1402	18	.	2.48046	1.84591	0	27
chr1	41884429	41885104	MT_CHIP_peak_1403	33	.	3.43747	3.37806	0	586
chr1	41898444	41898805	MT_CHIP_peak_1404	72	.	5.50218	7.21742	2.10949	134
chr1	41904106	41904315	MT_CHIP_peak_1405	27	.	3.0848	2.7619	0	138
chr1	41922026	41922212	MT_CHIP_peak_1406	23	.	2.82102	2.3792	0	50
chr1	41949616	41949965	MT_CHIP_peak_1407	27	.	3.0848	2.7619	0	38
chr1	41952103	41952412	MT_CHIP_peak_1408	27	.	3.0848	2.7619	0	230
chr1	41954160	41954337	MT_CHIP_peak_1409	33	.	3.43747	3.37806	0	111
chr1	41962097	41962325	MT_CHIP_peak_1410	48	.	4.29349	4.85704	0.5943	107
chr1	41965023	41965215	MT_CHIP_peak_1411	27	.	3.0848	2.7619	0	60
chr1	41968826	41969055	MT_CHIP_peak_1412	27	.	3.0848	2.7619	0	142
chr1	41969800	41970007	MT_CHIP_peak_1413	27	.	3.0848	2.7619	0	48
chr1	41972161	41972359	MT_CHIP_peak_1414	27	.	3.0848	2.7619	0	109
chr1	41981867	41982114	MT_CHIP_peak_1415	72	.	5.50218	7.21742	2.10949	77
chr1	42039892	42040354	MT_CHIP_peak_1416	37	.	3.68915	3.77097	0	241
chr1	42101549	42101743	MT_CHIP_peak_1417	18	.	2.48046	1.84591	0	61
chr1	42127495	42127653	MT_CHIP_peak_1418	17	.	2.31098	1.72152	0	9
chr1	42128137	42128705	MT_CHIP_peak_1419	48	.	4.29349	4.85704	0.5943	469
chr1	42129746	42129908	MT_CHIP_peak_1420	18	.	2.48046	1.84591	0	71
chr1	42136243	42136451	MT_CHIP_peak_1421	17	.	2.31098	1.72152	0	43
chr1	42144115	42144283	MT_CHIP_peak_1422	37	.	3.68915	3.77097	0	83
chr1	42164454	42164636	MT_CHIP_peak_1423	27	.	3.0848	2.7619	0	99
chr1	42167429	42167606	MT_CHIP_peak_1424	18	.	2.48046	1.84591	0	3
chr1	42173915	42174184	MT_CHIP_peak_1425	37	.	3.68915	3.77097	0	47
chr1	42177789	42177942	MT_CHIP_peak_1426	27	.	3.0848	2.7619	0	117
chr1	42221687	42221928	MT_CHIP_peak_1427	18	.	2.48046	1.84591	0	114
chr1	42233119	42233376	MT_CHIP_peak_1428	22	.	2.72008	2.24179	0	120
chr1	42290969	42291167	MT_CHIP_peak_1429	27	.	3.0848	2.7619	0	143
chr1	42296626	42296854	MT_CHIP_peak_1430	18	.	2.48046	1.84591	0	32
chr1	42328258	42328420	MT_CHIP_peak_1431	27	.	3.0848	2.7619	0	142
chr1	42339564	42339729	MT_CHIP_peak_1432	27	.	3.0848	2.7619	0	66
chr1	42348895	42349093	MT_CHIP_peak_1433	37	.	3.68915	3.77097	0	122
chr1	42356576	42356958	MT_CHIP_peak_1434	60	.	4.89784	6.00869	1.2997	99
chr1	42381871	42382128	MT_CHIP_peak_1435	37	.	3.68915	3.77097	0	197
chr1	42412796	42413036	MT_CHIP_peak_1436	24	.	2.87435	2.45362	0	55
chr1	42419806	42420085	MT_CHIP_peak_1437	33	.	3.43747	3.37806	0	240
chr1	42425146	42425332	MT_CHIP_peak_1438	18	.	2.475	1.83835	0	94
chr1	42469685	42469854	MT_CHIP_peak_1439	37	.	3.68915	3.77097	0	94
chr1	42501786	42501964	MT_CHIP_peak_1440	33	.	3.43747	3.37806	0	94
chr1	42511460	42511639	MT_CHIP_peak_1441	48	.	4.29349	4.85704	0.5943	75
chr1	42603360	42603550	MT_CHIP_peak_1442	26	.	2.9873	2.61595	0	23
chr1	42610652	42610868	MT_CHIP_peak_1443	27	.	3.0848	2.7619	0	26
chr1	42630694	42630938	MT_CHIP_peak_1444	37	.	3.68915	3.77097	0	135
chr1	42639802	42639954	MT_CHIP_peak_1445	27	.	3.0848	2.7619	0	53
chr1	42642596	42642964	MT_CHIP_peak_1446	27	.	3.0848	2.7619	0	99
chr1	42655528	42655750	MT_CHIP_peak_1447	27	.	3.0848	2.7619	0	147
chr1	42764473	42764885	MT_CHIP_peak_1448	27	.	3.04718	2.70488	0	93
chr1	42767997	42768245	MT_CHIP_peak_1449	27	.	3.04718	2.70488	0	68
chr1	42800273	42800534	MT_CHIP_peak_1450	36	.	3.53303	3.67511	0	78
chr1	42832018	42832209	MT_CHIP_peak_1451	18	.	2.4502	1.80428	0	42
chr1	42833895	42834060	MT_CHIP_peak_1452	34	.	3.47027	3.42762	0	53
chr1	42889119	42889340	MT_CHIP_peak_1453	27	.	3.0848	2.7619	0	65
chr1	42905059	42905264	MT_CHIP_peak_1454	24	.	2.76372	2.43654	0	89
chr1	43124936	43125129	MT_CHIP_peak_1455	19	.	2.4564	1.90069	0	165
chr1	43147160	43147979	MT_CHIP_peak_1456	72	.	5.50218	7.21742	2.10949	644
chr1	43148852	43149411	MT_CHIP_peak_1457	37	.	3.68915	3.77097	0	74
chr1	43282376	43282582	MT_CHIP_peak_1458	43	.	3.86884	4.37213	0.4234	88
chr1	43311626	43311803	MT_CHIP_peak_1459	27	.	3.0848	2.7619	0	113
chr1	43312680	43312867	MT_CHIP_peak_1460	21	.	2.62611	2.11752	0	105
chr1	43368010	43368282	MT_CHIP_peak_1461	17	.	2.31098	1.72152	0	222
chr1	43368735	43368895	MT_CHIP_peak_1462	24	.	2.87435	2.45362	0	85
chr1	43379073	43379225	MT_CHIP_peak_1463	24	.	2.76372	2.43654	0	137
chr1	43388774	43389107	MT_CHIP_peak_1464	32	.	3.21647	3.22608	0	60
chr1	43390108	43390976	MT_CHIP_peak_1465	59	.	4.5747	5.94877	1.2997	106
chr1	43398504	43398927	MT_CHIP_peak_1466	27	.	3.0848	2.7619	0	223
chr1	43399748	43400185	MT_CHIP_peak_1467	27	.	3.0848	2.7619	0	84
chr1	43400816	43400977	MT_CHIP_peak_1468	17	.	2.40206	1.73944	0	80
chr1	43402141	43403113	MT_CHIP_peak_1469	32	.	3.21647	3.22608	0	526
chr1	43403300	43403818	MT_CHIP_peak_1470	36	.	3.64415	3.69842	0	165
chr1	43406885	43407075	MT_CHIP_peak_1471	14	.	2.14874	1.42203	0	22
chr1	43407290	43407606	MT_CHIP_peak_1472	47	.	4.13386	4.76947	0.5943	200
chr1	43418243	43418400	MT_CHIP_peak_1473	26	.	2.82543	2.69008	0	132
chr1	43424486	43424962	MT_CHIP_peak_1474	24	.	2.75931	2.43073	0	257
chr1	43475790	43476028	MT_CHIP_peak_1475	40	.	3.78586	4.04832	0.2025	52
chr1	43487385	43487577	MT_CHIP_peak_1476	32	.	3.21647	3.22608	0	125
chr1	43524672	43524842	MT_CHIP_peak_1477	27	.	3.0848	2.7619	0	140
chr1	43534686	43534914	MT_CHIP_peak_1478	17	.	2.31098	1.72152	0	18
chr1	43539481	43539678	MT_CHIP_peak_1479	17	.	2.31098	1.72152	0	5
chr1	43637249	43637531	MT_CHIP_peak_1480	18	.	2.48046	1.84591	0	115
chr1	43700041	43700232	MT_CHIP_peak_1481	48	.	4.29349	4.85704	0.5943	74
chr1	43700537	43700695	MT_CHIP_peak_1482	27	.	3.0848	2.7619	0	33
chr1	43703891	43704179	MT_CHIP_peak_1483	27	.	3.0848	2.7619	0	103
chr1	43707464	43707690	MT_CHIP_peak_1484	18	.	2.48046	1.84591	0	81
chr1	43758366	43758648	MT_CHIP_peak_1485	29	.	3.16795	2.98604	0	59
chr1	43767885	43768260	MT_CHIP_peak_1486	18	.	2.48046	1.84591	0	72
chr1	43804808	43804981	MT_CHIP_peak_1487	30	.	3.19579	3.02542	0	111
chr1	43815908	43816323	MT_CHIP_peak_1488	37	.	3.68915	3.77097	0	91
chr1	43824000	43824250	MT_CHIP_peak_1489	18	.	2.33422	1.88514	0	17
chr1	43824884	43825105	MT_CHIP_peak_1490	47	.	3.93617	4.71189	0.5943	108
chr1	43839405	43839560	MT_CHIP_peak_1491	19	.	2.39574	1.96264	0	43
chr1	43918891	43919234	MT_CHIP_peak_1492	37	.	3.68915	3.77097	0	257
chr1	43919607	43919800	MT_CHIP_peak_1493	36	.	3.60799	3.6409	0	113
chr1	44011739	44011917	MT_CHIP_peak_1494	18	.	2.48046	1.84591	0	99
chr1	44174008	44174258	MT_CHIP_peak_1495	37	.	3.68915	3.77097	0	106
chr1	44248740	44249035	MT_CHIP_peak_1496	16	.	2.31124	1.62137	0	220
chr1	44250122	44250488	MT_CHIP_peak_1497	18	.	2.48046	1.84591	0	135
chr1	44255202	44255363	MT_CHIP_peak_1498	37	.	3.68915	3.77097	0	110
chr1	44287883	44288067	MT_CHIP_peak_1499	24	.	2.76372	2.43654	0	59
chr1	44292738	44292965	MT_CHIP_peak_1500	27	.	3.0848	2.7619	0	168
chr1	44305542	44305694	MT_CHIP_peak_1501	48	.	4.28405	4.84105	0.5943	111
chr1	44324059	44324360	MT_CHIP_peak_1502	32	.	3.21647	3.22608	0	220
chr1	44361624	44361868	MT_CHIP_peak_1503	18	.	2.48046	1.84591	0	175
chr1	44376018	44376243	MT_CHIP_peak_1504	18	.	2.48046	1.84591	0	83
chr1	44378154	44378409	MT_CHIP_peak_1505	23	.	2.44614	2.34354	0	116
chr1	44398964	44399552	MT_CHIP_peak_1506	30	.	3.22413	3.06574	0	195
chr1	44400495	44400686	MT_CHIP_peak_1507	48	.	4.29349	4.85704	0.5943	44
chr1	44412076	44412352	MT_CHIP_peak_1508	26	.	3.01694	2.65971	0	83
chr1	44412533	44413002	MT_CHIP_peak_1509	60	.	4.89784	6.00869	1.2997	143
chr1	44416671	44416895	MT_CHIP_peak_1510	27	.	3.0848	2.7619	0	198
chr1	44434166	44434571	MT_CHIP_peak_1511	37	.	3.68915	3.77097	0	287
chr1	44435641	44435939	MT_CHIP_peak_1512	48	.	4.29349	4.85704	0.5943	157
chr1	44438751	44439029	MT_CHIP_peak_1513	18	.	2.48046	1.84591	0	136
chr1	44440578	44440976	MT_CHIP_peak_1514	49	.	4.12196	4.98931	0.6749	300
chr1	44444445	44444740	MT_CHIP_peak_1515	37	.	3.68915	3.77097	0	245
chr1	44445931	44446120	MT_CHIP_peak_1516	21	.	2.62611	2.11752	0	45
chr1	44452800	44453074	MT_CHIP_peak_1517	18	.	2.48046	1.84591	0	103
chr1	44457169	44457713	MT_CHIP_peak_1518	78	.	5.616	7.89239	2.6689	360
chr1	44462250	44462757	MT_CHIP_peak_1519	16	.	2.31124	1.62137	0	367
chr1	44465190	44465377	MT_CHIP_peak_1520	25	.	2.95824	2.57354	0	72
chr1	44495147	44495336	MT_CHIP_peak_1521	32	.	3.37368	3.28294	0	72
chr1	44495543	44495990	MT_CHIP_peak_1522	53	.	4.47902	5.30827	0.93835	350
chr1	44496253	44496406	MT_CHIP_peak_1523	16	.	2.35577	1.6786	0	56
chr1	44496799	44497072	MT_CHIP_peak_1524	17	.	2.31098	1.72152	0	72
chr1	44678894	44679120	MT_CHIP_peak_1525	102	.	7.37927	10.2198	4.30073	109
chr1	44688747	44688957	MT_CHIP_peak_1526	37	.	3.68915	3.77097	0	65
chr1	44713186	44713351	MT_CHIP_peak_1527	27	.	3.0848	2.7619	0	109
chr1	44732144	44732355	MT_CHIP_peak_1528	27	.	3.0848	2.7619	0	58
chr1	44757017	44757265	MT_CHIP_peak_1529	24	.	2.76372	2.43654	0	126
chr1	44759521	44759709	MT_CHIP_peak_1530	37	.	3.68915	3.77097	0	108
chr1	44784030	44784455	MT_CHIP_peak_1531	18	.	2.48046	1.84591	0	208
chr1	44793312	44793503	MT_CHIP_peak_1532	24	.	2.76372	2.43654	0	95
chr1	44793977	44794305	MT_CHIP_peak_1533	24	.	2.76372	2.43654	0	150
chr1	44794494	44794647	MT_CHIP_peak_1534	26	.	2.9873	2.61595	0	123
chr1	44804720	44804932	MT_CHIP_peak_1535	17	.	2.31098	1.72152	0	39
chr1	44843423	44843598	MT_CHIP_peak_1536	14	.	2.18719	1.46796	0	27
chr1	44844181	44844346	MT_CHIP_peak_1537	15	.	2.26835	1.56738	0	25
chr1	44870848	44871155	MT_CHIP_peak_1538	24	.	2.76372	2.43654	0	29
chr1	44871990	44872274	MT_CHIP_peak_1539	60	.	4.89784	6.00869	1.2997	53
chr1	45012401	45012572	MT_CHIP_peak_1540	26	.	2.89092	2.6055	0	154
chr1	45053855	45054036	MT_CHIP_peak_1541	29	.	3.14059	2.94757	0	35
chr1	45060526	45061296	MT_CHIP_peak_1542	55	.	4.65164	5.58963	1.16161	462
chr1	45096998	45097196	MT_CHIP_peak_1543	23	.	2.82102	2.3792	0	129
chr1	45097811	45098155	MT_CHIP_peak_1544	48	.	4.29349	4.85704	0.5943	130
chr1	45115140	45115300	MT_CHIP_peak_1545	33	.	3.43747	3.37806	0	102
chr1	45124165	45124434	MT_CHIP_peak_1546	14	.	2.18719	1.46796	0	112
chr1	45139567	45139958	MT_CHIP_peak_1547	25	.	2.92974	2.53238	0	184
chr1	45140450	45140614	MT_CHIP_peak_1548	26	.	2.9873	2.61595	0	59
chr1	45196648	45196873	MT_CHIP_peak_1549	39	.	3.09419	3.91853	0.09802	94
chr1	45205314	45205474	MT_CHIP_peak_1550	33	.	3.18066	3.37996	0	63
chr1	45240888	45241095	MT_CHIP_peak_1551	22	.	2.36907	2.23454	0	88
chr1	45252400	45252718	MT_CHIP_peak_1552	26	.	2.89092	2.6055	0	228
chr1	45253140	45253315	MT_CHIP_peak_1553	23	.	2.79509	2.34348	0	90
chr1	45265903	45266094	MT_CHIP_peak_1554	29	.	2.74797	2.9599	0	97
chr1	45273341	45273619	MT_CHIP_peak_1555	26	.	2.89092	2.6055	0	215
chr1	45273821	45274254	MT_CHIP_peak_1556	45	.	3.96414	4.51368	0.53249	150
chr1	45275844	45276258	MT_CHIP_peak_1557	35	.	3.289	3.53374	0	326
chr1	45285335	45285919	MT_CHIP_peak_1558	36	.	3.53303	3.67511	0	122
chr1	45473942	45474226	MT_CHIP_peak_1559	27	.	3.0848	2.7619	0	103
chr1	45474570	45475067	MT_CHIP_peak_1560	24	.	2.76372	2.43654	0	105
chr1	45477696	45478052	MT_CHIP_peak_1561	48	.	4.29349	4.85704	0.5943	126
chr1	45480280	45480553	MT_CHIP_peak_1562	72	.	5.50218	7.21742	2.10949	103
chr1	45484141	45484301	MT_CHIP_peak_1563	24	.	2.90178	2.49243	0	54
chr1	45553978	45554275	MT_CHIP_peak_1564	22	.	2.72008	2.24179	0	125
chr1	45611139	45611478	MT_CHIP_peak_1565	15	.	2.2475	1.5415	0	153
chr1	45671895	45672049	MT_CHIP_peak_1566	27	.	3.0848	2.7619	0	115
chr1	45769593	45769975	MT_CHIP_peak_1567	51	.	4.01853	5.10064	0.77073	229
chr1	45806557	45806899	MT_CHIP_peak_1568	20	.	2.55979	2.03169	0	255
chr1	45807855	45808027	MT_CHIP_peak_1569	23	.	2.82102	2.3792	0	96
chr1	45987239	45987585	MT_CHIP_peak_1570	32	.	2.82878	3.28083	0	181
chr1	46038833	46038991	MT_CHIP_peak_1571	19	.	2.3493	1.9041	0	125
chr1	46079285	46079495	MT_CHIP_peak_1572	40	.	3.66921	4.07966	0.2025	100
chr1	46086585	46086860	MT_CHIP_peak_1573	17	.	2.31098	1.72152	0	160
chr1	46088638	46088899	MT_CHIP_peak_1574	28	.	3.08727	2.87319	0	32
chr1	46148447	46148663	MT_CHIP_peak_1575	14	.	2.20693	1.49182	0	124
chr1	46153324	46153900	MT_CHIP_peak_1576	68	.	4.94438	6.82265	1.98219	456
chr1	46215736	46215913	MT_CHIP_peak_1577	19	.	2.36458	1.92334	0	21
chr1	46216236	46216609	MT_CHIP_peak_1578	35	.	3.33443	3.5984	0	290
chr1	46334530	46334692	MT_CHIP_peak_1579	17	.	2.37869	1.70854	0	44
chr1	46336401	46336562	MT_CHIP_peak_1580	40	.	3.66921	4.07966	0.2025	69
chr1	46379261	46379430	MT_CHIP_peak_1581	23	.	2.82102	2.3792	0	41
chr1	46502329	46503135	MT_CHIP_peak_1582	97	.	6.71087	9.78122	3.94535	551
chr1	46503701	46503948	MT_CHIP_peak_1583	48	.	4.29349	4.85704	0.5943	100
chr1	46505486	46505963	MT_CHIP_peak_1584	32	.	3.21647	3.22608	0	70
chr1	46597939	46598408	MT_CHIP_peak_1585	36	.	3.0498	3.62443	0	338
chr1	46598642	46598977	MT_CHIP_peak_1586	22	.	2.72008	2.24179	0	173
chr1	46599386	46599668	MT_CHIP_peak_1587	34	.	3.5037	3.4786	0	154
chr1	46646980	46647625	MT_CHIP_peak_1588	42	.	3.64517	4.28155	0.37181	124
chr1	46648864	46649039	MT_CHIP_peak_1589	36	.	3.0498	3.62443	0	73
chr1	46654091	46654303	MT_CHIP_peak_1590	23	.	2.82102	2.3792	0	101
chr1	46660471	46660655	MT_CHIP_peak_1591	15	.	2.2475	1.5415	0	85
chr1	46663730	46663892	MT_CHIP_peak_1592	30	.	3.11673	3.08778	0	102
chr1	46668735	46669097	MT_CHIP_peak_1593	40	.	3.50387	4.0737	0.2025	64
chr1	46806424	46806714	MT_CHIP_peak_1594	36	.	3.19432	3.61897	0	227
chr1	46908368	46908539	MT_CHIP_peak_1595	46	.	4.15779	4.63113	0.5943	99
chr1	46913091	46913282	MT_CHIP_peak_1596	37	.	3.68915	3.77097	0	100
chr1	46943182	46943415	MT_CHIP_peak_1597	42	.	3.92635	4.26302	0.35406	91
chr1	46955271	46955432	MT_CHIP_peak_1598	17	.	2.31098	1.72152	0	107
chr1	46955597	46955803	MT_CHIP_peak_1599	37	.	3.68915	3.77097	0	91
chr1	46956129	46956429	MT_CHIP_peak_1600	27	.	3.0848	2.7619	0	45
chr1	47000771	47000936	MT_CHIP_peak_1601	17	.	2.31098	1.72152	0	77
chr1	47011092	47011269	MT_CHIP_peak_1602	18	.	2.48046	1.84591	0	15
chr1	47039712	47039879	MT_CHIP_peak_1603	27	.	3.07802	2.75156	0	53
chr1	47067241	47067413	MT_CHIP_peak_1604	32	.	3.37368	3.28294	0	89
chr1	47069647	47069905	MT_CHIP_peak_1605	27	.	2.90295	2.79514	0	135
chr1	47070481	47070774	MT_CHIP_peak_1606	14	.	2.18719	1.46796	0	140
chr1	47082368	47082528	MT_CHIP_peak_1607	15	.	2.26835	1.56738	0	132
chr1	47155324	47155642	MT_CHIP_peak_1608	18	.	2.48046	1.84591	0	96
chr1	47167628	47168002	MT_CHIP_peak_1609	27	.	3.0848	2.7619	0	87
chr1	47179372	47179527	MT_CHIP_peak_1610	21	.	2.67227	2.17815	0	69
chr1	47183794	47183949	MT_CHIP_peak_1611	48	.	4.29349	4.85704	0.5943	67
chr1	47184671	47185469	MT_CHIP_peak_1612	72	.	5.50218	7.21742	2.10949	466
chr1	47187223	47187550	MT_CHIP_peak_1613	18	.	2.48046	1.84591	0	176
chr1	47190429	47190704	MT_CHIP_peak_1614	24	.	2.90178	2.49243	0	116
chr1	47372437	47372593	MT_CHIP_peak_1615	29	.	3.14059	2.94757	0	66
chr1	47403481	47403741	MT_CHIP_peak_1616	27	.	3.0848	2.7619	0	32
chr1	47641134	47641384	MT_CHIP_peak_1617	14	.	2.16779	1.4447	0	55
chr1	47644832	47645103	MT_CHIP_peak_1618	72	.	5.50218	7.21742	2.10949	165
chr1	47648162	47648315	MT_CHIP_peak_1619	18	.	2.48046	1.84591	0	6
chr1	47655727	47656268	MT_CHIP_peak_1620	40	.	3.78586	4.04832	0.2025	265
chr1	47658601	47658773	MT_CHIP_peak_1621	24	.	2.76372	2.43654	0	67
chr1	47664726	47664882	MT_CHIP_peak_1622	13	.	2.11163	1.37836	0	133
chr1	47666174	47666463	MT_CHIP_peak_1623	15	.	2.28959	1.59399	0	84
chr1	47667357	47667568	MT_CHIP_peak_1624	26	.	3.01694	2.65971	0	134
chr1	47854370	47854527	MT_CHIP_peak_1625	33	.	3.28613	3.32349	0	62
chr1	47875276	47875487	MT_CHIP_peak_1626	18	.	2.48046	1.84591	0	127
chr1	47893313	47893477	MT_CHIP_peak_1627	20	.	2.60363	2.08825	0	18
chr1	47897512	47897745	MT_CHIP_peak_1628	32	.	3.21647	3.22608	0	67
chr1	47902142	47903246	MT_CHIP_peak_1629	37	.	3.68915	3.77097	0	683
chr1	47903711	47903869	MT_CHIP_peak_1630	32	.	3.21647	3.22608	0	26
chr1	47905308	47905520	MT_CHIP_peak_1631	25	.	2.92974	2.53238	0	29
chr1	47915743	47915897	MT_CHIP_peak_1632	25	.	2.92974	2.53238	0	31
chr1	47949794	47950087	MT_CHIP_peak_1633	27	.	3.0848	2.7619	0	196
chr1	47973475	47973760	MT_CHIP_peak_1634	27	.	3.0848	2.7619	0	106
chr1	47978081	47978299	MT_CHIP_peak_1635	17	.	2.31098	1.72152	0	12
chr1	48024868	48025136	MT_CHIP_peak_1636	24	.	2.87435	2.45362	0	211
chr1	48084391	48084576	MT_CHIP_peak_1637	18	.	2.48046	1.84591	0	48
chr1	48087052	48087222	MT_CHIP_peak_1638	37	.	3.68915	3.77097	0	102
chr1	48103049	48103326	MT_CHIP_peak_1639	18	.	2.48046	1.84591	0	97
chr1	48112048	48112205	MT_CHIP_peak_1640	27	.	3.0848	2.7619	0	77
chr1	48145902	48146101	MT_CHIP_peak_1641	27	.	3.0848	2.7619	0	116
chr1	48176203	48176541	MT_CHIP_peak_1642	27	.	3.0848	2.7619	0	276
chr1	48180914	48181069	MT_CHIP_peak_1643	27	.	3.0848	2.7619	0	72
chr1	48215610	48215860	MT_CHIP_peak_1644	27	.	3.0848	2.7619	0	231
chr1	48284431	48284601	MT_CHIP_peak_1645	27	.	3.0848	2.7619	0	83
chr1	48325638	48325805	MT_CHIP_peak_1646	18	.	2.48046	1.84591	0	38
chr1	48371450	48371713	MT_CHIP_peak_1647	17	.	2.31098	1.72152	0	200
chr1	48399926	48400305	MT_CHIP_peak_1648	27	.	3.0848	2.7619	0	80
chr1	48404503	48404942	MT_CHIP_peak_1649	27	.	3.0848	2.7619	0	370
chr1	48405421	48405586	MT_CHIP_peak_1650	18	.	2.475	1.83835	0	68
chr1	48406511	48406878	MT_CHIP_peak_1651	27	.	3.0848	2.7619	0	24
chr1	48407136	48407330	MT_CHIP_peak_1652	32	.	3.21647	3.22608	0	178
chr1	48463286	48463546	MT_CHIP_peak_1653	24	.	2.76372	2.43654	0	66
chr1	48492875	48493077	MT_CHIP_peak_1654	27	.	3.0848	2.7619	0	74
chr1	48538181	48538446	MT_CHIP_peak_1655	18	.	2.48046	1.84591	0	111
chr1	48559566	48559816	MT_CHIP_peak_1656	18	.	2.48046	1.84591	0	96
chr1	48650989	48651148	MT_CHIP_peak_1657	37	.	3.68915	3.77097	0	29
chr1	48667818	48668064	MT_CHIP_peak_1658	18	.	2.48046	1.84591	0	152
chr1	48673564	48673898	MT_CHIP_peak_1659	36	.	3.60799	3.6409	0	236
chr1	48905486	48905653	MT_CHIP_peak_1660	27	.	3.0848	2.7619	0	81
chr1	48937603	48937896	MT_CHIP_peak_1661	48	.	4.29349	4.85704	0.5943	43
chr1	48943314	48943474	MT_CHIP_peak_1662	21	.	2.62611	2.11752	0	55
chr1	49034598	49034885	MT_CHIP_peak_1663	27	.	3.0848	2.7619	0	75
chr1	49402216	49402401	MT_CHIP_peak_1664	18	.	2.48046	1.84591	0	52
chr1	49912479	49912711	MT_CHIP_peak_1665	27	.	3.0848	2.7619	0	119
chr1	49955322	49955529	MT_CHIP_peak_1666	27	.	3.0848	2.7619	0	191
chr1	50092682	50092919	MT_CHIP_peak_1667	18	.	2.48046	1.84591	0	46
chr1	50774582	50774761	MT_CHIP_peak_1668	27	.	3.0848	2.7619	0	25
chr1	50798750	50798918	MT_CHIP_peak_1669	37	.	3.68915	3.77097	0	71
chr1	50834297	50834533	MT_CHIP_peak_1670	16	.	2.31124	1.62137	0	204
chr1	50888552	50888779	MT_CHIP_peak_1671	27	.	3.0848	2.7619	0	62
chr1	50889400	50889602	MT_CHIP_peak_1672	27	.	3.0848	2.7619	0	88
chr1	50904723	50904876	MT_CHIP_peak_1673	16	.	2.31124	1.62137	0	0
chr1	50972909	50973066	MT_CHIP_peak_1674	22	.	2.72008	2.24179	0	29
chr1	51009003	51009189	MT_CHIP_peak_1675	27	.	3.0848	2.7619	0	147
chr1	51009910	51010137	MT_CHIP_peak_1676	27	.	3.0848	2.7619	0	73
chr1	51071262	51071435	MT_CHIP_peak_1677	32	.	3.37368	3.28294	0	42
chr1	51240539	51240723	MT_CHIP_peak_1678	27	.	3.0848	2.7619	0	101
chr1	51319641	51319826	MT_CHIP_peak_1679	27	.	3.0848	2.7619	0	115
chr1	51324537	51324735	MT_CHIP_peak_1680	27	.	3.0848	2.7619	0	126
chr1	51339098	51339679	MT_CHIP_peak_1681	37	.	3.68915	3.77097	0	114
chr1	51362949	51363108	MT_CHIP_peak_1682	20	.	2.60363	2.08825	0	67
chr1	51408569	51408722	MT_CHIP_peak_1683	18	.	2.48046	1.84591	0	69
chr1	51426068	51426601	MT_CHIP_peak_1684	65	.	4.76625	6.54425	1.76053	94
chr1	51433701	51434394	MT_CHIP_peak_1685	40	.	3.66921	4.07966	0.2025	342
chr1	51434837	51435100	MT_CHIP_peak_1686	36	.	3.64415	3.69842	0	111
chr1	51435428	51436044	MT_CHIP_peak_1687	37	.	3.68915	3.77097	0	105
chr1	51442868	51443039	MT_CHIP_peak_1688	37	.	3.68915	3.77097	0	78
chr1	51539958	51540222	MT_CHIP_peak_1689	37	.	3.68915	3.77097	0	217
chr1	51587235	51587390	MT_CHIP_peak_1690	27	.	3.0848	2.7619	0	49
chr1	51767452	51767685	MT_CHIP_peak_1691	59	.	4.83809	5.90484	1.2997	92
chr1	51797113	51797287	MT_CHIP_peak_1692	24	.	2.87435	2.45362	0	113
chr1	51888676	51888989	MT_CHIP_peak_1693	18	.	2.48046	1.84591	0	140
chr1	51957323	51957481	MT_CHIP_peak_1694	27	.	2.96155	2.70076	0	41
chr1	51975112	51975472	MT_CHIP_peak_1695	20	.	2.55979	2.03169	0	264
chr1	52000736	52001039	MT_CHIP_peak_1696	57	.	4.60451	5.72648	1.2835	87
chr1	52110660	52110813	MT_CHIP_peak_1697	31	.	3.28233	3.14935	0	66
chr1	52188131	52188288	MT_CHIP_peak_1698	22	.	2.72008	2.24179	0	93
chr1	52202471	52202639	MT_CHIP_peak_1699	37	.	3.68915	3.77097	0	37
chr1	52221925	52222169	MT_CHIP_peak_1700	37	.	3.68915	3.77097	0	137
chr1	52255716	52255888	MT_CHIP_peak_1701	27	.	3.0848	2.7619	0	106
chr1	52285643	52285871	MT_CHIP_peak_1702	41	.	3.85483	4.15298	0.26196	113
chr1	52289266	52289491	MT_CHIP_peak_1703	27	.	3.0848	2.7619	0	141
chr1	52344217	52344595	MT_CHIP_peak_1704	34	.	3.24479	3.47092	0	41
chr1	52344839	52345002	MT_CHIP_peak_1705	17	.	2.36103	1.78257	0	13
chr1	52499183	52499374	MT_CHIP_peak_1706	17	.	2.14431	1.78085	0	59
chr1	52520957	52521303	MT_CHIP_peak_1707	45	.	3.99696	4.56275	0.57753	240
chr1	52521691	52521969	MT_CHIP_peak_1708	24	.	2.76372	2.43654	0	212
chr1	52607285	52607551	MT_CHIP_peak_1709	22	.	2.58292	2.20127	0	71
chr1	52674289	52674669	MT_CHIP_peak_1710	24	.	2.76372	2.43654	0	44
chr1	52821953	52822196	MT_CHIP_peak_1711	18	.	2.48046	1.84591	0	121
chr1	52866317	52866486	MT_CHIP_peak_1712	20	.	2.60363	2.08825	0	111
chr1	52870180	52870364	MT_CHIP_peak_1713	25	.	2.84568	2.54504	0	64
chr1	53018117	53018588	MT_CHIP_peak_1714	17	.	2.14431	1.78085	0	456
chr1	53192105	53192487	MT_CHIP_peak_1715	29	.	3.00604	2.93568	0	49
chr1	53365728	53365965	MT_CHIP_peak_1716	14	.	2.18719	1.46796	0	71
chr1	53387005	53387175	MT_CHIP_peak_1717	17	.	2.30729	1.71704	0	54
chr1	53387375	53387652	MT_CHIP_peak_1718	22	.	2.63915	2.27389	0	90
chr1	53439555	53439762	MT_CHIP_peak_1719	13	.	2.07577	1.33675	0	51
chr1	53512729	53512971	MT_CHIP_peak_1720	32	.	3.21647	3.22608	0	121
chr1	53547600	53547797	MT_CHIP_peak_1721	37	.	3.68915	3.77097	0	74
chr1	53562954	53563146	MT_CHIP_peak_1722	17	.	2.37869	1.70854	0	21
chr1	53607942	53608136	MT_CHIP_peak_1723	37	.	3.68915	3.77097	0	70
chr1	53611389	53611945	MT_CHIP_peak_1724	32	.	3.21647	3.22608	0	403
chr1	53612900	53613075	MT_CHIP_peak_1725	27	.	3.0848	2.7619	0	98
chr1	53653528	53653695	MT_CHIP_peak_1726	13	.	2.07577	1.33675	0	65
chr1	53662217	53662672	MT_CHIP_peak_1727	60	.	4.89784	6.00869	1.2997	287
chr1	53663899	53664163	MT_CHIP_peak_1728	18	.	2.48046	1.84591	0	202
chr1	53686200	53686364	MT_CHIP_peak_1729	29	.	3.14059	2.94757	0	102
chr1	53704800	53705179	MT_CHIP_peak_1730	18	.	2.41734	1.85202	0	314
chr1	53741059	53741238	MT_CHIP_peak_1731	18	.	2.48046	1.84591	0	1
chr1	53786309	53786549	MT_CHIP_peak_1732	18	.	2.48046	1.84591	0	124
chr1	53791354	53791676	MT_CHIP_peak_1733	48	.	4.29349	4.85704	0.5943	149
chr1	53792191	53792557	MT_CHIP_peak_1734	27	.	3.0848	2.7619	0	161
chr1	53793119	53793407	MT_CHIP_peak_1735	37	.	3.68915	3.77097	0	121
chr1	53858885	53859271	MT_CHIP_peak_1736	90	.	6.38568	9.08008	3.46848	240
chr1	53872298	53872661	MT_CHIP_peak_1737	18	.	2.48046	1.84591	0	133
chr1	53878742	53878941	MT_CHIP_peak_1738	37	.	3.68915	3.77097	0	133
chr1	53912560	53912893	MT_CHIP_peak_1739	18	.	2.48046	1.84591	0	218
chr1	53916597	53916838	MT_CHIP_peak_1740	27	.	3.0848	2.7619	0	153
chr1	53926565	53926734	MT_CHIP_peak_1741	27	.	3.0848	2.7619	0	118
chr1	53975636	53975861	MT_CHIP_peak_1742	48	.	4.29349	4.85704	0.5943	95
chr1	53996543	53996772	MT_CHIP_peak_1743	16	.	2.31124	1.62137	0	55
chr1	53999554	53999726	MT_CHIP_peak_1744	18	.	2.48046	1.84591	0	33
chr1	54008942	54009173	MT_CHIP_peak_1745	37	.	3.68915	3.77097	0	117
chr1	54009412	54009652	MT_CHIP_peak_1746	27	.	3.0848	2.7619	0	63
chr1	54012840	54012994	MT_CHIP_peak_1747	27	.	3.0848	2.7619	0	59
chr1	54146665	54146864	MT_CHIP_peak_1748	27	.	3.0848	2.7619	0	96
chr1	54202596	54202827	MT_CHIP_peak_1749	18	.	2.48046	1.84591	0	123
chr1	54232162	54232354	MT_CHIP_peak_1750	37	.	3.68915	3.77097	0	52
chr1	54303543	54303837	MT_CHIP_peak_1751	18	.	2.33422	1.88514	0	41
chr1	54355162	54355723	MT_CHIP_peak_1752	40	.	3.78586	4.04832	0.2025	314
chr1	54411365	54411814	MT_CHIP_peak_1753	31	.	3.31223	3.19275	0	226
chr1	54591427	54591701	MT_CHIP_peak_1754	35	.	3.57255	3.58516	0	169
chr1	54619493	54619737	MT_CHIP_peak_1755	28	.	2.94333	2.85007	0	137
chr1	54686135	54686429	MT_CHIP_peak_1756	27	.	3.0848	2.7619	0	228
chr1	54738615	54739334	MT_CHIP_peak_1757	83	.	6.39313	8.30162	2.98105	133
chr1	54750551	54750837	MT_CHIP_peak_1758	32	.	3.21647	3.22608	0	102
chr1	54764328	54764516	MT_CHIP_peak_1759	46	.	4.15779	4.63113	0.5943	85
chr1	54795367	54795641	MT_CHIP_peak_1760	24	.	2.76372	2.43654	0	27
chr1	54808001	54808215	MT_CHIP_peak_1761	13	.	2.13002	1.39993	0	102
chr1	54872842	54873161	MT_CHIP_peak_1762	37	.	3.68915	3.77097	0	109
chr1	54954134	54954299	MT_CHIP_peak_1763	42	.	3.77802	4.23844	0.33885	85
chr1	55052532	55052722	MT_CHIP_peak_1764	26	.	2.89092	2.6055	0	14
chr1	55058361	55058527	MT_CHIP_peak_1765	25	.	2.92974	2.53238	0	5
chr1	55137559	55138012	MT_CHIP_peak_1766	39	.	3.58181	3.95307	0.12613	331
chr1	55145694	55145849	MT_CHIP_peak_1767	20	.	2.58152	2.05965	0	72
chr1	55151390	55151543	MT_CHIP_peak_1768	28	.	3.08727	2.87319	0	72
chr1	55181366	55181724	MT_CHIP_peak_1769	49	.	4.12196	4.98931	0.6749	98
chr1	55230091	55230664	MT_CHIP_peak_1770	29	.	3.1137	2.90996	0	541
chr1	55269601	55270022	MT_CHIP_peak_1771	18	.	2.48046	1.84591	0	330
chr1	55317110	55317508	MT_CHIP_peak_1772	17	.	2.40206	1.73944	0	132
chr1	55349485	55349923	MT_CHIP_peak_1773	35	.	3.57255	3.58516	0	174
chr1	55407494	55407788	MT_CHIP_peak_1774	22	.	2.69596	2.20958	0	25
chr1	55410877	55411125	MT_CHIP_peak_1775	41	.	3.57312	4.17551	0.28349	91
chr1	55438450	55438625	MT_CHIP_peak_1776	14	.	2.14874	1.42203	0	95
chr1	55439805	55440012	MT_CHIP_peak_1777	24	.	2.87435	2.45362	0	97
chr1	55453989	55454322	MT_CHIP_peak_1778	37	.	3.68104	3.75781	0	270
chr1	55487675	55487988	MT_CHIP_peak_1779	69	.	5.02744	6.95301	2.04888	223
chr1	55494046	55494227	MT_CHIP_peak_1780	24	.	2.76372	2.43654	0	119
chr1	55504490	55504689	MT_CHIP_peak_1781	24	.	2.76372	2.43654	0	103
chr1	55518850	55519053	MT_CHIP_peak_1782	18	.	2.48046	1.84591	0	49
chr1	55563058	55563322	MT_CHIP_peak_1783	27	.	3.0848	2.7619	0	47
chr1	55588178	55588482	MT_CHIP_peak_1784	18	.	2.48046	1.84591	0	205
chr1	55605899	55606078	MT_CHIP_peak_1785	37	.	3.68915	3.77097	0	83
chr1	55621903	55622094	MT_CHIP_peak_1786	47	.	4.24112	4.76887	0.5943	101
chr1	55661356	55661687	MT_CHIP_peak_1787	18	.	2.48046	1.84591	0	63
chr1	55677278	55677603	MT_CHIP_peak_1788	24	.	2.87435	2.45362	0	97
chr1	55679519	55679728	MT_CHIP_peak_1789	27	.	3.0848	2.7619	0	51
chr1	55680205	55680362	MT_CHIP_peak_1790	27	.	3.0848	2.7619	0	58
chr1	55680609	55681506	MT_CHIP_peak_1791	59	.	4.5747	5.94877	1.2997	701
chr1	55702709	55702895	MT_CHIP_peak_1792	33	.	3.40528	3.32985	0	88
chr1	55709067	55709440	MT_CHIP_peak_1793	22	.	2.72008	2.24179	0	83
chr1	55742393	55742575	MT_CHIP_peak_1794	36	.	3.64415	3.69842	0	93
chr1	55742806	55742975	MT_CHIP_peak_1795	18	.	2.48046	1.84591	0	76
chr1	55743311	55743478	MT_CHIP_peak_1796	27	.	3.0848	2.7619	0	70
chr1	55776468	55776636	MT_CHIP_peak_1797	27	.	3.0848	2.7619	0	32
chr1	55828038	55828246	MT_CHIP_peak_1798	27	.	3.0848	2.7619	0	106
chr1	55892106	55892287	MT_CHIP_peak_1799	18	.	2.48046	1.84591	0	89
chr1	55894646	55895097	MT_CHIP_peak_1800	28	.	3.08727	2.87319	0	99
chr1	55939075	55939637	MT_CHIP_peak_1801	27	.	3.0848	2.7619	0	286
chr1	55944790	55945170	MT_CHIP_peak_1802	37	.	3.68915	3.77097	0	236
chr1	55948132	55948379	MT_CHIP_peak_1803	27	.	3.0848	2.7619	0	92
chr1	55968096	55968263	MT_CHIP_peak_1804	18	.	2.41734	1.85202	0	47
chr1	55990514	55990670	MT_CHIP_peak_1805	27	.	3.0848	2.7619	0	90
chr1	56020015	56020171	MT_CHIP_peak_1806	37	.	3.68915	3.77097	0	123
chr1	56039199	56039361	MT_CHIP_peak_1807	18	.	2.48046	1.84591	0	63
chr1	56050359	56050585	MT_CHIP_peak_1808	24	.	2.76372	2.43654	0	128
chr1	56077025	56077250	MT_CHIP_peak_1809	33	.	3.43747	3.37806	0	109
chr1	56079324	56079530	MT_CHIP_peak_1810	18	.	2.48046	1.84591	0	78
chr1	56080692	56080908	MT_CHIP_peak_1811	27	.	3.0848	2.7619	0	193
chr1	56091694	56091959	MT_CHIP_peak_1812	37	.	3.68915	3.77097	0	215
chr1	56092161	56092339	MT_CHIP_peak_1813	27	.	3.0848	2.7619	0	135
chr1	56093401	56093615	MT_CHIP_peak_1814	37	.	3.68915	3.77097	0	112
chr1	56095748	56096134	MT_CHIP_peak_1815	27	.	3.0848	2.7619	0	25
chr1	56098452	56098633	MT_CHIP_peak_1816	27	.	3.0848	2.7619	0	87
chr1	56144213	56144411	MT_CHIP_peak_1817	17	.	2.31098	1.72152	0	6
chr1	56170471	56170837	MT_CHIP_peak_1818	37	.	3.68915	3.77097	0	269
chr1	56172815	56173218	MT_CHIP_peak_1819	17	.	2.31098	1.72152	0	9
chr1	56184032	56184234	MT_CHIP_peak_1820	27	.	3.0848	2.7619	0	64
chr1	56184413	56184684	MT_CHIP_peak_1821	60	.	4.89784	6.00869	1.2997	176
chr1	56209723	56209993	MT_CHIP_peak_1822	27	.	3.04718	2.70488	0	163
chr1	56249859	56250035	MT_CHIP_peak_1823	27	.	3.0848	2.7619	0	52
chr1	56277727	56278019	MT_CHIP_peak_1824	18	.	2.48046	1.84591	0	135
chr1	56293133	56293285	MT_CHIP_peak_1825	37	.	3.68915	3.77097	0	64
chr1	56360206	56360656	MT_CHIP_peak_1826	51	.	4.39742	5.17829	0.83431	124
chr1	56363845	56364087	MT_CHIP_peak_1827	16	.	2.35577	1.6786	0	34
chr1	56493381	56493546	MT_CHIP_peak_1828	27	.	3.0848	2.7619	0	76
chr1	56601108	56601486	MT_CHIP_peak_1829	27	.	3.0848	2.7619	0	103
chr1	56652219	56652454	MT_CHIP_peak_1830	31	.	3.25297	3.10703	0	92
chr1	56657058	56657374	MT_CHIP_peak_1831	37	.	3.68915	3.77097	0	199
chr1	56783273	56783471	MT_CHIP_peak_1832	27	.	3.0848	2.7619	0	168
chr1	56790316	56790715	MT_CHIP_peak_1833	18	.	2.48046	1.84591	0	160
chr1	56794141	56794365	MT_CHIP_peak_1834	18	.	2.48046	1.84591	0	107
chr1	56795443	56795687	MT_CHIP_peak_1835	18	.	2.48046	1.84591	0	54
chr1	56815539	56815704	MT_CHIP_peak_1836	15	.	2.22703	1.51633	0	105
chr1	56840049	56840262	MT_CHIP_peak_1837	27	.	3.0848	2.7619	0	127
chr1	56852858	56853057	MT_CHIP_peak_1838	16	.	2.35577	1.6786	0	119
chr1	56895813	56896050	MT_CHIP_peak_1839	27	.	3.07802	2.75156	0	140
chr1	56897843	56898052	MT_CHIP_peak_1840	27	.	3.0848	2.7619	0	78
chr1	56903363	56903577	MT_CHIP_peak_1841	18	.	2.48046	1.84591	0	131
chr1	56918047	56918353	MT_CHIP_peak_1842	16	.	2.35577	1.6786	0	33
chr1	56975424	56975698	MT_CHIP_peak_1843	17	.	2.31098	1.72152	0	7
chr1	56980391	56980543	MT_CHIP_peak_1844	27	.	3.0848	2.7619	0	108
chr1	56982238	56982391	MT_CHIP_peak_1845	15	.	2.26835	1.56738	0	8
chr1	57001722	57001993	MT_CHIP_peak_1846	18	.	2.48046	1.84591	0	57
chr1	57009873	57010339	MT_CHIP_peak_1847	37	.	3.68915	3.77097	0	340
chr1	57011484	57011743	MT_CHIP_peak_1848	37	.	3.68915	3.77097	0	42
chr1	57014259	57014420	MT_CHIP_peak_1849	27	.	3.0848	2.7619	0	134
chr1	57018403	57018585	MT_CHIP_peak_1850	27	.	3.0848	2.7619	0	95
chr1	57018936	57019322	MT_CHIP_peak_1851	27	.	3.0848	2.7619	0	163
chr1	57041603	57041782	MT_CHIP_peak_1852	37	.	3.68915	3.77097	0	49
chr1	57042944	57043557	MT_CHIP_peak_1853	17	.	2.31098	1.72152	0	23
chr1	57044723	57045485	MT_CHIP_peak_1854	17	.	2.31098	1.72152	0	278
chr1	57045767	57045987	MT_CHIP_peak_1855	23	.	2.76963	2.3087	0	208
chr1	57111766	57112032	MT_CHIP_peak_1856	23	.	2.82102	2.3792	0	68
chr1	57215856	57216049	MT_CHIP_peak_1857	27	.	3.04718	2.70488	0	87
chr1	57217134	57217311	MT_CHIP_peak_1858	27	.	3.04718	2.70488	0	83
chr1	57218652	57218820	MT_CHIP_peak_1859	32	.	3.21647	3.22608	0	12
chr1	57224723	57224901	MT_CHIP_peak_1860	27	.	3.0848	2.7619	0	72
chr1	57225060	57225311	MT_CHIP_peak_1861	20	.	2.49433	2.08778	0	241
chr1	57252498	57252656	MT_CHIP_peak_1862	48	.	4.29349	4.85704	0.5943	70
chr1	57254164	57254474	MT_CHIP_peak_1863	24	.	2.76372	2.43654	0	263
chr1	57264012	57264405	MT_CHIP_peak_1864	37	.	3.68915	3.77097	0	64
chr1	57272507	57272660	MT_CHIP_peak_1865	27	.	3.0848	2.7619	0	63
chr1	57276354	57276507	MT_CHIP_peak_1866	37	.	3.68915	3.77097	0	64
chr1	57278244	57278428	MT_CHIP_peak_1867	27	.	3.0848	2.7619	0	86
chr1	57282975	57283166	MT_CHIP_peak_1868	17	.	2.31098	1.72152	0	4
chr1	57283712	57283934	MT_CHIP_peak_1869	21	.	2.67227	2.17815	0	14
chr1	57284480	57284643	MT_CHIP_peak_1870	35	.	3.57255	3.58516	0	100
chr1	57286425	57287026	MT_CHIP_peak_1871	72	.	5.50218	7.21742	2.10949	490
chr1	57303144	57303353	MT_CHIP_peak_1872	27	.	3.0848	2.7619	0	138
chr1	57369255	57369505	MT_CHIP_peak_1873	18	.	2.48046	1.84591	0	108
chr1	57396146	57396325	MT_CHIP_peak_1874	18	.	2.48046	1.84591	0	34
chr1	57573557	57573757	MT_CHIP_peak_1875	27	.	3.0848	2.7619	0	101
chr1	57575911	57576099	MT_CHIP_peak_1876	27	.	3.0848	2.7619	0	77
chr1	57603312	57603487	MT_CHIP_peak_1877	18	.	2.48046	1.84591	0	29
chr1	57624770	57624958	MT_CHIP_peak_1878	27	.	3.0848	2.7619	0	57
chr1	57734806	57734976	MT_CHIP_peak_1879	13	.	2.11163	1.37836	0	42
chr1	57778338	57778497	MT_CHIP_peak_1880	18	.	2.48046	1.84591	0	16
chr1	57958294	57958519	MT_CHIP_peak_1881	27	.	3.0848	2.7619	0	174
chr1	57970246	57970422	MT_CHIP_peak_1882	27	.	3.0848	2.7619	0	49
chr1	58069503	58069729	MT_CHIP_peak_1883	37	.	3.68915	3.77097	0	117
chr1	58173690	58173842	MT_CHIP_peak_1884	18	.	2.48046	1.84591	0	67
chr1	58217809	58218039	MT_CHIP_peak_1885	37	.	3.68915	3.77097	0	124
chr1	58225721	58226033	MT_CHIP_peak_1886	37	.	3.68915	3.77097	0	264
chr1	58299621	58299826	MT_CHIP_peak_1887	27	.	3.0848	2.7619	0	75
chr1	58337780	58338193	MT_CHIP_peak_1888	27	.	3.0848	2.7619	0	231
chr1	58394606	58394777	MT_CHIP_peak_1889	27	.	3.0848	2.7619	0	114
chr1	58422077	58422245	MT_CHIP_peak_1890	27	.	3.0848	2.7619	0	82
chr1	58488918	58489127	MT_CHIP_peak_1891	37	.	3.68915	3.77097	0	96
chr1	58529080	58529324	MT_CHIP_peak_1892	27	.	3.0848	2.7619	0	44
chr1	58583022	58583222	MT_CHIP_peak_1893	27	.	3.0848	2.7619	0	102
chr1	58607228	58607551	MT_CHIP_peak_1894	33	.	3.43747	3.37806	0	60
chr1	58624473	58624715	MT_CHIP_peak_1895	37	.	3.68915	3.77097	0	115
chr1	58628712	58628876	MT_CHIP_peak_1896	27	.	3.0848	2.7619	0	70
chr1	58753897	58754239	MT_CHIP_peak_1897	25	.	2.92974	2.53238	0	71
chr1	58756547	58756699	MT_CHIP_peak_1898	27	.	3.0848	2.7619	0	56
chr1	58768256	58768432	MT_CHIP_peak_1899	27	.	3.0848	2.7619	0	108
chr1	58775068	58775220	MT_CHIP_peak_1900	18	.	2.48046	1.84591	0	14
chr1	58824776	58824961	MT_CHIP_peak_1901	36	.	3.64415	3.69842	0	109
chr1	58831756	58831917	MT_CHIP_peak_1902	18	.	2.48046	1.84591	0	78
chr1	58853865	58854074	MT_CHIP_peak_1903	27	.	3.0848	2.7619	0	93
chr1	58868001	58868171	MT_CHIP_peak_1904	18	.	2.48046	1.84591	0	133
chr1	58877666	58878229	MT_CHIP_peak_1905	37	.	3.68915	3.77097	0	518
chr1	58891863	58892030	MT_CHIP_peak_1906	18	.	2.48046	1.84591	0	97
chr1	58898136	58898368	MT_CHIP_peak_1907	27	.	3.0848	2.7619	0	21
chr1	58898546	58898984	MT_CHIP_peak_1908	33	.	3.43747	3.37806	0	307
chr1	58907325	58907599	MT_CHIP_peak_1909	37	.	3.68915	3.77097	0	143
chr1	58909415	58909660	MT_CHIP_peak_1910	37	.	3.68915	3.77097	0	110
chr1	58913401	58913607	MT_CHIP_peak_1911	14	.	2.18719	1.46796	0	29
chr1	59011598	59012539	MT_CHIP_peak_1912	54	.	4.56369	5.44514	1.03636	835
chr1	59038223	59038386	MT_CHIP_peak_1913	32	.	3.21647	3.22608	0	90
chr1	59038607	59038808	MT_CHIP_peak_1914	17	.	2.14431	1.78085	0	4
chr1	59039314	59039680	MT_CHIP_peak_1915	65	.	5.23318	6.59821	1.78996	243
chr1	59041201	59041896	MT_CHIP_peak_1916	23	.	2.44614	2.34354	0	242
chr1	59042118	59042360	MT_CHIP_peak_1917	20	.	2.46058	2.0448	0	171
chr1	59049923	59050407	MT_CHIP_peak_1918	58	.	4.68404	5.85112	1.2997	75
chr1	59052412	59052702	MT_CHIP_peak_1919	24	.	2.84743	2.41589	0	199
chr1	59058382	59058649	MT_CHIP_peak_1920	24	.	2.76372	2.43654	0	215
chr1	59060170	59060503	MT_CHIP_peak_1921	41	.	3.85483	4.15298	0.26196	247
chr1	59091467	59091870	MT_CHIP_peak_1922	26	.	3.01694	2.65971	0	151
chr1	59117881	59118623	MT_CHIP_peak_1923	48	.	4.29349	4.85704	0.5943	516
chr1	59130370	59130597	MT_CHIP_peak_1924	27	.	3.0848	2.7619	0	91
chr1	59152946	59153183	MT_CHIP_peak_1925	36	.	3.64415	3.69842	0	218
chr1	59168447	59168812	MT_CHIP_peak_1926	23	.	2.44614	2.34354	0	322
chr1	59192867	59193363	MT_CHIP_peak_1927	60	.	4.89784	6.00869	1.2997	287
chr1	59205617	59205865	MT_CHIP_peak_1928	29	.	3.16795	2.98604	0	102
chr1	59219505	59219681	MT_CHIP_peak_1929	22	.	2.69596	2.20958	0	53
chr1	59220821	59221239	MT_CHIP_peak_1930	24	.	2.76372	2.43654	0	121
chr1	59227873	59228094	MT_CHIP_peak_1931	27	.	3.0848	2.7619	0	175
chr1	59234973	59235160	MT_CHIP_peak_1932	48	.	4.29349	4.85704	0.5943	106
chr1	59245423	59246053	MT_CHIP_peak_1933	37	.	3.68915	3.77097	0	376
chr1	59247500	59248497	MT_CHIP_peak_1934	60	.	4.89784	6.00869	1.2997	54
chr1	59248738	59249158	MT_CHIP_peak_1935	32	.	3.21647	3.22608	0	233
chr1	59249400	59251302	MT_CHIP_peak_1936	97	.	7.31522	9.78122	3.94535	560
chr1	59281273	59281495	MT_CHIP_peak_1937	22	.	2.69596	2.20958	0	73
chr1	59303294	59303567	MT_CHIP_peak_1938	18	.	2.48046	1.84591	0	203
chr1	59314189	59314487	MT_CHIP_peak_1939	24	.	2.87435	2.45362	0	145
chr1	59314676	59314884	MT_CHIP_peak_1940	19	.	2.06098	1.92429	0	17
chr1	59334683	59335130	MT_CHIP_peak_1941	37	.	3.68915	3.77097	0	169
chr1	59345230	59345479	MT_CHIP_peak_1942	17	.	2.40206	1.73944	0	127
chr1	59348776	59349649	MT_CHIP_peak_1943	54	.	4.56369	5.44514	1.03636	116
chr1	59358278	59358447	MT_CHIP_peak_1944	18	.	2.48046	1.84591	0	78
chr1	59369425	59369801	MT_CHIP_peak_1945	60	.	4.89784	6.00869	1.2997	289
chr1	59372571	59372805	MT_CHIP_peak_1946	48	.	4.29349	4.85704	0.5943	150
chr1	59398510	59399013	MT_CHIP_peak_1947	37	.	3.68915	3.77097	0	159
chr1	59430620	59430901	MT_CHIP_peak_1948	29	.	3.00604	2.93568	0	161
chr1	59447654	59447867	MT_CHIP_peak_1949	27	.	3.0848	2.7619	0	130
chr1	59480623	59480919	MT_CHIP_peak_1950	17	.	2.37869	1.70854	0	260
chr1	59491595	59491964	MT_CHIP_peak_1951	27	.	3.0848	2.7619	0	291
chr1	59515236	59515556	MT_CHIP_peak_1952	37	.	3.68915	3.77097	0	199
chr1	59522881	59523084	MT_CHIP_peak_1953	19	.	2.06098	1.92429	0	164
chr1	59527696	59527975	MT_CHIP_peak_1954	18	.	2.48046	1.84591	0	170
chr1	59546050	59546268	MT_CHIP_peak_1955	37	.	3.68915	3.77097	0	86
chr1	59555787	59556314	MT_CHIP_peak_1956	17	.	2.14431	1.78085	0	7
chr1	59612884	59613100	MT_CHIP_peak_1957	38	.	3.65508	3.85336	0.04508	101
chr1	59613754	59613988	MT_CHIP_peak_1958	24	.	2.90178	2.49243	0	182
chr1	59616815	59616991	MT_CHIP_peak_1959	13	.	2.11163	1.37836	0	21
chr1	59618256	59618415	MT_CHIP_peak_1960	41	.	3.82003	4.1	0.21966	89
chr1	59621873	59622030	MT_CHIP_peak_1961	21	.	2.67227	2.17815	0	58
chr1	59622521	59622771	MT_CHIP_peak_1962	39	.	3.71932	3.94858	0.12278	173
chr1	59667267	59667527	MT_CHIP_peak_1963	18	.	2.48046	1.84591	0	31
chr1	59685967	59686363	MT_CHIP_peak_1964	25	.	2.95824	2.57354	0	77
chr1	59692799	59692963	MT_CHIP_peak_1965	21	.	2.67227	2.17815	0	84
chr1	59694870	59695275	MT_CHIP_peak_1966	24	.	2.87435	2.45362	0	93
chr1	59706159	59706466	MT_CHIP_peak_1967	24	.	2.87435	2.45362	0	116
chr1	59731099	59731263	MT_CHIP_peak_1968	27	.	3.0848	2.7619	0	103
chr1	59737696	59737961	MT_CHIP_peak_1969	17	.	2.31098	1.72152	0	34
chr1	59741270	59741423	MT_CHIP_peak_1970	27	.	3.0848	2.7619	0	84
chr1	59762554	59762717	MT_CHIP_peak_1971	40	.	3.66921	4.07966	0.2025	59
chr1	59833332	59833679	MT_CHIP_peak_1972	42	.	3.80782	4.28218	0.37181	295
chr1	59856444	59856612	MT_CHIP_peak_1973	27	.	3.0848	2.7619	0	89
chr1	59867084	59867306	MT_CHIP_peak_1974	27	.	3.0848	2.7619	0	69
chr1	59881270	59881494	MT_CHIP_peak_1975	37	.	3.68915	3.77097	0	112
chr1	59881793	59881975	MT_CHIP_peak_1976	27	.	3.0848	2.7619	0	78
chr1	59889040	59889295	MT_CHIP_peak_1977	18	.	2.48046	1.84591	0	32
chr1	59897701	59897927	MT_CHIP_peak_1978	48	.	4.29349	4.85704	0.5943	103
chr1	59899004	59899192	MT_CHIP_peak_1979	27	.	3.0848	2.7619	0	159
chr1	59997881	59998121	MT_CHIP_peak_1980	26	.	2.91409	2.63662	0	71
chr1	60040938	60041168	MT_CHIP_peak_1981	37	.	3.68915	3.77097	0	187
chr1	60097447	60097839	MT_CHIP_peak_1982	35	.	3.57255	3.58516	0	364
chr1	60144370	60144628	MT_CHIP_peak_1983	27	.	3.0848	2.7619	0	67
chr1	60148347	60148532	MT_CHIP_peak_1984	48	.	4.29349	4.85704	0.5943	129
chr1	60161773	60161959	MT_CHIP_peak_1985	37	.	3.68915	3.77097	0	97
chr1	60165897	60166177	MT_CHIP_peak_1986	27	.	3.0848	2.7619	0	46
chr1	60180159	60180479	MT_CHIP_peak_1987	32	.	3.21647	3.22608	0	264
chr1	60183544	60183912	MT_CHIP_peak_1988	18	.	2.475	1.83835	0	38
chr1	60195074	60195315	MT_CHIP_peak_1989	27	.	3.0848	2.7619	0	125
chr1	60198071	60198296	MT_CHIP_peak_1990	27	.	3.0848	2.7619	0	32
chr1	60225196	60225391	MT_CHIP_peak_1991	24	.	2.76372	2.43654	0	44
chr1	60225917	60226167	MT_CHIP_peak_1992	37	.	3.68915	3.77097	0	199
chr1	60233569	60233903	MT_CHIP_peak_1993	24	.	2.76372	2.43654	0	149
chr1	60257829	60258002	MT_CHIP_peak_1994	18	.	2.48046	1.84591	0	66
chr1	60274519	60274706	MT_CHIP_peak_1995	23	.	2.79509	2.34348	0	127
chr1	60280597	60280828	MT_CHIP_peak_1996	54	.	4.56369	5.44514	1.03636	127
chr1	60298882	60299086	MT_CHIP_peak_1997	36	.	3.60799	3.6409	0	115
chr1	60309173	60309477	MT_CHIP_peak_1998	48	.	4.29349	4.85704	0.5943	196
chr1	60328849	60329038	MT_CHIP_peak_1999	18	.	2.48046	1.84591	0	109
[truncated: 59,272 more rows]
