# Supplementary material for: Metabolic modulation of CtBP dimeric status impacts the repression of DNA damage repair genes and the platinum sensitivity of ovarian cancer
Source: Int J Biol Sci. 2023 Apr 9;19(7):2081–96. doi: 10.7150/ijbs.80952 (PMC10158025; doi:10.7150/ijbs.80952)
Supplement: Supplementary file 3 — Supplementary table 2: WT CHIP2 peaks. [file ijbsv19p2081s3.xlsx]

## Sheet: Sup Table 2
Chromosome name	peak start	peak end	peak name	display score		fold change	-LOG10(p)	-LOG10(q)	peak distance
chr1	540697	540889	WT_CHIP2_peak_1	30	.	2.83306	3.06314	0.08835	81
chr1	693014	693171	WT_CHIP2_peak_2	14	.	1.76364	1.46513	0	51
chr1	713938	714415	WT_CHIP2_peak_3	41	.	3.54132	4.15353	0.42757	343
chr1	714577	714788	WT_CHIP2_peak_4	22	.	2.35153	2.23788	0	124
chr1	725057	725338	WT_CHIP2_peak_5	22	.	2.35153	2.23788	0	152
chr1	762715	762890	WT_CHIP2_peak_6	30	.	2.83306	3.06314	0.08835	86
chr1	773426	773581	WT_CHIP2_peak_7	20	.	2.12479	2.06652	0	83
chr1	796018	796184	WT_CHIP2_peak_8	30	.	2.83306	3.06314	0.08835	62
chr1	805225	805422	WT_CHIP2_peak_9	41	.	3.54132	4.15353	0.42757	115
chr1	826102	826314	WT_CHIP2_peak_10	30	.	2.83306	3.06314	0.08835	171
chr1	834236	834478	WT_CHIP2_peak_11	22	.	2.35153	2.23788	0	190
chr1	835403	835843	WT_CHIP2_peak_12	64	.	4.90807	6.45646	1.66004	154
chr1	836894	837350	WT_CHIP2_peak_13	28	.	2.72323	2.85768	0.08835	167
chr1	840529	840833	WT_CHIP2_peak_14	20	.	2.10346	2.02656	0	134
chr1	841498	841885	WT_CHIP2_peak_15	31	.	2.93941	3.10203	0.08835	109
chr1	842772	842990	WT_CHIP2_peak_16	31	.	2.93941	3.10203	0.08835	102
chr1	847658	848176	WT_CHIP2_peak_17	31	.	2.93941	3.10203	0.08835	84
chr1	848793	849035	WT_CHIP2_peak_18	30	.	2.83306	3.06314	0.08835	77
chr1	851579	851926	WT_CHIP2_peak_19	23	.	2.44002	2.37697	0.08835	204
chr1	856177	856694	WT_CHIP2_peak_20	75	.	5.49004	7.55736	2.49757	132
chr1	857077	857256	WT_CHIP2_peak_21	30	.	2.83306	3.06314	0.08835	132
chr1	858960	859586	WT_CHIP2_peak_22	46	.	3.91446	4.69541	0.86639	435
chr1	860152	860615	WT_CHIP2_peak_23	41	.	3.54132	4.15353	0.42757	316
chr1	861164	861407	WT_CHIP2_peak_24	20	.	2.12479	2.06652	0	157
chr1	862031	862268	WT_CHIP2_peak_25	14	.	1.76364	1.46513	0	65
chr1	866429	867445	WT_CHIP2_peak_26	30	.	2.83306	3.06314	0.08835	488
chr1	868556	868793	WT_CHIP2_peak_27	20	.	2.12479	2.06652	0	139
chr1	872092	872421	WT_CHIP2_peak_28	41	.	3.54132	4.15353	0.42757	81
chr1	873607	873985	WT_CHIP2_peak_29	31	.	2.93941	3.10203	0.08835	47
chr1	874529	874875	WT_CHIP2_peak_30	53	.	4.24959	5.32132	0.96121	85
chr1	876094	876359	WT_CHIP2_peak_31	26	.	2.60964	2.65744	0.08835	169
chr1	876794	877796	WT_CHIP2_peak_32	24	.	2.49787	2.49163	0.08835	220
chr1	878877	879414	WT_CHIP2_peak_33	30	.	2.83306	3.06314	0.08835	167
chr1	887241	887670	WT_CHIP2_peak_34	20	.	2.12479	2.06652	0	220
chr1	889608	890490	WT_CHIP2_peak_35	22	.	2.35153	2.23788	0	424
chr1	891835	892115	WT_CHIP2_peak_36	20	.	2.12479	2.06652	0	48
chr1	894533	894808	WT_CHIP2_peak_37	23	.	2.44002	2.37697	0.08835	83
chr1	895592	896080	WT_CHIP2_peak_38	31	.	2.93941	3.10203	0.08835	350
chr1	896268	896460	WT_CHIP2_peak_39	41	.	3.54132	4.15353	0.42757	83
chr1	901365	901815	WT_CHIP2_peak_40	29	.	2.86387	2.98326	0.08835	310
chr1	906813	907256	WT_CHIP2_peak_41	41	.	3.54132	4.15353	0.42757	116
chr1	909873	910106	WT_CHIP2_peak_42	41	.	3.54132	4.15353	0.42757	101
chr1	911391	912072	WT_CHIP2_peak_43	22	.	2.25583	2.22863	0	189
chr1	915102	915368	WT_CHIP2_peak_44	30	.	2.83306	3.06314	0.08835	186
chr1	935587	935825	WT_CHIP2_peak_45	24	.	2.49787	2.49163	0.08835	128
chr1	936137	936403	WT_CHIP2_peak_46	23	.	2.44002	2.37697	0.08835	167
chr1	936959	937420	WT_CHIP2_peak_47	34	.	3.1738	3.4861	0.40562	65
chr1	939382	939542	WT_CHIP2_peak_48	13	.	1.6976	1.36832	0	68
chr1	948812	949027	WT_CHIP2_peak_49	26	.	2.62368	2.61828	0.08835	176
chr1	955086	955475	WT_CHIP2_peak_50	20	.	2.10346	2.02656	0	96
chr1	956433	957533	WT_CHIP2_peak_51	40	.	3.52729	4.0422	0.42757	252
chr1	959801	960124	WT_CHIP2_peak_52	31	.	2.93941	3.10203	0.08835	108
chr1	960790	961009	WT_CHIP2_peak_53	32	.	2.91418	3.20231	0.17507	92
chr1	961312	961542	WT_CHIP2_peak_54	20	.	2.12479	2.06652	0	122
chr1	966560	966762	WT_CHIP2_peak_55	22	.	2.35153	2.23788	0	118
chr1	967275	967513	WT_CHIP2_peak_56	41	.	3.54132	4.15353	0.42757	147
chr1	972564	972735	WT_CHIP2_peak_57	30	.	2.83306	3.06314	0.08835	67
chr1	974154	974518	WT_CHIP2_peak_58	20	.	2.12479	2.06652	0	240
chr1	975891	976176	WT_CHIP2_peak_59	14	.	1.76364	1.46513	0	227
chr1	989552	989847	WT_CHIP2_peak_60	32	.	3.01088	3.21649	0.18557	197
chr1	995184	995362	WT_CHIP2_peak_61	18	.	2.09624	1.86398	0	138
chr1	999315	999887	WT_CHIP2_peak_62	40	.	3.52729	4.0422	0.42757	345
chr1	1004756	1005435	WT_CHIP2_peak_63	50	.	4.11517	5.04735	0.96121	466
chr1	1006221	1006650	WT_CHIP2_peak_64	40	.	3.50576	4.08445	0.42757	79
chr1	1006904	1007107	WT_CHIP2_peak_65	31	.	2.93941	3.10203	0.08835	130
chr1	1015239	1015969	WT_CHIP2_peak_66	54	.	4.31862	5.48765	1.09738	147
chr1	1017586	1017819	WT_CHIP2_peak_67	30	.	2.83306	3.06314	0.08835	105
chr1	1021251	1021430	WT_CHIP2_peak_68	30	.	2.83306	3.06314	0.08835	91
chr1	1025987	1026243	WT_CHIP2_peak_69	20	.	2.12479	2.06652	0	108
chr1	1026500	1026812	WT_CHIP2_peak_70	22	.	2.35153	2.23788	0	229
chr1	1035645	1035918	WT_CHIP2_peak_71	13	.	1.65762	1.31118	0	17
chr1	1043404	1043567	WT_CHIP2_peak_72	20	.	2.2499	2.08321	0	70
chr1	1051398	1052197	WT_CHIP2_peak_73	50	.	4.10975	5.03848	0.96121	632
chr1	1052555	1052874	WT_CHIP2_peak_74	14	.	1.72887	1.41377	0	83
chr1	1057461	1058023	WT_CHIP2_peak_75	31	.	2.93941	3.10203	0.08835	241
chr1	1059602	1059890	WT_CHIP2_peak_76	18	.	2.01321	1.86479	0	60
chr1	1064453	1064774	WT_CHIP2_peak_77	20	.	2.12479	2.06652	0	41
chr1	1070051	1070297	WT_CHIP2_peak_78	30	.	2.83306	3.06314	0.08835	152
chr1	1082071	1082237	WT_CHIP2_peak_79	14	.	1.76364	1.46513	0	63
chr1	1083537	1083741	WT_CHIP2_peak_80	15	.	1.83001	1.56577	0	89
chr1	1093737	1094237	WT_CHIP2_peak_81	34	.	3.13144	3.41473	0.34542	255
chr1	1099067	1099268	WT_CHIP2_peak_82	30	.	2.83306	3.06314	0.08835	113
chr1	1100497	1101154	WT_CHIP2_peak_83	52	.	4.20692	5.23756	0.96121	275
chr1	1102131	1102309	WT_CHIP2_peak_84	30	.	2.83306	3.06314	0.08835	140
chr1	1114551	1114988	WT_CHIP2_peak_85	38	.	3.35535	3.80384	0.42757	344
chr1	1136975	1137127	WT_CHIP2_peak_86	30	.	2.83306	3.06314	0.08835	66
chr1	1148428	1148608	WT_CHIP2_peak_87	22	.	2.35153	2.23788	0	104
chr1	1150843	1151030	WT_CHIP2_peak_88	20	.	2.12479	2.06652	0	16
chr1	1156359	1156742	WT_CHIP2_peak_89	29	.	2.86387	2.98326	0.08835	356
chr1	1158867	1159292	WT_CHIP2_peak_90	40	.	3.52729	4.0422	0.42757	122
chr1	1163999	1164236	WT_CHIP2_peak_91	17	.	2.04186	1.7805	0	213
chr1	1167181	1167554	WT_CHIP2_peak_92	39	.	3.33049	3.96815	0.42757	48
chr1	1172741	1172950	WT_CHIP2_peak_93	14	.	1.76364	1.46513	0	104
chr1	1173160	1173448	WT_CHIP2_peak_94	30	.	2.83306	3.06314	0.08835	215
chr1	1175157	1175393	WT_CHIP2_peak_95	17	.	1.95723	1.76967	0	7
chr1	1185442	1185812	WT_CHIP2_peak_96	17	.	1.95723	1.76967	0	69
chr1	1191468	1191686	WT_CHIP2_peak_97	14	.	1.73956	1.42946	0	114
chr1	1195226	1195553	WT_CHIP2_peak_98	16	.	1.89148	1.66234	0	242
chr1	1208154	1208419	WT_CHIP2_peak_99	17	.	2.04186	1.7805	0	94
chr1	1222997	1223247	WT_CHIP2_peak_100	15	.	1.83001	1.56577	0	139
chr1	1225596	1225803	WT_CHIP2_peak_101	41	.	3.54132	4.15353	0.42757	87
chr1	1229188	1229480	WT_CHIP2_peak_102	41	.	3.54132	4.15353	0.42757	41
chr1	1236959	1237634	WT_CHIP2_peak_103	53	.	4.24959	5.32132	0.96121	569
chr1	1241239	1241653	WT_CHIP2_peak_104	41	.	3.54132	4.15353	0.42757	171
chr1	1243557	1243747	WT_CHIP2_peak_105	18	.	2.08156	1.84363	0	86
chr1	1243999	1244543	WT_CHIP2_peak_106	18	.	2.08156	1.84363	0	86
chr1	1244756	1244914	WT_CHIP2_peak_107	30	.	2.83306	3.06314	0.08835	58
chr1	1252199	1252422	WT_CHIP2_peak_108	17	.	2.04186	1.7805	0	97
chr1	1261403	1261561	WT_CHIP2_peak_109	30	.	2.80461	3.00867	0.08835	70
chr1	1262239	1262557	WT_CHIP2_peak_110	29	.	2.76332	2.93121	0.08835	97
chr1	1263324	1263546	WT_CHIP2_peak_111	22	.	2.35153	2.23788	0	10
chr1	1264162	1264315	WT_CHIP2_peak_112	20	.	2.12479	2.06652	0	32
chr1	1266090	1266405	WT_CHIP2_peak_113	30	.	2.83306	3.06314	0.08835	302
chr1	1268385	1268625	WT_CHIP2_peak_114	20	.	2.12479	2.06652	0	54
chr1	1270111	1270342	WT_CHIP2_peak_115	14	.	1.76364	1.46513	0	151
chr1	1277315	1277491	WT_CHIP2_peak_116	14	.	1.76364	1.46513	0	51
chr1	1280069	1280583	WT_CHIP2_peak_117	30	.	2.83306	3.06314	0.08835	406
chr1	1280766	1280933	WT_CHIP2_peak_118	30	.	2.83306	3.06314	0.08835	66
chr1	1282190	1282397	WT_CHIP2_peak_119	30	.	2.83306	3.06314	0.08835	85
chr1	1283534	1283951	WT_CHIP2_peak_120	50	.	4.11517	5.04735	0.96121	79
chr1	1287540	1287751	WT_CHIP2_peak_121	30	.	2.83306	3.06314	0.08835	82
chr1	1287920	1288305	WT_CHIP2_peak_122	30	.	2.83306	3.06314	0.08835	298
chr1	1288500	1288744	WT_CHIP2_peak_123	30	.	2.83306	3.06314	0.08835	150
chr1	1289180	1289848	WT_CHIP2_peak_124	30	.	2.83306	3.06314	0.08835	405
chr1	1290138	1290402	WT_CHIP2_peak_125	30	.	2.83306	3.06314	0.08835	59
chr1	1290693	1290946	WT_CHIP2_peak_126	14	.	1.76364	1.46513	0	53
chr1	1291183	1291425	WT_CHIP2_peak_127	30	.	2.80461	3.00867	0.08835	70
chr1	1293653	1293819	WT_CHIP2_peak_128	36	.	3.26205	3.63801	0.42757	71
chr1	1307513	1307672	WT_CHIP2_peak_129	27	.	2.73055	2.77851	0.08835	118
chr1	1308526	1308746	WT_CHIP2_peak_130	28	.	2.7627	2.82736	0.08835	90
chr1	1310456	1310688	WT_CHIP2_peak_131	47	.	3.87305	4.7937	0.9473	154
chr1	1317700	1317863	WT_CHIP2_peak_132	17	.	1.91725	1.70387	0	78
chr1	1321835	1322051	WT_CHIP2_peak_133	23	.	2.44002	2.37697	0.08835	156
chr1	1335011	1335172	WT_CHIP2_peak_134	17	.	1.99838	1.71924	0	63
chr1	1342258	1342691	WT_CHIP2_peak_135	28	.	2.73545	2.83577	0.08835	223
chr1	1344420	1344575	WT_CHIP2_peak_136	24	.	2.52486	2.47277	0.08835	10
chr1	1353273	1353897	WT_CHIP2_peak_137	30	.	2.83306	3.06314	0.08835	24
chr1	1354675	1354890	WT_CHIP2_peak_138	28	.	2.70362	2.82228	0.08835	131
chr1	1356944	1357126	WT_CHIP2_peak_139	35	.	3.19541	3.52289	0.42757	104
chr1	1357975	1358237	WT_CHIP2_peak_140	31	.	2.93941	3.10203	0.08835	64
chr1	1365176	1365331	WT_CHIP2_peak_141	22	.	2.35153	2.23788	0	43
chr1	1366976	1367322	WT_CHIP2_peak_142	19	.	2.07249	1.96977	0	94
chr1	1368992	1369187	WT_CHIP2_peak_143	20	.	2.12479	2.06652	0	110
chr1	1369591	1369789	WT_CHIP2_peak_144	30	.	2.83306	3.06314	0.08835	68
chr1	1398686	1398927	WT_CHIP2_peak_145	29	.	2.8465	2.95624	0.08835	152
chr1	1406873	1407133	WT_CHIP2_peak_146	14	.	1.77845	1.42899	0	30
chr1	1425566	1425771	WT_CHIP2_peak_147	31	.	2.97273	3.15513	0.13469	93
chr1	1446841	1447028	WT_CHIP2_peak_148	31	.	2.93941	3.10203	0.08835	107
chr1	1447188	1447618	WT_CHIP2_peak_149	40	.	3.47977	4.03465	0.42757	237
chr1	1474166	1474356	WT_CHIP2_peak_150	30	.	2.83306	3.06314	0.08835	153
chr1	1476608	1476841	WT_CHIP2_peak_151	14	.	1.76364	1.46513	0	192
chr1	1485885	1486044	WT_CHIP2_peak_152	46	.	3.86078	4.60107	0.79657	72
chr1	1489385	1490028	WT_CHIP2_peak_153	21	.	2.26347	2.10357	0	388
chr1	1505366	1505577	WT_CHIP2_peak_154	21	.	2.32472	2.18458	0	114
chr1	1511156	1511450	WT_CHIP2_peak_155	18	.	2.07573	1.82867	0	195
chr1	1534862	1535081	WT_CHIP2_peak_156	31	.	2.93941	3.10203	0.08835	172
chr1	1550514	1551538	WT_CHIP2_peak_157	18	.	2.0562	1.86066	0	28
chr1	1551923	1552204	WT_CHIP2_peak_158	13	.	1.6976	1.36832	0	209
chr1	1555590	1555878	WT_CHIP2_peak_159	30	.	2.83306	3.06314	0.08835	195
chr1	1556644	1557023	WT_CHIP2_peak_160	30	.	2.83306	3.06314	0.08835	336
chr1	1557360	1557553	WT_CHIP2_peak_161	14	.	1.76364	1.46513	0	40
chr1	1565672	1566378	WT_CHIP2_peak_162	30	.	2.83306	3.06314	0.08835	562
chr1	1590277	1590758	WT_CHIP2_peak_163	50	.	4.11517	5.04735	0.96121	127
chr1	1655640	1655901	WT_CHIP2_peak_164	48	.	4.02642	4.89697	0.96121	167
chr1	1656178	1656355	WT_CHIP2_peak_165	25	.	2.57386	2.59657	0.08835	90
chr1	1677836	1678047	WT_CHIP2_peak_166	65	.	4.95785	6.55494	1.66004	70
chr1	1683807	1684032	WT_CHIP2_peak_167	30	.	2.83306	3.06314	0.08835	86
chr1	1684720	1684879	WT_CHIP2_peak_168	22	.	2.35153	2.23788	0	138
chr1	1690076	1690822	WT_CHIP2_peak_169	24	.	2.49787	2.49163	0.08835	462
chr1	1693286	1693512	WT_CHIP2_peak_170	41	.	3.5348	4.13274	0.42757	93
chr1	1709998	1710162	WT_CHIP2_peak_171	22	.	2.35153	2.23788	0	78
chr1	1710429	1710649	WT_CHIP2_peak_172	21	.	2.2911	2.1453	0	141
chr1	1711233	1711453	WT_CHIP2_peak_173	50	.	4.11517	5.04735	0.96121	105
chr1	1714172	1714715	WT_CHIP2_peak_174	35	.	3.21732	3.56045	0.42757	423
chr1	1717874	1718344	WT_CHIP2_peak_175	24	.	2.47215	2.42863	0.08835	97
chr1	1719885	1720233	WT_CHIP2_peak_176	14	.	1.76364	1.46513	0	245
chr1	1726346	1726504	WT_CHIP2_peak_177	22	.	2.35153	2.23788	0	105
chr1	1729490	1729702	WT_CHIP2_peak_178	21	.	2.2911	2.1453	0	128
chr1	1794838	1795133	WT_CHIP2_peak_179	17	.	2.00907	1.73426	0	184
chr1	1821481	1821879	WT_CHIP2_peak_180	38	.	3.3952	3.83144	0.42757	281
chr1	1822082	1822239	WT_CHIP2_peak_181	22	.	2.33383	2.21058	0	133
chr1	1822631	1822934	WT_CHIP2_peak_182	52	.	4.21523	5.21251	0.96121	93
chr1	1823890	1824373	WT_CHIP2_peak_183	24	.	2.47215	2.42863	0.08835	448
chr1	1837847	1838067	WT_CHIP2_peak_184	31	.	2.96599	3.17536	0.15433	162
chr1	1840249	1840424	WT_CHIP2_peak_185	21	.	2.29067	2.1363	0	25
chr1	1850367	1850631	WT_CHIP2_peak_186	41	.	3.54132	4.15353	0.42757	158
chr1	1854529	1854755	WT_CHIP2_peak_187	30	.	2.83306	3.06314	0.08835	89
chr1	1860236	1860481	WT_CHIP2_peak_188	22	.	2.35153	2.23788	0	52
chr1	1869469	1869766	WT_CHIP2_peak_189	18	.	2.01321	1.86479	0	122
chr1	1875378	1876059	WT_CHIP2_peak_190	37	.	3.30804	3.71904	0.42757	155
chr1	1878232	1878461	WT_CHIP2_peak_191	21	.	2.2772	2.12426	0	97
chr1	1886622	1886918	WT_CHIP2_peak_192	20	.	2.2365	2.06317	0	15
chr1	1887381	1887538	WT_CHIP2_peak_193	14	.	1.73956	1.42946	0	37
chr1	1891354	1891973	WT_CHIP2_peak_194	30	.	2.83306	3.06314	0.08835	223
chr1	1893129	1893429	WT_CHIP2_peak_195	30	.	2.82572	3.04901	0.08835	55
chr1	1900929	1901090	WT_CHIP2_peak_196	24	.	2.49787	2.49163	0.08835	69
chr1	1904665	1904830	WT_CHIP2_peak_197	15	.	1.84198	1.58431	0	46
chr1	1930455	1930907	WT_CHIP2_peak_198	21	.	2.31941	2.18845	0	286
chr1	1944772	1944964	WT_CHIP2_peak_199	13	.	1.67737	1.33928	0	80
chr1	1951019	1951526	WT_CHIP2_peak_200	41	.	3.54132	4.15353	0.42757	95
chr1	1954050	1954254	WT_CHIP2_peak_201	30	.	2.83306	3.06314	0.08835	166
chr1	1955499	1955660	WT_CHIP2_peak_202	14	.	1.76364	1.46513	0	9
chr1	1963968	1964305	WT_CHIP2_peak_203	20	.	2.12479	2.06652	0	234
chr1	1965274	1965667	WT_CHIP2_peak_204	30	.	2.80461	3.00867	0.08835	136
chr1	1977625	1977898	WT_CHIP2_peak_205	14	.	1.73956	1.42946	0	85
chr1	1978679	1978867	WT_CHIP2_peak_206	22	.	2.34843	2.23309	0	35
chr1	1998765	1998985	WT_CHIP2_peak_207	22	.	2.34843	2.23309	0	63
chr1	2007324	2007552	WT_CHIP2_peak_208	14	.	1.76364	1.46513	0	121
chr1	2009760	2009943	WT_CHIP2_peak_209	30	.	2.83306	3.06314	0.08835	92
chr1	2017800	2017994	WT_CHIP2_peak_210	25	.	2.55633	2.56711	0.08835	124
chr1	2019195	2019384	WT_CHIP2_peak_211	25	.	2.52198	2.51002	0.08835	31
chr1	2032847	2033000	WT_CHIP2_peak_212	20	.	2.10346	2.02656	0	35
chr1	2049963	2050151	WT_CHIP2_peak_213	16	.	1.85412	1.60322	0	126
chr1	2052510	2052837	WT_CHIP2_peak_214	26	.	2.60964	2.65744	0.08835	303
chr1	2063762	2064322	WT_CHIP2_peak_215	22	.	2.25583	2.22863	0	163
chr1	2064509	2064851	WT_CHIP2_peak_216	30	.	2.82572	3.04901	0.08835	260
chr1	2069048	2069208	WT_CHIP2_peak_217	15	.	1.81819	1.54758	0	66
chr1	2078425	2078612	WT_CHIP2_peak_218	30	.	2.83306	3.06314	0.08835	74
chr1	2084951	2085684	WT_CHIP2_peak_219	22	.	2.35153	2.23788	0	443
chr1	2087285	2087549	WT_CHIP2_peak_220	14	.	1.78364	1.49508	0	128
chr1	2091891	2092165	WT_CHIP2_peak_221	23	.	2.44002	2.37697	0.08835	200
chr1	2099690	2100112	WT_CHIP2_peak_222	22	.	2.35153	2.23788	0	374
chr1	2108560	2108737	WT_CHIP2_peak_223	31	.	2.93941	3.10203	0.08835	77
chr1	2121212	2121376	WT_CHIP2_peak_224	15	.	1.83001	1.56577	0	52
chr1	2121619	2121826	WT_CHIP2_peak_225	22	.	2.35153	2.23788	0	99
chr1	2122474	2122667	WT_CHIP2_peak_226	19	.	2.15931	1.9493	0	131
chr1	2125022	2125188	WT_CHIP2_peak_227	15	.	1.83001	1.56577	0	96
chr1	2125391	2125816	WT_CHIP2_peak_228	25	.	2.55633	2.56711	0.08835	178
chr1	2126002	2126800	WT_CHIP2_peak_229	51	.	4.17572	5.17715	0.96121	364
chr1	2135864	2136309	WT_CHIP2_peak_230	30	.	2.91728	3.06702	0.08835	91
chr1	2136783	2137196	WT_CHIP2_peak_231	14	.	1.76364	1.46513	0	221
chr1	2139803	2140274	WT_CHIP2_peak_232	67	.	5.07807	6.74716	1.82339	335
chr1	2141027	2141365	WT_CHIP2_peak_233	17	.	1.91725	1.70387	0	95
chr1	2144531	2144701	WT_CHIP2_peak_234	26	.	2.60964	2.65744	0.08835	45
chr1	2145325	2145685	WT_CHIP2_peak_235	34	.	3.1738	3.4861	0.40562	300
chr1	2158763	2159068	WT_CHIP2_peak_236	71	.	5.21867	7.10125	2.13466	149
chr1	2161548	2161892	WT_CHIP2_peak_237	14	.	1.76364	1.46513	0	237
chr1	2162851	2163374	WT_CHIP2_peak_238	22	.	2.35153	2.23788	0	157
chr1	2163684	2164129	WT_CHIP2_peak_239	22	.	2.35153	2.23788	0	313
chr1	2165570	2166354	WT_CHIP2_peak_240	50	.	4.08484	5.00494	0.96121	303
chr1	2172162	2172355	WT_CHIP2_peak_241	25	.	2.53904	2.53826	0.08835	87
chr1	2179464	2179697	WT_CHIP2_peak_242	16	.	1.85412	1.60322	0	17
chr1	2186380	2186960	WT_CHIP2_peak_243	36	.	3.26205	3.63801	0.42757	292
chr1	2187542	2187722	WT_CHIP2_peak_244	31	.	2.93941	3.10203	0.08835	51
chr1	2203059	2203411	WT_CHIP2_peak_245	20	.	2.11929	2.05615	0	269
chr1	2205779	2206026	WT_CHIP2_peak_246	18	.	2.01321	1.86479	0	61
chr1	2207773	2208114	WT_CHIP2_peak_247	31	.	2.93941	3.10203	0.08835	37
chr1	2210536	2210773	WT_CHIP2_peak_248	26	.	2.59162	2.62667	0.08835	128
chr1	2214368	2214593	WT_CHIP2_peak_249	16	.	1.86641	1.62252	0	96
chr1	2214985	2215212	WT_CHIP2_peak_250	15	.	1.80653	1.52975	0	148
chr1	2221516	2221846	WT_CHIP2_peak_251	26	.	2.59162	2.62667	0.08835	99
chr1	2224059	2224307	WT_CHIP2_peak_252	20	.	2.12479	2.06652	0	26
chr1	2233374	2233774	WT_CHIP2_peak_253	30	.	2.83306	3.06314	0.08835	324
chr1	2234868	2235156	WT_CHIP2_peak_254	30	.	2.83306	3.06314	0.08835	206
chr1	2243110	2243268	WT_CHIP2_peak_255	30	.	2.83306	3.06314	0.08835	94
chr1	2243661	2244027	WT_CHIP2_peak_256	17	.	1.95723	1.76967	0	234
chr1	2245770	2245971	WT_CHIP2_peak_257	30	.	2.80461	3.00867	0.08835	46
chr1	2246330	2247229	WT_CHIP2_peak_258	39	.	3.33049	3.96815	0.42757	331
chr1	2247965	2248292	WT_CHIP2_peak_259	53	.	4.24959	5.32132	0.96121	198
chr1	2255284	2255536	WT_CHIP2_peak_260	30	.	2.83306	3.06314	0.08835	183
chr1	2266348	2266736	WT_CHIP2_peak_261	30	.	2.83306	3.06314	0.08835	36
chr1	2267093	2267263	WT_CHIP2_peak_262	30	.	2.83306	3.06314	0.08835	92
chr1	2267773	2268105	WT_CHIP2_peak_263	20	.	2.12479	2.06652	0	178
chr1	2268549	2268712	WT_CHIP2_peak_264	30	.	2.83306	3.06314	0.08835	91
chr1	2268871	2269118	WT_CHIP2_peak_265	15	.	1.83001	1.56577	0	82
chr1	2272310	2272482	WT_CHIP2_peak_266	26	.	2.60964	2.65744	0.08835	108
chr1	2275083	2275284	WT_CHIP2_peak_267	20	.	2.12479	2.06652	0	100
chr1	2278558	2278872	WT_CHIP2_peak_268	30	.	2.80461	3.00867	0.08835	34
chr1	2280740	2280923	WT_CHIP2_peak_269	20	.	2.12479	2.06652	0	59
chr1	2313206	2313400	WT_CHIP2_peak_270	41	.	3.54132	4.15353	0.42757	88
chr1	2317351	2317507	WT_CHIP2_peak_271	36	.	3.26205	3.63801	0.42757	118
chr1	2322767	2322985	WT_CHIP2_peak_272	42	.	3.66002	4.25956	0.50543	204
chr1	2323171	2323451	WT_CHIP2_peak_273	37	.	3.33153	3.76095	0.42757	46
chr1	2326526	2326995	WT_CHIP2_peak_274	30	.	2.82572	3.04901	0.08835	299
chr1	2328644	2329023	WT_CHIP2_peak_275	30	.	2.83306	3.06314	0.08835	338
chr1	2333406	2333622	WT_CHIP2_peak_276	41	.	3.54132	4.15353	0.42757	103
chr1	2335529	2335776	WT_CHIP2_peak_277	30	.	2.83306	3.06314	0.08835	48
chr1	2338365	2338748	WT_CHIP2_peak_278	30	.	2.83306	3.06314	0.08835	56
chr1	2343280	2343453	WT_CHIP2_peak_279	23	.	2.44002	2.37697	0.08835	113
chr1	2345775	2346265	WT_CHIP2_peak_280	53	.	4.24959	5.32132	0.96121	101
chr1	2347234	2347453	WT_CHIP2_peak_281	20	.	2.12479	2.06652	0	61
chr1	2348190	2348643	WT_CHIP2_peak_282	20	.	2.12479	2.06652	0	251
chr1	2359350	2359516	WT_CHIP2_peak_283	14	.	1.76364	1.46513	0	67
chr1	2360780	2360994	WT_CHIP2_peak_284	20	.	2.12479	2.06652	0	83
chr1	2361177	2361567	WT_CHIP2_peak_285	20	.	2.12479	2.06652	0	119
chr1	2363968	2364245	WT_CHIP2_peak_286	30	.	2.83306	3.06314	0.08835	29
chr1	2365791	2365944	WT_CHIP2_peak_287	14	.	1.76364	1.46513	0	104
chr1	2366321	2366514	WT_CHIP2_peak_288	20	.	2.12479	2.06652	0	117
chr1	2368949	2369104	WT_CHIP2_peak_289	20	.	2.12479	2.06652	0	71
chr1	2373397	2373558	WT_CHIP2_peak_290	14	.	1.76364	1.46513	0	10
chr1	2383178	2383346	WT_CHIP2_peak_291	20	.	2.12479	2.06652	0	81
chr1	2394342	2394545	WT_CHIP2_peak_292	41	.	3.54132	4.15353	0.42757	98
chr1	2402793	2402987	WT_CHIP2_peak_293	30	.	2.83306	3.06314	0.08835	94
chr1	2404981	2405135	WT_CHIP2_peak_294	22	.	2.35153	2.23788	0	81
chr1	2409167	2409449	WT_CHIP2_peak_295	26	.	2.60964	2.65744	0.08835	242
chr1	2410722	2410889	WT_CHIP2_peak_296	30	.	2.83306	3.06314	0.08835	99
chr1	2411905	2412184	WT_CHIP2_peak_297	21	.	2.2911	2.1453	0	207
chr1	2413089	2413260	WT_CHIP2_peak_298	30	.	2.83306	3.06314	0.08835	110
chr1	2413914	2414171	WT_CHIP2_peak_299	41	.	3.54132	4.15353	0.42757	121
chr1	2420076	2420280	WT_CHIP2_peak_300	41	.	3.54132	4.15353	0.42757	127
chr1	2431364	2431525	WT_CHIP2_peak_301	41	.	3.54132	4.15353	0.42757	71
chr1	2434213	2434581	WT_CHIP2_peak_302	20	.	2.12479	2.06652	0	50
chr1	2435997	2436419	WT_CHIP2_peak_303	26	.	2.60964	2.65744	0.08835	355
chr1	2443182	2443368	WT_CHIP2_peak_304	20	.	2.12479	2.06652	0	1
chr1	2456844	2457299	WT_CHIP2_peak_305	22	.	2.35153	2.23788	0	207
chr1	2457719	2459010	WT_CHIP2_peak_306	53	.	4.24959	5.32132	0.96121	426
chr1	2462905	2463187	WT_CHIP2_peak_307	20	.	2.10346	2.02656	0	130
chr1	2464913	2465079	WT_CHIP2_peak_308	30	.	2.83306	3.06314	0.08835	38
chr1	2465971	2466337	WT_CHIP2_peak_309	14	.	1.76364	1.46513	0	246
chr1	2467302	2467669	WT_CHIP2_peak_310	20	.	2.12479	2.06652	0	127
chr1	2471314	2471576	WT_CHIP2_peak_311	20	.	2.12479	2.06652	0	110
chr1	2472654	2472811	WT_CHIP2_peak_312	20	.	2.12479	2.06652	0	80
chr1	2476739	2477875	WT_CHIP2_peak_313	64	.	4.90807	6.45646	1.66004	1030
chr1	2478757	2479722	WT_CHIP2_peak_314	40	.	3.50576	4.08445	0.42757	864
chr1	2486900	2487292	WT_CHIP2_peak_315	30	.	2.80461	3.00867	0.08835	291
chr1	2488227	2488557	WT_CHIP2_peak_316	40	.	3.52729	4.0422	0.42757	55
chr1	2491063	2491318	WT_CHIP2_peak_317	17	.	1.95723	1.76967	0	177
chr1	2493541	2493740	WT_CHIP2_peak_318	20	.	2.10346	2.02656	0	181
chr1	2501766	2502052	WT_CHIP2_peak_319	13	.	1.71832	1.39836	0	210
chr1	2511723	2511945	WT_CHIP2_peak_320	22	.	2.35153	2.23788	0	128
chr1	2519300	2519510	WT_CHIP2_peak_321	17	.	1.95723	1.76967	0	185
chr1	2519741	2519935	WT_CHIP2_peak_322	20	.	2.10346	2.02656	0	55
chr1	2520510	2520666	WT_CHIP2_peak_323	20	.	2.12479	2.06652	0	28
chr1	2521888	2522105	WT_CHIP2_peak_324	14	.	1.76364	1.46513	0	180
chr1	2523518	2523701	WT_CHIP2_peak_325	20	.	2.12479	2.06652	0	37
chr1	2524158	2524400	WT_CHIP2_peak_326	20	.	2.12479	2.06652	0	188
chr1	2525504	2525824	WT_CHIP2_peak_327	15	.	1.83001	1.56577	0	91
chr1	2527620	2527796	WT_CHIP2_peak_328	30	.	2.83306	3.06314	0.08835	84
chr1	2528687	2528977	WT_CHIP2_peak_329	41	.	3.54132	4.15353	0.42757	86
chr1	2533872	2534545	WT_CHIP2_peak_330	22	.	2.35153	2.23788	0	88
chr1	2536390	2536584	WT_CHIP2_peak_331	41	.	3.54132	4.15353	0.42757	82
chr1	2539637	2539821	WT_CHIP2_peak_332	20	.	2.12479	2.06652	0	115
chr1	2542206	2542442	WT_CHIP2_peak_333	26	.	2.60964	2.65744	0.08835	112
chr1	2543512	2543763	WT_CHIP2_peak_334	20	.	2.12479	2.06652	0	40
chr1	2545668	2545909	WT_CHIP2_peak_335	30	.	2.83306	3.06314	0.08835	96
chr1	2565161	2565451	WT_CHIP2_peak_336	22	.	2.35153	2.23788	0	35
chr1	2569944	2570294	WT_CHIP2_peak_337	14	.	1.76364	1.46513	0	142
chr1	2573932	2574120	WT_CHIP2_peak_338	41	.	3.54132	4.15353	0.42757	95
chr1	2574832	2575065	WT_CHIP2_peak_339	20	.	2.12479	2.06652	0	99
chr1	2586211	2586384	WT_CHIP2_peak_340	31	.	2.93941	3.10203	0.08835	98
chr1	2689064	2689238	WT_CHIP2_peak_341	20	.	2.12479	2.06652	0	28
chr1	2697153	2697380	WT_CHIP2_peak_342	30	.	2.83306	3.06314	0.08835	76
chr1	2703473	2703742	WT_CHIP2_peak_343	20	.	2.12479	2.06652	0	70
chr1	2705993	2706268	WT_CHIP2_peak_344	22	.	2.35153	2.23788	0	70
chr1	2724604	2724887	WT_CHIP2_peak_345	30	.	2.83306	3.06314	0.08835	47
chr1	2731881	2732091	WT_CHIP2_peak_346	22	.	2.35153	2.23788	0	170
chr1	2737057	2737236	WT_CHIP2_peak_347	53	.	4.24959	5.32132	0.96121	107
chr1	2738346	2738829	WT_CHIP2_peak_348	17	.	1.95723	1.76967	0	238
chr1	2739049	2739337	WT_CHIP2_peak_349	20	.	2.12479	2.06652	0	19
chr1	2744449	2744651	WT_CHIP2_peak_350	31	.	2.93941	3.10203	0.08835	115
chr1	2759722	2759880	WT_CHIP2_peak_351	14	.	1.76364	1.46513	0	10
chr1	2762068	2762435	WT_CHIP2_peak_352	27	.	2.68428	2.78774	0.08835	85
chr1	2771842	2772132	WT_CHIP2_peak_353	20	.	2.12479	2.06652	0	104
chr1	2773680	2773988	WT_CHIP2_peak_354	30	.	2.83306	3.06314	0.08835	237
chr1	2779185	2779598	WT_CHIP2_peak_355	20	.	2.12479	2.06652	0	221
chr1	2780451	2780675	WT_CHIP2_peak_356	30	.	2.83306	3.06314	0.08835	197
chr1	2782506	2782836	WT_CHIP2_peak_357	20	.	2.12479	2.06652	0	51
chr1	2808260	2808503	WT_CHIP2_peak_358	20	.	2.12479	2.06652	0	47
chr1	2810024	2810189	WT_CHIP2_peak_359	20	.	2.12479	2.06652	0	27
chr1	2815104	2815272	WT_CHIP2_peak_360	17	.	1.95723	1.76967	0	39
chr1	2825927	2826080	WT_CHIP2_peak_361	30	.	2.83306	3.06314	0.08835	41
chr1	2834609	2834924	WT_CHIP2_peak_362	20	.	2.12479	2.06652	0	178
chr1	2835138	2835344	WT_CHIP2_peak_363	20	.	2.12479	2.06652	0	108
chr1	2839509	2839802	WT_CHIP2_peak_364	20	.	2.12479	2.06652	0	66
chr1	2841017	2841216	WT_CHIP2_peak_365	41	.	3.54132	4.15353	0.42757	74
chr1	2841897	2842061	WT_CHIP2_peak_366	30	.	2.83306	3.06314	0.08835	76
chr1	2864035	2864282	WT_CHIP2_peak_367	30	.	2.83306	3.06314	0.08835	119
chr1	2867660	2868114	WT_CHIP2_peak_368	22	.	2.35153	2.23788	0	115
chr1	2875690	2875875	WT_CHIP2_peak_369	19	.	2.04242	1.91594	0	74
chr1	2905278	2905509	WT_CHIP2_peak_370	27	.	2.66523	2.75402	0.08835	85
chr1	2912820	2912982	WT_CHIP2_peak_371	20	.	2.12479	2.06652	0	34
chr1	2914695	2915171	WT_CHIP2_peak_372	22	.	2.35153	2.23788	0	405
chr1	2916140	2916333	WT_CHIP2_peak_373	20	.	2.12479	2.06652	0	32
chr1	2922119	2922303	WT_CHIP2_peak_374	20	.	2.12479	2.06652	0	11
chr1	2929439	2929744	WT_CHIP2_peak_375	29	.	2.78381	2.96942	0.08835	220
chr1	2934153	2934324	WT_CHIP2_peak_376	41	.	3.54132	4.15353	0.42757	72
chr1	2946461	2946682	WT_CHIP2_peak_377	14	.	1.76364	1.46513	0	124
chr1	2951253	2951608	WT_CHIP2_peak_378	22	.	2.35153	2.23788	0	76
chr1	2953228	2953636	WT_CHIP2_peak_379	30	.	2.83306	3.06314	0.08835	285
chr1	2955615	2955853	WT_CHIP2_peak_380	20	.	2.11929	2.05615	0	66
chr1	2959230	2959422	WT_CHIP2_peak_381	17	.	1.95723	1.76967	0	49
chr1	2965713	2965911	WT_CHIP2_peak_382	25	.	2.55633	2.56711	0.08835	51
chr1	2970306	2970584	WT_CHIP2_peak_383	24	.	2.48854	2.45522	0.08835	204
chr1	2971726	2972049	WT_CHIP2_peak_384	16	.	1.89148	1.66234	0	98
chr1	2974958	2975148	WT_CHIP2_peak_385	22	.	2.35153	2.23788	0	88
chr1	2981098	2981297	WT_CHIP2_peak_386	20	.	2.12479	2.06652	0	101
chr1	2984355	2984633	WT_CHIP2_peak_387	20	.	2.12479	2.06652	0	57
chr1	2991407	2991597	WT_CHIP2_peak_388	30	.	2.83306	3.06314	0.08835	95
chr1	3009251	3009706	WT_CHIP2_peak_389	20	.	2.12479	2.06652	0	140
chr1	3011814	3012023	WT_CHIP2_peak_390	20	.	2.12479	2.06652	0	76
chr1	3012275	3012630	WT_CHIP2_peak_391	30	.	2.83306	3.06314	0.08835	330
chr1	3039636	3039793	WT_CHIP2_peak_392	20	.	2.10346	2.02656	0	67
chr1	3047524	3048083	WT_CHIP2_peak_393	30	.	2.83306	3.06314	0.08835	422
chr1	3061982	3062321	WT_CHIP2_peak_394	41	.	3.54132	4.15353	0.42757	273
chr1	3070689	3070898	WT_CHIP2_peak_395	41	.	3.54132	4.15353	0.42757	63
chr1	3076563	3076873	WT_CHIP2_peak_396	30	.	2.83306	3.06314	0.08835	236
chr1	3080086	3080357	WT_CHIP2_peak_397	20	.	2.12479	2.06652	0	155
chr1	3081005	3081169	WT_CHIP2_peak_398	14	.	1.76364	1.46513	0	94
chr1	3085260	3085776	WT_CHIP2_peak_399	41	.	3.54132	4.15353	0.42757	369
chr1	3086130	3086305	WT_CHIP2_peak_400	22	.	2.35153	2.23788	0	47
chr1	3101883	3102172	WT_CHIP2_peak_401	30	.	2.83306	3.06314	0.08835	54
chr1	3113567	3113785	WT_CHIP2_peak_402	30	.	2.83306	3.06314	0.08835	103
chr1	3115663	3116009	WT_CHIP2_peak_403	41	.	3.54132	4.15353	0.42757	98
chr1	3120914	3121066	WT_CHIP2_peak_404	22	.	2.35153	2.23788	0	73
chr1	3121400	3122149	WT_CHIP2_peak_405	30	.	2.83306	3.06314	0.08835	88
chr1	3141353	3141767	WT_CHIP2_peak_406	20	.	2.12479	2.06652	0	298
chr1	3172537	3172700	WT_CHIP2_peak_407	20	.	2.10346	2.02656	0	64
chr1	3180772	3180933	WT_CHIP2_peak_408	30	.	2.83306	3.06314	0.08835	112
chr1	3198827	3199116	WT_CHIP2_peak_409	30	.	2.83306	3.06314	0.08835	73
chr1	3210050	3210270	WT_CHIP2_peak_410	30	.	2.83306	3.06314	0.08835	146
chr1	3212821	3213027	WT_CHIP2_peak_411	20	.	2.12479	2.06652	0	132
chr1	3218358	3218863	WT_CHIP2_peak_412	20	.	2.12479	2.06652	0	114
chr1	3219258	3219424	WT_CHIP2_peak_413	20	.	2.12479	2.06652	0	28
chr1	3221047	3221456	WT_CHIP2_peak_414	22	.	2.35153	2.23788	0	255
chr1	3223300	3223614	WT_CHIP2_peak_415	32	.	3.05002	3.2801	0.22965	76
chr1	3227658	3227971	WT_CHIP2_peak_416	30	.	2.83306	3.06314	0.08835	303
chr1	3229765	3230030	WT_CHIP2_peak_417	22	.	2.35153	2.23788	0	77
chr1	3231336	3231660	WT_CHIP2_peak_418	20	.	2.12479	2.06652	0	57
chr1	3235318	3235489	WT_CHIP2_peak_419	30	.	2.83306	3.06314	0.08835	27
chr1	3236570	3236785	WT_CHIP2_peak_420	30	.	2.83306	3.06314	0.08835	50
chr1	3236997	3237223	WT_CHIP2_peak_421	20	.	2.10346	2.02656	0	16
chr1	3237516	3237991	WT_CHIP2_peak_422	13	.	1.71832	1.39836	0	246
chr1	3244022	3244191	WT_CHIP2_peak_423	30	.	2.83306	3.06314	0.08835	44
chr1	3245099	3245402	WT_CHIP2_peak_424	30	.	2.83306	3.06314	0.08835	109
chr1	3254252	3254449	WT_CHIP2_peak_425	20	.	2.12479	2.06652	0	54
chr1	3258645	3258899	WT_CHIP2_peak_426	41	.	3.54132	4.15353	0.42757	123
chr1	3263753	3264066	WT_CHIP2_peak_427	20	.	2.12479	2.06652	0	14
chr1	3282931	3283131	WT_CHIP2_peak_428	30	.	2.83306	3.06314	0.08835	74
chr1	3294010	3294247	WT_CHIP2_peak_429	20	.	2.12479	2.06652	0	32
chr1	3299314	3299865	WT_CHIP2_peak_430	26	.	2.60964	2.65744	0.08835	500
chr1	3302264	3302429	WT_CHIP2_peak_431	20	.	2.12479	2.06652	0	68
chr1	3302881	3303049	WT_CHIP2_peak_432	30	.	2.82572	3.04901	0.08835	128
chr1	3307871	3308024	WT_CHIP2_peak_433	13	.	1.71832	1.39836	0	87
chr1	3310933	3311776	WT_CHIP2_peak_434	31	.	2.93941	3.10203	0.08835	174
chr1	3317129	3317323	WT_CHIP2_peak_435	30	.	2.80461	3.00867	0.08835	101
chr1	3320865	3321129	WT_CHIP2_peak_436	30	.	2.83306	3.06314	0.08835	128
chr1	3331792	3332230	WT_CHIP2_peak_437	31	.	2.93941	3.10203	0.08835	357
chr1	3332398	3332782	WT_CHIP2_peak_438	30	.	2.83306	3.06314	0.08835	80
chr1	3334285	3334586	WT_CHIP2_peak_439	14	.	1.76364	1.46513	0	88
chr1	3342826	3343305	WT_CHIP2_peak_440	41	.	3.54132	4.15353	0.42757	59
chr1	3345341	3345527	WT_CHIP2_peak_441	30	.	2.83306	3.06314	0.08835	138
chr1	3361292	3362244	WT_CHIP2_peak_442	54	.	4.38401	5.49787	1.10227	231
chr1	3364102	3364255	WT_CHIP2_peak_443	22	.	2.37818	2.27932	0.03127	52
chr1	3369378	3369597	WT_CHIP2_peak_444	18	.	2.01321	1.86479	0	118
chr1	3372826	3373519	WT_CHIP2_peak_445	41	.	3.54132	4.15353	0.42757	103
chr1	3380395	3380549	WT_CHIP2_peak_446	30	.	2.83306	3.06314	0.08835	67
chr1	3388073	3388227	WT_CHIP2_peak_447	30	.	2.80461	3.00867	0.08835	83
chr1	3393039	3393225	WT_CHIP2_peak_448	30	.	2.83306	3.06314	0.08835	38
chr1	3395210	3396031	WT_CHIP2_peak_449	31	.	2.93941	3.10203	0.08835	112
chr1	3400035	3400864	WT_CHIP2_peak_450	49	.	4.05542	4.95031	0.96121	565
chr1	3407081	3407268	WT_CHIP2_peak_451	23	.	2.39335	2.30307	0.05301	79
chr1	3407864	3408039	WT_CHIP2_peak_452	65	.	4.85844	6.51562	1.66004	70
chr1	3409024	3409208	WT_CHIP2_peak_453	13	.	1.71832	1.39836	0	34
chr1	3410982	3411260	WT_CHIP2_peak_454	30	.	2.83306	3.06314	0.08835	144
chr1	3412850	3413136	WT_CHIP2_peak_455	40	.	3.50576	4.08445	0.42757	96
chr1	3419729	3419900	WT_CHIP2_peak_456	30	.	2.83306	3.06314	0.08835	106
chr1	3420567	3421212	WT_CHIP2_peak_457	41	.	3.54132	4.15353	0.42757	139
chr1	3422592	3422892	WT_CHIP2_peak_458	30	.	2.83306	3.06314	0.08835	88
chr1	3425532	3425739	WT_CHIP2_peak_459	16	.	1.89148	1.66234	0	24
chr1	3426004	3426468	WT_CHIP2_peak_460	30	.	2.93554	3.09589	0.08835	232
chr1	3426621	3426932	WT_CHIP2_peak_461	33	.	3.09019	3.34613	0.28563	194
chr1	3428359	3428902	WT_CHIP2_peak_462	25	.	2.55232	2.51298	0.08835	476
chr1	3432871	3433046	WT_CHIP2_peak_463	22	.	2.35153	2.23788	0	3
chr1	3434543	3434944	WT_CHIP2_peak_464	41	.	3.54132	4.15353	0.42757	319
chr1	3435932	3436427	WT_CHIP2_peak_465	20	.	2.12479	2.06652	0	252
chr1	3440408	3440616	WT_CHIP2_peak_466	53	.	4.24959	5.32132	0.96121	111
chr1	3443269	3443840	WT_CHIP2_peak_467	30	.	2.83306	3.06314	0.08835	209
chr1	3446501	3448133	WT_CHIP2_peak_468	40	.	3.52729	4.0422	0.42757	1006
chr1	3451014	3451173	WT_CHIP2_peak_469	41	.	3.54132	4.15353	0.42757	84
chr1	3452450	3452651	WT_CHIP2_peak_470	22	.	2.35153	2.23788	0	73
chr1	3458097	3458304	WT_CHIP2_peak_471	14	.	1.76364	1.46513	0	72
chr1	3459720	3460074	WT_CHIP2_peak_472	31	.	2.93941	3.10203	0.08835	352
chr1	3461128	3461294	WT_CHIP2_peak_473	30	.	2.83306	3.06314	0.08835	72
chr1	3462046	3462412	WT_CHIP2_peak_474	14	.	1.76364	1.46513	0	230
chr1	3465647	3465872	WT_CHIP2_peak_475	26	.	2.60964	2.65744	0.08835	204
chr1	3466090	3466271	WT_CHIP2_peak_476	14	.	1.76364	1.46513	0	40
chr1	3471916	3472736	WT_CHIP2_peak_477	41	.	3.54132	4.15353	0.42757	673
chr1	3474019	3474259	WT_CHIP2_peak_478	30	.	2.82572	3.04901	0.08835	81
chr1	3477580	3477737	WT_CHIP2_peak_479	20	.	2.12479	2.06652	0	22
chr1	3483489	3483986	WT_CHIP2_peak_480	30	.	2.83306	3.06314	0.08835	167
chr1	3494133	3494325	WT_CHIP2_peak_481	14	.	1.76364	1.46513	0	84
chr1	3495272	3495468	WT_CHIP2_peak_482	29	.	2.78381	2.96942	0.08835	106
chr1	3497426	3497665	WT_CHIP2_peak_483	40	.	3.50576	4.08445	0.42757	163
chr1	3499592	3499842	WT_CHIP2_peak_484	14	.	1.76364	1.46513	0	181
chr1	3501823	3502181	WT_CHIP2_peak_485	41	.	3.54132	4.15353	0.42757	242
chr1	3502684	3503076	WT_CHIP2_peak_486	30	.	2.83306	3.06314	0.08835	78
chr1	3506356	3506542	WT_CHIP2_peak_487	30	.	2.83306	3.06314	0.08835	131
chr1	3511852	3512168	WT_CHIP2_peak_488	20	.	2.12479	2.06652	0	110
chr1	3519524	3519838	WT_CHIP2_peak_489	15	.	1.83001	1.56577	0	92
chr1	3521034	3521463	WT_CHIP2_peak_490	21	.	2.2911	2.1453	0	99
chr1	3527526	3528234	WT_CHIP2_peak_491	18	.	2.08156	1.84363	0	216
chr1	3530014	3530372	WT_CHIP2_peak_492	41	.	3.54132	4.15353	0.42757	225
chr1	3537651	3538033	WT_CHIP2_peak_493	26	.	2.62791	2.6889	0.08835	320
chr1	3542634	3543192	WT_CHIP2_peak_494	22	.	2.35153	2.23788	0	437
chr1	3550460	3550653	WT_CHIP2_peak_495	20	.	2.12479	2.06652	0	32
chr1	3559693	3559956	WT_CHIP2_peak_496	30	.	2.83306	3.06314	0.08835	87
chr1	3563085	3563284	WT_CHIP2_peak_497	30	.	2.83306	3.06314	0.08835	35
chr1	3567288	3567505	WT_CHIP2_peak_498	18	.	2.08156	1.84363	0	201
chr1	3572997	3573414	WT_CHIP2_peak_499	14	.	1.76364	1.46513	0	96
chr1	3583251	3583428	WT_CHIP2_peak_500	37	.	3.30804	3.71904	0.42757	107
chr1	3585564	3585797	WT_CHIP2_peak_501	39	.	3.45415	3.98614	0.42757	108
chr1	3599506	3599728	WT_CHIP2_peak_502	30	.	2.83306	3.06314	0.08835	98
chr1	3608956	3609212	WT_CHIP2_peak_503	20	.	2.10346	2.02656	0	130
chr1	3611607	3612290	WT_CHIP2_peak_504	41	.	3.54132	4.15353	0.42757	114
chr1	3612487	3612853	WT_CHIP2_peak_505	30	.	2.83306	3.06314	0.08835	329
chr1	3630348	3630519	WT_CHIP2_peak_506	20	.	2.12479	2.06652	0	36
chr1	3632550	3632835	WT_CHIP2_peak_507	20	.	2.12479	2.06652	0	33
chr1	3633908	3634131	WT_CHIP2_peak_508	15	.	1.83001	1.56577	0	172
chr1	3637836	3638203	WT_CHIP2_peak_509	30	.	2.83306	3.06314	0.08835	295
chr1	3640177	3640365	WT_CHIP2_peak_510	41	.	3.54132	4.15353	0.42757	67
chr1	3640698	3640905	WT_CHIP2_peak_511	30	.	2.83306	3.06314	0.08835	55
chr1	3641228	3641403	WT_CHIP2_peak_512	22	.	2.35153	2.23788	0	46
chr1	3644526	3644753	WT_CHIP2_peak_513	14	.	1.76364	1.46513	0	30
chr1	3663269	3663914	WT_CHIP2_peak_514	46	.	3.91446	4.69541	0.86639	196
chr1	3676603	3676778	WT_CHIP2_peak_515	18	.	2.02771	1.89005	0	140
chr1	3678288	3678466	WT_CHIP2_peak_516	20	.	2.12479	2.06652	0	61
chr1	3688098	3688862	WT_CHIP2_peak_517	25	.	2.55232	2.51298	0.08835	689
chr1	3689367	3689784	WT_CHIP2_peak_518	18	.	2.08156	1.84363	0	1
chr1	3691722	3691945	WT_CHIP2_peak_519	30	.	2.83306	3.06314	0.08835	99
chr1	3692311	3692753	WT_CHIP2_peak_520	31	.	2.93941	3.10203	0.08835	416
chr1	3694246	3694671	WT_CHIP2_peak_521	31	.	2.93941	3.10203	0.08835	179
chr1	3698040	3698194	WT_CHIP2_peak_522	14	.	1.76364	1.46513	0	106
chr1	3701905	3702194	WT_CHIP2_peak_523	14	.	1.76364	1.46513	0	27
chr1	3709329	3709558	WT_CHIP2_peak_524	18	.	2.08156	1.84363	0	169
chr1	3717954	3718237	WT_CHIP2_peak_525	23	.	2.44002	2.37697	0.08835	49
chr1	3718560	3718719	WT_CHIP2_peak_526	26	.	2.60964	2.65744	0.08835	71
chr1	3733131	3733365	WT_CHIP2_peak_527	25	.	2.55232	2.51298	0.08835	163
chr1	3736566	3736832	WT_CHIP2_peak_528	30	.	2.80461	3.00867	0.08835	163
chr1	3751096	3751294	WT_CHIP2_peak_529	14	.	1.76364	1.46513	0	36
chr1	3753822	3754002	WT_CHIP2_peak_530	16	.	1.85412	1.60322	0	112
chr1	3758542	3758826	WT_CHIP2_peak_531	13	.	1.67737	1.33928	0	76
chr1	3765765	3766212	WT_CHIP2_peak_532	29	.	2.76332	2.93121	0.08835	231
chr1	3773498	3773907	WT_CHIP2_peak_533	35	.	3.23896	3.58813	0.42757	348
chr1	3786290	3786475	WT_CHIP2_peak_534	28	.	2.70362	2.82228	0.08835	68
chr1	3789675	3790062	WT_CHIP2_peak_535	35	.	3.23896	3.58813	0.42757	325
chr1	3791895	3792064	WT_CHIP2_peak_536	22	.	2.35153	2.23788	0	58
chr1	3792534	3792929	WT_CHIP2_peak_537	22	.	2.35153	2.23788	0	25
chr1	3793235	3793402	WT_CHIP2_peak_538	30	.	2.83306	3.06314	0.08835	27
chr1	3800230	3800515	WT_CHIP2_peak_539	13	.	1.6976	1.36832	0	79
chr1	3807722	3807875	WT_CHIP2_peak_540	18	.	2.01321	1.86479	0	75
chr1	3808188	3808368	WT_CHIP2_peak_541	18	.	2.02771	1.89005	0	36
chr1	3812149	3812304	WT_CHIP2_peak_542	20	.	2.12479	2.06652	0	3
chr1	3814372	3814527	WT_CHIP2_peak_543	15	.	1.80653	1.52975	0	58
chr1	3816123	3816714	WT_CHIP2_peak_544	31	.	2.93941	3.10203	0.08835	500
chr1	3817069	3817664	WT_CHIP2_peak_545	18	.	2.08156	1.84363	0	539
chr1	3821331	3821493	WT_CHIP2_peak_546	22	.	2.35153	2.23788	0	41
chr1	3826233	3826391	WT_CHIP2_peak_547	20	.	2.12479	2.06652	0	22
chr1	3827412	3827604	WT_CHIP2_peak_548	30	.	2.83306	3.06314	0.08835	120
chr1	3828761	3828986	WT_CHIP2_peak_549	14	.	1.76364	1.46513	0	167
chr1	3831903	3832060	WT_CHIP2_peak_550	40	.	3.50576	4.08445	0.42757	52
chr1	3840457	3840894	WT_CHIP2_peak_551	40	.	3.50576	4.08445	0.42757	362
chr1	4002694	4003202	WT_CHIP2_peak_552	30	.	2.83306	3.06314	0.08835	105
chr1	4003986	4004196	WT_CHIP2_peak_553	41	.	3.54132	4.15353	0.42757	165
chr1	4005132	4005366	WT_CHIP2_peak_554	14	.	1.76364	1.46513	0	91
chr1	4006960	4007211	WT_CHIP2_peak_555	26	.	2.60964	2.65744	0.08835	2
chr1	4017750	4017904	WT_CHIP2_peak_556	22	.	2.35153	2.23788	0	95
chr1	4019765	4020093	WT_CHIP2_peak_557	26	.	2.60964	2.65744	0.08835	234
chr1	4032837	4033157	WT_CHIP2_peak_558	30	.	2.80461	3.00867	0.08835	49
chr1	4036856	4037094	WT_CHIP2_peak_559	20	.	2.12479	2.06652	0	102
chr1	4056085	4056545	WT_CHIP2_peak_560	20	.	2.12479	2.06652	0	133
chr1	4057013	4057168	WT_CHIP2_peak_561	41	.	3.54132	4.15353	0.42757	131
chr1	4062700	4062896	WT_CHIP2_peak_562	29	.	2.78381	2.96942	0.08835	148
chr1	4069757	4069913	WT_CHIP2_peak_563	20	.	2.12479	2.06652	0	108
chr1	4081580	4081818	WT_CHIP2_peak_564	30	.	2.83306	3.06314	0.08835	125
chr1	4089267	4089712	WT_CHIP2_peak_565	20	.	2.12479	2.06652	0	286
chr1	4095974	4096213	WT_CHIP2_peak_566	17	.	1.95723	1.76967	0	179
chr1	4105511	4105666	WT_CHIP2_peak_567	30	.	2.82572	3.04901	0.08835	86
chr1	4105977	4106164	WT_CHIP2_peak_568	25	.	2.55633	2.56711	0.08835	80
chr1	4112750	4112917	WT_CHIP2_peak_569	21	.	2.2911	2.1453	0	12
chr1	4117083	4117257	WT_CHIP2_peak_570	20	.	2.12479	2.06652	0	143
chr1	4117433	4117592	WT_CHIP2_peak_571	20	.	2.12479	2.06652	0	89
chr1	4131637	4131922	WT_CHIP2_peak_572	20	.	2.12479	2.06652	0	6
chr1	4151112	4151307	WT_CHIP2_peak_573	30	.	2.83306	3.06314	0.08835	89
chr1	4167752	4167963	WT_CHIP2_peak_574	30	.	2.83306	3.06314	0.08835	127
chr1	4201333	4201495	WT_CHIP2_peak_575	30	.	2.83306	3.06314	0.08835	48
chr1	4204096	4204424	WT_CHIP2_peak_576	26	.	2.60964	2.65744	0.08835	212
chr1	4219078	4219383	WT_CHIP2_peak_577	20	.	2.21016	2.02404	0	100
chr1	4224518	4224728	WT_CHIP2_peak_578	28	.	2.72323	2.85768	0.08835	75
chr1	4225295	4225765	WT_CHIP2_peak_579	27	.	2.68428	2.78774	0.08835	243
chr1	4226412	4226566	WT_CHIP2_peak_580	20	.	2.12479	2.06652	0	9
chr1	4233043	4233298	WT_CHIP2_peak_581	30	.	2.83306	3.06314	0.08835	206
chr1	4264837	4265008	WT_CHIP2_peak_582	30	.	2.83306	3.06314	0.08835	62
chr1	4277865	4278022	WT_CHIP2_peak_583	14	.	1.76364	1.46513	0	119
chr1	4297007	4297230	WT_CHIP2_peak_584	30	.	2.83306	3.06314	0.08835	114
chr1	4299523	4299682	WT_CHIP2_peak_585	30	.	2.83306	3.06314	0.08835	94
chr1	4326202	4326363	WT_CHIP2_peak_586	36	.	3.26205	3.63801	0.42757	63
chr1	4339849	4340172	WT_CHIP2_peak_587	30	.	2.83306	3.06314	0.08835	273
chr1	4341765	4342494	WT_CHIP2_peak_588	26	.	2.59162	2.62667	0.08835	231
chr1	4367606	4367769	WT_CHIP2_peak_589	20	.	2.12479	2.06652	0	3
chr1	4374409	4374572	WT_CHIP2_peak_590	40	.	3.52729	4.0422	0.42757	81
chr1	4378808	4379016	WT_CHIP2_peak_591	41	.	3.54132	4.15353	0.42757	84
chr1	4379923	4380087	WT_CHIP2_peak_592	20	.	2.12479	2.06652	0	22
chr1	4384148	4384380	WT_CHIP2_peak_593	20	.	2.12479	2.06652	0	129
chr1	4390899	4391067	WT_CHIP2_peak_594	14	.	1.76364	1.46513	0	26
chr1	4412893	4413562	WT_CHIP2_peak_595	30	.	2.83306	3.06314	0.08835	315
chr1	4423045	4423403	WT_CHIP2_peak_596	30	.	2.83306	3.06314	0.08835	47
chr1	4448417	4448674	WT_CHIP2_peak_597	30	.	2.80461	3.00867	0.08835	179
chr1	4450369	4450602	WT_CHIP2_peak_598	30	.	2.83306	3.06314	0.08835	157
chr1	4465137	4465333	WT_CHIP2_peak_599	26	.	2.60964	2.65744	0.08835	89
chr1	4472834	4473135	WT_CHIP2_peak_600	20	.	2.12479	2.06652	0	41
chr1	4474928	4475143	WT_CHIP2_peak_601	22	.	2.35153	2.23788	0	146
chr1	4478210	4478370	WT_CHIP2_peak_602	20	.	2.12479	2.06652	0	54
chr1	4481521	4481717	WT_CHIP2_peak_603	20	.	2.12479	2.06652	0	24
chr1	4482051	4482316	WT_CHIP2_peak_604	20	.	2.12479	2.06652	0	100
chr1	4484071	4484385	WT_CHIP2_peak_605	30	.	2.83306	3.06314	0.08835	93
chr1	4490363	4490521	WT_CHIP2_peak_606	27	.	2.69914	2.73108	0.08835	66
chr1	4496223	4496426	WT_CHIP2_peak_607	20	.	2.12479	2.06652	0	101
chr1	4499406	4499565	WT_CHIP2_peak_608	30	.	2.83306	3.06314	0.08835	67
chr1	4501835	4501992	WT_CHIP2_peak_609	30	.	2.83306	3.06314	0.08835	104
chr1	4502575	4502857	WT_CHIP2_peak_610	14	.	1.76364	1.46513	0	74
chr1	4503736	4503915	WT_CHIP2_peak_611	30	.	2.80461	3.00867	0.08835	84
chr1	4508138	4508308	WT_CHIP2_peak_612	30	.	2.80461	3.00867	0.08835	100
chr1	4518122	4518332	WT_CHIP2_peak_613	22	.	2.35153	2.23788	0	56
chr1	4524847	4525001	WT_CHIP2_peak_614	20	.	2.12479	2.06652	0	77
chr1	4557005	4557195	WT_CHIP2_peak_615	20	.	2.12479	2.06652	0	65
chr1	4576076	4576249	WT_CHIP2_peak_616	20	.	2.12479	2.06652	0	4
chr1	4584762	4585052	WT_CHIP2_peak_617	30	.	2.83306	3.06314	0.08835	259
chr1	4605541	4605768	WT_CHIP2_peak_618	20	.	2.12479	2.06652	0	20
chr1	4610014	4610181	WT_CHIP2_peak_619	30	.	2.83306	3.06314	0.08835	11
chr1	4615230	4615523	WT_CHIP2_peak_620	30	.	2.80461	3.00867	0.08835	100
chr1	4627851	4628039	WT_CHIP2_peak_621	22	.	2.35153	2.23788	0	131
chr1	4653996	4654173	WT_CHIP2_peak_622	30	.	2.83306	3.06314	0.08835	37
chr1	4654692	4654852	WT_CHIP2_peak_623	20	.	2.12479	2.06652	0	42
chr1	4655165	4655633	WT_CHIP2_peak_624	30	.	2.83306	3.06314	0.08835	355
chr1	4660829	4661202	WT_CHIP2_peak_625	40	.	3.52729	4.0422	0.42757	89
chr1	4663458	4663670	WT_CHIP2_peak_626	30	.	2.83306	3.06314	0.08835	98
chr1	4673154	4673438	WT_CHIP2_peak_627	20	.	2.12479	2.06652	0	149
chr1	4674562	4674919	WT_CHIP2_peak_628	22	.	2.35153	2.23788	0	251
chr1	4675123	4675392	WT_CHIP2_peak_629	30	.	2.83306	3.06314	0.08835	132
chr1	4675996	4676235	WT_CHIP2_peak_630	20	.	2.12479	2.06652	0	101
chr1	4686890	4687295	WT_CHIP2_peak_631	20	.	2.12479	2.06652	0	246
chr1	4688062	4688586	WT_CHIP2_peak_632	41	.	3.54132	4.15353	0.42757	208
chr1	4689600	4689889	WT_CHIP2_peak_633	23	.	2.44002	2.37697	0.08835	238
chr1	4691510	4691775	WT_CHIP2_peak_634	20	.	2.12479	2.06652	0	57
chr1	4695000	4695415	WT_CHIP2_peak_635	22	.	2.35153	2.23788	0	341
chr1	4696528	4696720	WT_CHIP2_peak_636	20	.	2.12479	2.06652	0	13
chr1	4696885	4697075	WT_CHIP2_peak_637	41	.	3.54132	4.15353	0.42757	37
chr1	4705937	4706292	WT_CHIP2_peak_638	28	.	2.72323	2.85768	0.08835	122
chr1	4708104	4708293	WT_CHIP2_peak_639	21	.	2.2911	2.1453	0	9
chr1	4708713	4709073	WT_CHIP2_peak_640	35	.	3.21732	3.56045	0.42757	257
chr1	4710761	4711468	WT_CHIP2_peak_641	29	.	2.86387	2.98326	0.08835	661
chr1	4712605	4712909	WT_CHIP2_peak_642	30	.	2.83306	3.06314	0.08835	258
chr1	4713595	4713918	WT_CHIP2_peak_643	30	.	2.83306	3.06314	0.08835	130
chr1	4721135	4721332	WT_CHIP2_peak_644	14	.	1.76364	1.46513	0	127
chr1	4721556	4721773	WT_CHIP2_peak_645	20	.	2.12479	2.06652	0	92
chr1	4725181	4725355	WT_CHIP2_peak_646	17	.	1.97093	1.79262	0	74
chr1	4726902	4727298	WT_CHIP2_peak_647	22	.	2.35153	2.23788	0	131
chr1	4727542	4727948	WT_CHIP2_peak_648	21	.	2.2911	2.1453	0	86
chr1	4728355	4728904	WT_CHIP2_peak_649	50	.	4.11517	5.04735	0.96121	400
chr1	4731795	4732305	WT_CHIP2_peak_650	18	.	1.99892	1.84015	0	286
chr1	4738032	4738304	WT_CHIP2_peak_651	41	.	3.54132	4.15353	0.42757	100
chr1	4744358	4744573	WT_CHIP2_peak_652	30	.	2.83306	3.06314	0.08835	67
chr1	4746642	4746898	WT_CHIP2_peak_653	20	.	2.12479	2.06652	0	28
chr1	4747619	4747894	WT_CHIP2_peak_654	14	.	1.76364	1.46513	0	110
chr1	4759040	4759439	WT_CHIP2_peak_655	30	.	2.83306	3.06314	0.08835	69
chr1	4761203	4761596	WT_CHIP2_peak_656	41	.	3.54132	4.15353	0.42757	158
chr1	4766029	4766251	WT_CHIP2_peak_657	31	.	2.93941	3.10203	0.08835	93
chr1	4776388	4776577	WT_CHIP2_peak_658	20	.	2.12479	2.06652	0	142
chr1	4777062	4777216	WT_CHIP2_peak_659	14	.	1.76364	1.46513	0	64
chr1	4777414	4777617	WT_CHIP2_peak_660	30	.	2.83306	3.06314	0.08835	107
chr1	4783889	4784046	WT_CHIP2_peak_661	22	.	2.35153	2.23788	0	30
chr1	4787636	4787884	WT_CHIP2_peak_662	41	.	3.54132	4.15353	0.42757	153
chr1	4791819	4792073	WT_CHIP2_peak_663	30	.	2.83306	3.06314	0.08835	42
chr1	4797723	4798088	WT_CHIP2_peak_664	30	.	2.83306	3.06314	0.08835	55
chr1	4798919	4799102	WT_CHIP2_peak_665	20	.	2.12479	2.06652	0	78
chr1	4801001	4801308	WT_CHIP2_peak_666	30	.	2.80461	3.00867	0.08835	73
chr1	4804226	4804557	WT_CHIP2_peak_667	29	.	2.86387	2.98326	0.08835	173
chr1	4805403	4805868	WT_CHIP2_peak_668	32	.	3.05002	3.2801	0.22965	100
chr1	4828145	4828340	WT_CHIP2_peak_669	20	.	2.12479	2.06652	0	20
chr1	4844099	4844300	WT_CHIP2_peak_670	14	.	1.76364	1.46513	0	31
chr1	4850072	4850532	WT_CHIP2_peak_671	20	.	2.12479	2.06652	0	311
chr1	4864215	4864461	WT_CHIP2_peak_672	30	.	2.83306	3.06314	0.08835	192
chr1	4882446	4882824	WT_CHIP2_peak_673	40	.	3.50576	4.08445	0.42757	192
chr1	4884492	4884662	WT_CHIP2_peak_674	14	.	1.76364	1.46513	0	78
chr1	4887157	4887468	WT_CHIP2_peak_675	20	.	2.12479	2.06652	0	137
chr1	4910515	4910807	WT_CHIP2_peak_676	20	.	2.12479	2.06652	0	122
chr1	4911288	4911449	WT_CHIP2_peak_677	22	.	2.35153	2.23788	0	38
chr1	4934089	4934449	WT_CHIP2_peak_678	41	.	3.54132	4.15353	0.42757	275
chr1	4937656	4937847	WT_CHIP2_peak_679	13	.	1.71832	1.39836	0	117
chr1	4938988	4939193	WT_CHIP2_peak_680	21	.	2.2911	2.1453	0	134
chr1	4941084	4941508	WT_CHIP2_peak_681	41	.	3.54132	4.15353	0.42757	336
chr1	4945144	4945479	WT_CHIP2_peak_682	30	.	2.80461	3.00867	0.08835	317
chr1	4948424	4948905	WT_CHIP2_peak_683	25	.	2.57386	2.59657	0.08835	98
chr1	4955247	4955463	WT_CHIP2_peak_684	20	.	2.12479	2.06652	0	63
chr1	4959103	4959325	WT_CHIP2_peak_685	30	.	2.83306	3.06314	0.08835	100
chr1	4975945	4976134	WT_CHIP2_peak_686	18	.	2.02771	1.89005	0	19
chr1	4993743	4993937	WT_CHIP2_peak_687	15	.	1.83001	1.56577	0	60
chr1	5002548	5002711	WT_CHIP2_peak_688	30	.	2.83306	3.06314	0.08835	86
chr1	5006863	5007081	WT_CHIP2_peak_689	14	.	1.76364	1.46513	0	113
chr1	5025747	5025962	WT_CHIP2_peak_690	30	.	2.83306	3.06314	0.08835	75
chr1	5027654	5027932	WT_CHIP2_peak_691	14	.	1.76364	1.46513	0	169
chr1	5032134	5032518	WT_CHIP2_peak_692	28	.	2.72323	2.85768	0.08835	82
chr1	5038354	5038598	WT_CHIP2_peak_693	30	.	2.83306	3.06314	0.08835	43
chr1	5043060	5043383	WT_CHIP2_peak_694	20	.	2.12479	2.06652	0	110
chr1	5047382	5047826	WT_CHIP2_peak_695	30	.	2.83306	3.06314	0.08835	116
chr1	5054145	5054400	WT_CHIP2_peak_696	14	.	1.76364	1.46513	0	192
chr1	5054686	5055134	WT_CHIP2_peak_697	20	.	2.10346	2.02656	0	281
chr1	5068030	5068187	WT_CHIP2_peak_698	22	.	2.35153	2.23788	0	54
chr1	5080769	5080963	WT_CHIP2_peak_699	20	.	2.12479	2.06652	0	13
chr1	5085628	5085864	WT_CHIP2_peak_700	30	.	2.83306	3.06314	0.08835	81
chr1	5092057	5092209	WT_CHIP2_peak_701	20	.	2.12479	2.06652	0	76
chr1	5120441	5120631	WT_CHIP2_peak_702	30	.	2.83306	3.06314	0.08835	122
chr1	5121311	5121526	WT_CHIP2_peak_703	41	.	3.54132	4.15353	0.42757	91
chr1	5123955	5124504	WT_CHIP2_peak_704	30	.	2.83306	3.06314	0.08835	113
chr1	5125746	5126093	WT_CHIP2_peak_705	20	.	2.12479	2.06652	0	171
chr1	5165785	5165970	WT_CHIP2_peak_706	26	.	2.60964	2.65744	0.08835	74
chr1	5167486	5167638	WT_CHIP2_peak_707	20	.	2.11929	2.05615	0	66
chr1	5183941	5184148	WT_CHIP2_peak_708	22	.	2.35153	2.23788	0	106
chr1	5193296	5193606	WT_CHIP2_peak_709	29	.	2.76332	2.93121	0.08835	234
chr1	5202534	5202710	WT_CHIP2_peak_710	20	.	2.12479	2.06652	0	8
chr1	5233012	5233185	WT_CHIP2_peak_711	31	.	2.93941	3.10203	0.08835	90
chr1	5237426	5237758	WT_CHIP2_peak_712	20	.	2.12479	2.06652	0	70
chr1	5239760	5240185	WT_CHIP2_peak_713	30	.	2.82572	3.04901	0.08835	235
chr1	5240916	5241236	WT_CHIP2_peak_714	20	.	2.10346	2.02656	0	69
chr1	5245659	5245978	WT_CHIP2_peak_715	30	.	2.83306	3.06314	0.08835	271
chr1	5246232	5246439	WT_CHIP2_peak_716	30	.	2.83306	3.06314	0.08835	67
chr1	5280510	5281014	WT_CHIP2_peak_717	20	.	2.12479	2.06652	0	250
chr1	5284552	5284708	WT_CHIP2_peak_718	20	.	2.12479	2.06652	0	105
chr1	5321850	5322419	WT_CHIP2_peak_719	30	.	2.83306	3.06314	0.08835	266
chr1	5336319	5336547	WT_CHIP2_peak_720	30	.	2.83306	3.06314	0.08835	59
chr1	5342760	5343231	WT_CHIP2_peak_721	30	.	2.83306	3.06314	0.08835	74
chr1	5404198	5404632	WT_CHIP2_peak_722	20	.	2.12479	2.06652	0	263
chr1	5422954	5423134	WT_CHIP2_peak_723	20	.	2.12479	2.06652	0	28
chr1	5423391	5423609	WT_CHIP2_peak_724	30	.	2.83306	3.06314	0.08835	100
chr1	5427201	5427386	WT_CHIP2_peak_725	41	.	3.54132	4.15353	0.42757	74
chr1	5429881	5430074	WT_CHIP2_peak_726	30	.	2.83306	3.06314	0.08835	97
chr1	5431109	5431350	WT_CHIP2_peak_727	31	.	2.93941	3.10203	0.08835	60
chr1	5452256	5452411	WT_CHIP2_peak_728	30	.	2.83306	3.06314	0.08835	99
chr1	5461870	5462297	WT_CHIP2_peak_729	20	.	2.12479	2.06652	0	279
chr1	5467092	5467303	WT_CHIP2_peak_730	20	.	2.12479	2.06652	0	89
chr1	5472188	5472395	WT_CHIP2_peak_731	14	.	1.76364	1.46513	0	125
chr1	5491974	5492258	WT_CHIP2_peak_732	30	.	2.83306	3.06314	0.08835	71
chr1	5492893	5493134	WT_CHIP2_peak_733	14	.	1.76364	1.46513	0	145
chr1	5494442	5494648	WT_CHIP2_peak_734	30	.	2.83306	3.06314	0.08835	72
chr1	5511768	5512016	WT_CHIP2_peak_735	20	.	2.12479	2.06652	0	96
chr1	5519559	5519798	WT_CHIP2_peak_736	22	.	2.35153	2.23788	0	44
chr1	5536665	5537002	WT_CHIP2_peak_737	53	.	4.24959	5.32132	0.96121	146
chr1	5551752	5552227	WT_CHIP2_peak_738	30	.	2.80461	3.00867	0.08835	369
chr1	5556252	5556834	WT_CHIP2_peak_739	30	.	2.83306	3.06314	0.08835	96
chr1	5557529	5557727	WT_CHIP2_peak_740	14	.	1.76364	1.46513	0	83
chr1	5567271	5567432	WT_CHIP2_peak_741	30	.	2.83306	3.06314	0.08835	93
chr1	5574199	5574839	WT_CHIP2_peak_742	31	.	2.93941	3.10203	0.08835	467
chr1	5589619	5589996	WT_CHIP2_peak_743	29	.	2.86387	2.98326	0.08835	272
chr1	5593801	5594027	WT_CHIP2_peak_744	20	.	2.12479	2.06652	0	86
chr1	5603442	5603716	WT_CHIP2_peak_745	22	.	2.33383	2.21058	0	81
chr1	5612626	5612865	WT_CHIP2_peak_746	20	.	2.12479	2.06652	0	129
chr1	5615933	5616223	WT_CHIP2_peak_747	30	.	2.80461	3.00867	0.08835	9
chr1	5642049	5642204	WT_CHIP2_peak_748	30	.	2.80461	3.00867	0.08835	101
chr1	5672384	5672569	WT_CHIP2_peak_749	29	.	2.78381	2.96942	0.08835	107
chr1	5673697	5673863	WT_CHIP2_peak_750	20	.	2.12479	2.06652	0	12
chr1	5675762	5675914	WT_CHIP2_peak_751	30	.	2.83306	3.06314	0.08835	97
chr1	5681660	5681974	WT_CHIP2_peak_752	20	.	2.12479	2.06652	0	157
chr1	5687418	5687648	WT_CHIP2_peak_753	41	.	3.54132	4.15353	0.42757	134
chr1	5708638	5708795	WT_CHIP2_peak_754	31	.	2.93941	3.10203	0.08835	80
chr1	5724613	5724772	WT_CHIP2_peak_755	20	.	2.12479	2.06652	0	63
chr1	5732563	5732723	WT_CHIP2_peak_756	30	.	2.83306	3.06314	0.08835	32
chr1	5745752	5746001	WT_CHIP2_peak_757	20	.	2.12479	2.06652	0	80
chr1	5746881	5747036	WT_CHIP2_peak_758	30	.	2.83306	3.06314	0.08835	95
chr1	5748644	5748832	WT_CHIP2_peak_759	30	.	2.83306	3.06314	0.08835	70
chr1	5757500	5757762	WT_CHIP2_peak_760	31	.	2.93941	3.10203	0.08835	174
chr1	5769079	5769239	WT_CHIP2_peak_761	30	.	2.83306	3.06314	0.08835	102
chr1	5780702	5781281	WT_CHIP2_peak_762	19	.	2.08786	1.99778	0	149
chr1	5781559	5782096	WT_CHIP2_peak_763	28	.	2.72323	2.85768	0.08835	230
chr1	5808574	5809009	WT_CHIP2_peak_764	41	.	3.54132	4.15353	0.42757	321
chr1	5816159	5816395	WT_CHIP2_peak_765	30	.	2.83306	3.06314	0.08835	138
chr1	5823632	5823845	WT_CHIP2_peak_766	14	.	1.76364	1.46513	0	88
chr1	5824589	5825339	WT_CHIP2_peak_767	41	.	3.54132	4.15353	0.42757	526
chr1	5836501	5836720	WT_CHIP2_peak_768	36	.	3.26205	3.63801	0.42757	113
chr1	5837789	5837956	WT_CHIP2_peak_769	20	.	2.10346	2.02656	0	93
chr1	5857442	5857641	WT_CHIP2_peak_770	26	.	2.60964	2.65744	0.08835	101
chr1	5869633	5869875	WT_CHIP2_peak_771	22	.	2.35153	2.23788	0	109
chr1	5877793	5878109	WT_CHIP2_peak_772	30	.	2.83306	3.06314	0.08835	80
chr1	5879578	5879816	WT_CHIP2_peak_773	31	.	2.93941	3.10203	0.08835	162
chr1	5888618	5888780	WT_CHIP2_peak_774	28	.	2.72323	2.85768	0.08835	73
chr1	5902058	5902299	WT_CHIP2_peak_775	30	.	2.83306	3.06314	0.08835	97
chr1	5912343	5912601	WT_CHIP2_peak_776	23	.	2.44002	2.37697	0.08835	138
chr1	5918141	5918415	WT_CHIP2_peak_777	20	.	2.12479	2.06652	0	29
chr1	5918979	5919549	WT_CHIP2_peak_778	30	.	2.83306	3.06314	0.08835	483
chr1	5925577	5925772	WT_CHIP2_peak_779	41	.	3.54132	4.15353	0.42757	129
chr1	5929799	5930160	WT_CHIP2_peak_780	30	.	2.83306	3.06314	0.08835	121
chr1	5935733	5935899	WT_CHIP2_peak_781	20	.	2.12479	2.06652	0	34
chr1	5939756	5939974	WT_CHIP2_peak_782	31	.	2.93941	3.10203	0.08835	114
chr1	5945296	5945533	WT_CHIP2_peak_783	22	.	2.35153	2.23788	0	154
chr1	5946629	5946814	WT_CHIP2_peak_784	41	.	3.54132	4.15353	0.42757	116
chr1	5947386	5947787	WT_CHIP2_peak_785	20	.	2.12479	2.06652	0	113
chr1	5948393	5948686	WT_CHIP2_peak_786	30	.	2.83306	3.06314	0.08835	98
chr1	5950560	5950952	WT_CHIP2_peak_787	30	.	2.83306	3.06314	0.08835	77
chr1	5959387	5959540	WT_CHIP2_peak_788	14	.	1.76364	1.46513	0	93
chr1	5975789	5976012	WT_CHIP2_peak_789	22	.	2.35153	2.23788	0	145
chr1	5976502	5976783	WT_CHIP2_peak_790	20	.	2.10346	2.02656	0	103
chr1	5984174	5984490	WT_CHIP2_peak_791	23	.	2.44002	2.37697	0.08835	213
chr1	5987019	5987234	WT_CHIP2_peak_792	30	.	2.83306	3.06314	0.08835	80
chr1	5993706	5993925	WT_CHIP2_peak_793	41	.	3.54132	4.15353	0.42757	108
chr1	5994225	5994425	WT_CHIP2_peak_794	30	.	2.83306	3.06314	0.08835	106
chr1	5994969	5995140	WT_CHIP2_peak_795	30	.	2.83306	3.06314	0.08835	86
chr1	6015894	6016174	WT_CHIP2_peak_796	18	.	2.02771	1.89005	0	134
chr1	6021677	6021830	WT_CHIP2_peak_797	16	.	1.87886	1.64222	0	76
chr1	6024304	6024492	WT_CHIP2_peak_798	22	.	2.34843	2.23309	0	86
chr1	6029416	6029678	WT_CHIP2_peak_799	22	.	2.37818	2.27932	0.03127	20
chr1	6041252	6041525	WT_CHIP2_peak_800	30	.	2.83306	3.06314	0.08835	136
chr1	6051613	6051919	WT_CHIP2_peak_801	36	.	3.26205	3.63801	0.42757	100
chr1	6052122	6052981	WT_CHIP2_peak_802	29	.	2.86387	2.98326	0.08835	118
chr1	6060972	6061316	WT_CHIP2_peak_803	30	.	2.83306	3.06314	0.08835	113
chr1	6064086	6064285	WT_CHIP2_peak_804	14	.	1.76364	1.46513	0	69
chr1	6079667	6079974	WT_CHIP2_peak_805	15	.	1.79501	1.51225	0	72
chr1	6086904	6087057	WT_CHIP2_peak_806	22	.	2.37818	2.27932	0.03127	71
chr1	6095181	6095337	WT_CHIP2_peak_807	15	.	1.83001	1.56577	0	55
chr1	6099032	6099380	WT_CHIP2_peak_808	20	.	2.12479	2.06652	0	72
chr1	6112663	6112877	WT_CHIP2_peak_809	40	.	3.54482	4.07057	0.42757	136
chr1	6113032	6113393	WT_CHIP2_peak_810	29	.	2.82933	2.92965	0.08835	277
chr1	6124805	6124994	WT_CHIP2_peak_811	18	.	2.01321	1.86479	0	60
chr1	6125333	6125537	WT_CHIP2_peak_812	18	.	1.98483	1.8161	0	111
chr1	6133382	6133706	WT_CHIP2_peak_813	14	.	1.76364	1.46513	0	44
chr1	6138427	6138606	WT_CHIP2_peak_814	17	.	1.95723	1.76967	0	75
chr1	6138821	6139098	WT_CHIP2_peak_815	30	.	2.80461	3.00867	0.08835	41
chr1	6142712	6142937	WT_CHIP2_peak_816	20	.	2.10346	2.02656	0	83
chr1	6147664	6147983	WT_CHIP2_peak_817	41	.	3.54132	4.15353	0.42757	95
chr1	6149121	6149278	WT_CHIP2_peak_818	20	.	2.12479	2.06652	0	37
chr1	6150489	6150854	WT_CHIP2_peak_819	30	.	2.83306	3.06314	0.08835	100
chr1	6162541	6163028	WT_CHIP2_peak_820	20	.	2.10346	2.02656	0	205
chr1	6165901	6166080	WT_CHIP2_peak_821	30	.	2.83306	3.06314	0.08835	34
chr1	6166569	6166801	WT_CHIP2_peak_822	19	.	2.05735	1.94251	0	78
chr1	6170205	6170401	WT_CHIP2_peak_823	17	.	1.95723	1.76967	0	163
chr1	6171814	6172139	WT_CHIP2_peak_824	22	.	2.35153	2.23788	0	139
chr1	6176273	6176441	WT_CHIP2_peak_825	14	.	1.76364	1.46513	0	32
chr1	6179913	6180076	WT_CHIP2_peak_826	21	.	2.2911	2.1453	0	34
chr1	6184704	6184952	WT_CHIP2_peak_827	18	.	2.02771	1.89005	0	99
chr1	6187941	6188242	WT_CHIP2_peak_828	20	.	2.10346	2.02656	0	167
chr1	6188697	6188909	WT_CHIP2_peak_829	14	.	1.76364	1.46513	0	86
chr1	6190832	6191028	WT_CHIP2_peak_830	20	.	2.10346	2.02656	0	26
chr1	6193938	6194284	WT_CHIP2_peak_831	30	.	2.83306	3.06314	0.08835	68
chr1	6206771	6206962	WT_CHIP2_peak_832	29	.	2.76332	2.93121	0.08835	40
chr1	6220518	6220773	WT_CHIP2_peak_833	28	.	2.72323	2.85768	0.08835	87
chr1	6228179	6228476	WT_CHIP2_peak_834	20	.	2.12479	2.06652	0	21
chr1	6230328	6230480	WT_CHIP2_peak_835	21	.	2.2911	2.1453	0	106
chr1	6230778	6230964	WT_CHIP2_peak_836	29	.	2.81238	2.90348	0.08835	92
chr1	6237962	6238194	WT_CHIP2_peak_837	29	.	2.82933	2.92965	0.08835	142
chr1	6238722	6239143	WT_CHIP2_peak_838	58	.	4.52693	5.82111	1.36374	309
chr1	6241060	6241346	WT_CHIP2_peak_839	41	.	3.54132	4.15353	0.42757	61
chr1	6243733	6243907	WT_CHIP2_peak_840	26	.	2.60964	2.65744	0.08835	71
chr1	6244072	6244649	WT_CHIP2_peak_841	35	.	3.19541	3.52289	0.42757	181
chr1	6245748	6245917	WT_CHIP2_peak_842	27	.	2.64644	2.72108	0.08835	55
chr1	6266082	6266348	WT_CHIP2_peak_843	32	.	2.84551	3.23293	0.20105	134
chr1	6268986	6269217	WT_CHIP2_peak_844	13	.	1.71832	1.39836	0	101
chr1	6271364	6271622	WT_CHIP2_peak_845	18	.	2.01321	1.86479	0	124
chr1	6278141	6278380	WT_CHIP2_peak_846	13	.	1.71832	1.39836	0	181
chr1	6279002	6279300	WT_CHIP2_peak_847	14	.	1.73956	1.42946	0	12
chr1	6281455	6281662	WT_CHIP2_peak_848	15	.	1.81819	1.54758	0	104
chr1	6295026	6295213	WT_CHIP2_peak_849	22	.	2.34798	2.21769	0	139
chr1	6302060	6302259	WT_CHIP2_peak_850	30	.	2.80461	3.00867	0.08835	114
chr1	6304585	6304977	WT_CHIP2_peak_851	30	.	2.83306	3.06314	0.08835	303
chr1	6305190	6305769	WT_CHIP2_peak_852	105	.	7.08264	10.5742	4.92139	82
chr1	6306186	6306370	WT_CHIP2_peak_853	30	.	2.83306	3.06314	0.08835	49
chr1	6306752	6307002	WT_CHIP2_peak_854	30	.	2.83306	3.06314	0.08835	136
chr1	6320014	6320216	WT_CHIP2_peak_855	22	.	2.35153	2.23788	0	54
chr1	6320701	6320896	WT_CHIP2_peak_856	41	.	3.54132	4.15353	0.42757	70
chr1	6321757	6321939	WT_CHIP2_peak_857	14	.	1.76364	1.46513	0	66
chr1	6322456	6322801	WT_CHIP2_peak_858	30	.	2.83306	3.06314	0.08835	54
chr1	6324235	6324697	WT_CHIP2_peak_859	30	.	2.83306	3.06314	0.08835	86
chr1	6326801	6326969	WT_CHIP2_peak_860	30	.	2.83306	3.06314	0.08835	142
chr1	6330689	6330982	WT_CHIP2_peak_861	20	.	2.12479	2.06652	0	25
chr1	6338544	6338895	WT_CHIP2_peak_862	20	.	2.12479	2.06652	0	251
chr1	6344180	6344475	WT_CHIP2_peak_863	19	.	2.15931	1.9493	0	100
chr1	6351982	6352186	WT_CHIP2_peak_864	23	.	2.39335	2.30307	0.05301	116
chr1	6352372	6352614	WT_CHIP2_peak_865	24	.	2.45598	2.40255	0.08835	104
chr1	6354159	6354350	WT_CHIP2_peak_866	25	.	2.53904	2.53826	0.08835	125
chr1	6369449	6369779	WT_CHIP2_peak_867	30	.	2.83306	3.06314	0.08835	167
chr1	6371308	6371482	WT_CHIP2_peak_868	26	.	2.60964	2.65744	0.08835	50
chr1	6387081	6387396	WT_CHIP2_peak_869	31	.	2.93941	3.10203	0.08835	112
chr1	6391441	6391848	WT_CHIP2_peak_870	27	.	2.64644	2.72108	0.08835	99
chr1	6403724	6404168	WT_CHIP2_peak_871	14	.	1.73956	1.42946	0	210
chr1	6407217	6407539	WT_CHIP2_peak_872	29	.	2.86387	2.98326	0.08835	208
chr1	6408082	6408305	WT_CHIP2_peak_873	38	.	3.43664	3.89702	0.42757	119
chr1	6408532	6408757	WT_CHIP2_peak_874	31	.	2.93941	3.10203	0.08835	102
chr1	6410983	6411330	WT_CHIP2_peak_875	33	.	3.09019	3.34613	0.28563	244
chr1	6411864	6412025	WT_CHIP2_peak_876	15	.	1.83001	1.56577	0	75
chr1	6414431	6414734	WT_CHIP2_peak_877	13	.	1.68743	1.35368	0	149
chr1	6419130	6419358	WT_CHIP2_peak_878	31	.	2.97273	3.15513	0.13469	103
chr1	6420036	6420188	WT_CHIP2_peak_879	13	.	1.67737	1.33928	0	110
chr1	6452604	6452945	WT_CHIP2_peak_880	40	.	3.49716	4.07534	0.42757	298
chr1	6453611	6453776	WT_CHIP2_peak_881	43	.	3.67315	4.34538	0.5812	97
chr1	6465626	6465793	WT_CHIP2_peak_882	20	.	2.20457	2.01504	0	89
chr1	6473115	6473280	WT_CHIP2_peak_883	21	.	2.31326	2.16831	0	157
chr1	6480321	6480601	WT_CHIP2_peak_884	29	.	2.81238	2.90348	0.08835	196
chr1	6481281	6481484	WT_CHIP2_peak_885	22	.	2.34843	2.23309	0	149
chr1	6483142	6483375	WT_CHIP2_peak_886	35	.	3.23896	3.58813	0.42757	102
chr1	6483561	6483752	WT_CHIP2_peak_887	40	.	3.52729	4.0422	0.42757	118
chr1	6484548	6484843	WT_CHIP2_peak_888	14	.	1.77241	1.47822	0	42
chr1	6486238	6486429	WT_CHIP2_peak_889	29	.	2.82933	2.92965	0.08835	125
chr1	6486705	6487024	WT_CHIP2_peak_890	20	.	2.22325	2.04345	0	203
chr1	6487917	6488276	WT_CHIP2_peak_891	61	.	4.70305	6.10919	1.57386	149
chr1	6488584	6488811	WT_CHIP2_peak_892	15	.	1.81819	1.54758	0	61
chr1	6489688	6490118	WT_CHIP2_peak_893	14	.	1.76132	1.46167	0	114
chr1	6496995	6497459	WT_CHIP2_peak_894	28	.	2.77906	2.85234	0.08835	414
chr1	6498250	6498452	WT_CHIP2_peak_895	18	.	2.08156	1.84363	0	69
chr1	6500106	6500301	WT_CHIP2_peak_896	27	.	2.69914	2.73108	0.08835	100
chr1	6501893	6502102	WT_CHIP2_peak_897	25	.	2.55633	2.56711	0.08835	178
chr1	6504739	6504892	WT_CHIP2_peak_898	30	.	2.83306	3.06314	0.08835	103
chr1	6507307	6507533	WT_CHIP2_peak_899	20	.	2.12479	2.06652	0	108
chr1	6511732	6512091	WT_CHIP2_peak_900	20	.	2.12479	2.06652	0	254
chr1	6517163	6517576	WT_CHIP2_peak_901	19	.	2.07249	1.96977	0	152
chr1	6533471	6533744	WT_CHIP2_peak_902	19	.	2.05735	1.94251	0	141
chr1	6535421	6535717	WT_CHIP2_peak_903	14	.	1.76132	1.46167	0	213
chr1	6543742	6543907	WT_CHIP2_peak_904	13	.	1.75541	1.38726	0	6
chr1	6549109	6550945	WT_CHIP2_peak_905	39	.	3.33049	3.96815	0.42757	1596
chr1	6551196	6552106	WT_CHIP2_peak_906	37	.	3.33153	3.76095	0.42757	269
chr1	6555022	6555400	WT_CHIP2_peak_907	24	.	2.47215	2.42863	0.08835	276
chr1	6555623	6555944	WT_CHIP2_peak_908	25	.	2.53904	2.53826	0.08835	140
chr1	6556729	6556881	WT_CHIP2_peak_909	21	.	2.2911	2.1453	0	36
chr1	6558998	6559357	WT_CHIP2_peak_910	14	.	1.76364	1.46513	0	248
chr1	6565168	6565702	WT_CHIP2_peak_911	28	.	2.70362	2.82228	0.08835	440
chr1	6566050	6566299	WT_CHIP2_peak_912	17	.	1.97093	1.79262	0	88
chr1	6568715	6568891	WT_CHIP2_peak_913	30	.	2.83306	3.06314	0.08835	117
chr1	6569555	6569740	WT_CHIP2_peak_914	30	.	2.83306	3.06314	0.08835	133
chr1	6571493	6571857	WT_CHIP2_peak_915	32	.	3.03032	3.248	0.21354	79
chr1	6572740	6573249	WT_CHIP2_peak_916	22	.	2.35153	2.23788	0	412
chr1	6614312	6614976	WT_CHIP2_peak_917	74	.	4.99574	7.47896	2.43279	303
chr1	6630751	6631287	WT_CHIP2_peak_918	18	.	1.98483	1.8161	0	301
chr1	6634563	6634849	WT_CHIP2_peak_919	38	.	3.40404	3.89275	0.42757	84
chr1	6635499	6635806	WT_CHIP2_peak_920	48	.	4.02642	4.89697	0.96121	219
chr1	6639850	6640274	WT_CHIP2_peak_921	51	.	4.16182	5.12402	0.96121	195
chr1	6645968	6646580	WT_CHIP2_peak_922	41	.	3.56728	4.10705	0.42757	375
chr1	6647677	6647923	WT_CHIP2_peak_923	26	.	2.60964	2.65744	0.08835	134
chr1	6649479	6649797	WT_CHIP2_peak_924	30	.	2.83306	3.06314	0.08835	276
chr1	6653047	6653682	WT_CHIP2_peak_925	22	.	2.35153	2.23788	0	293
chr1	6659178	6659504	WT_CHIP2_peak_926	32	.	3.01088	3.21649	0.18557	246
chr1	6661654	6662113	WT_CHIP2_peak_927	23	.	2.42066	2.32175	0.06947	399
chr1	6662645	6662832	WT_CHIP2_peak_928	22	.	2.30917	2.22106	0	63
chr1	6673381	6673633	WT_CHIP2_peak_929	16	.	1.93652	1.63313	0	202
chr1	6685312	6686190	WT_CHIP2_peak_930	25	.	2.52198	2.51002	0.08835	409
chr1	6687092	6687287	WT_CHIP2_peak_931	23	.	2.42066	2.32175	0.06947	165
chr1	6688005	6688382	WT_CHIP2_peak_932	22	.	2.37818	2.27932	0.03127	258
chr1	6695666	6696082	WT_CHIP2_peak_933	23	.	2.4087	2.32725	0.07179	380
chr1	6698027	6698487	WT_CHIP2_peak_934	38	.	3.35535	3.80384	0.42757	257
chr1	6723100	6723385	WT_CHIP2_peak_935	13	.	1.7079	1.38321	0	70
chr1	6744258	6744446	WT_CHIP2_peak_936	40	.	3.50576	4.08445	0.42757	62
chr1	6746822	6746980	WT_CHIP2_peak_937	22	.	2.35153	2.23788	0	17
chr1	6747891	6748169	WT_CHIP2_peak_938	27	.	2.68428	2.78774	0.08835	62
chr1	6750360	6750931	WT_CHIP2_peak_939	43	.	3.73281	4.38145	0.61334	182
chr1	6751995	6752243	WT_CHIP2_peak_940	32	.	3.03032	3.248	0.21354	154
chr1	6761787	6761954	WT_CHIP2_peak_941	33	.	3.06279	3.32019	0.26445	74
chr1	6765272	6765439	WT_CHIP2_peak_942	19	.	2.15931	1.9493	0	151
chr1	6789771	6790087	WT_CHIP2_peak_943	19	.	2.15931	1.9493	0	217
chr1	6825186	6825565	WT_CHIP2_peak_944	27	.	2.69914	2.73108	0.08835	58
chr1	6830367	6830583	WT_CHIP2_peak_945	18	.	2.08156	1.84363	0	146
chr1	6843967	6844674	WT_CHIP2_peak_946	18	.	2.08156	1.84363	0	472
chr1	6844848	6845451	WT_CHIP2_peak_947	18	.	2.08156	1.84363	0	344
chr1	6847827	6848111	WT_CHIP2_peak_948	40	.	3.50576	4.08445	0.42757	178
chr1	6859462	6859735	WT_CHIP2_peak_949	22	.	2.34843	2.23309	0	68
chr1	6867321	6867475	WT_CHIP2_peak_950	14	.	1.76364	1.46513	0	19
chr1	6868080	6868265	WT_CHIP2_peak_951	17	.	1.94372	1.74724	0	37
chr1	6870058	6870432	WT_CHIP2_peak_952	53	.	4.24959	5.32132	0.96121	84
chr1	6873878	6874082	WT_CHIP2_peak_953	22	.	2.35153	2.23788	0	127
chr1	6877410	6877750	WT_CHIP2_peak_954	22	.	2.35153	2.23788	0	244
chr1	6880254	6880407	WT_CHIP2_peak_955	20	.	2.12479	2.06652	0	83
chr1	6886833	6887096	WT_CHIP2_peak_956	16	.	1.87886	1.64222	0	193
chr1	6893539	6893829	WT_CHIP2_peak_957	21	.	2.31941	2.18845	0	63
chr1	6895525	6895832	WT_CHIP2_peak_958	16	.	1.87886	1.64222	0	110
chr1	6896619	6896774	WT_CHIP2_peak_959	22	.	2.35153	2.23788	0	75
chr1	6901006	6901564	WT_CHIP2_peak_960	28	.	2.70362	2.82228	0.08835	241
chr1	6918007	6918258	WT_CHIP2_peak_961	14	.	1.76364	1.46513	0	83
chr1	6918689	6918938	WT_CHIP2_peak_962	25	.	2.53904	2.53826	0.08835	142
chr1	6921824	6921981	WT_CHIP2_peak_963	29	.	2.86387	2.98326	0.08835	64
chr1	6922556	6923093	WT_CHIP2_peak_964	48	.	4.02642	4.89697	0.96121	248
chr1	6924405	6924620	WT_CHIP2_peak_965	17	.	1.97093	1.79262	0	134
chr1	6926636	6926794	WT_CHIP2_peak_966	30	.	2.83306	3.06314	0.08835	108
chr1	6928659	6928863	WT_CHIP2_peak_967	26	.	2.60964	2.65744	0.08835	68
chr1	6932737	6933117	WT_CHIP2_peak_968	30	.	2.83306	3.06314	0.08835	341
chr1	6937584	6937851	WT_CHIP2_peak_969	30	.	2.80461	3.00867	0.08835	183
chr1	6944414	6944852	WT_CHIP2_peak_970	20	.	2.12479	2.06652	0	236
chr1	6950079	6950295	WT_CHIP2_peak_971	30	.	2.83306	3.06314	0.08835	98
chr1	6964141	6964327	WT_CHIP2_peak_972	26	.	2.62791	2.6889	0.08835	60
chr1	6983563	6983915	WT_CHIP2_peak_973	16	.	1.87886	1.64222	0	179
chr1	6985038	6985453	WT_CHIP2_peak_974	20	.	2.2365	2.06317	0	144
chr1	6987666	6988195	WT_CHIP2_peak_975	32	.	3.05002	3.2801	0.22965	110
chr1	6998672	6998868	WT_CHIP2_peak_976	35	.	3.21732	3.56045	0.42757	107
chr1	7011855	7012011	WT_CHIP2_peak_977	20	.	2.12479	2.06652	0	122
chr1	7018789	7019110	WT_CHIP2_peak_978	20	.	2.12479	2.06652	0	27
chr1	7022746	7022943	WT_CHIP2_peak_979	23	.	2.44002	2.37697	0.08835	40
chr1	7031410	7031590	WT_CHIP2_peak_980	39	.	3.45415	3.98614	0.42757	97
chr1	7049895	7050082	WT_CHIP2_peak_981	38	.	3.35535	3.80384	0.42757	111
chr1	7060021	7060195	WT_CHIP2_peak_982	46	.	3.88744	4.64774	0.83807	78
chr1	7063273	7063771	WT_CHIP2_peak_983	30	.	2.83306	3.06314	0.08835	231
chr1	7068886	7069090	WT_CHIP2_peak_984	30	.	2.83306	3.06314	0.08835	47
chr1	7081221	7081535	WT_CHIP2_peak_985	20	.	2.12479	2.06652	0	216
chr1	7096464	7096679	WT_CHIP2_peak_986	33	.	3.11068	3.3801	0.31626	104
chr1	7103112	7103325	WT_CHIP2_peak_987	18	.	2.08156	1.84363	0	120
chr1	7106450	7106763	WT_CHIP2_peak_988	53	.	4.24959	5.32132	0.96121	112
chr1	7113400	7113648	WT_CHIP2_peak_989	30	.	2.80461	3.00867	0.08835	28
chr1	7115667	7115826	WT_CHIP2_peak_990	22	.	2.35153	2.23788	0	77
chr1	7116943	7117633	WT_CHIP2_peak_991	20	.	2.12479	2.06652	0	251
chr1	7119916	7120148	WT_CHIP2_peak_992	17	.	1.95723	1.76967	0	180
chr1	7120553	7120838	WT_CHIP2_peak_993	20	.	2.12479	2.06652	0	160
chr1	7130240	7130418	WT_CHIP2_peak_994	30	.	2.83306	3.06314	0.08835	33
chr1	7142335	7142605	WT_CHIP2_peak_995	14	.	1.76364	1.46513	0	95
chr1	7148372	7148571	WT_CHIP2_peak_996	20	.	2.12479	2.06652	0	95
chr1	7150469	7150732	WT_CHIP2_peak_997	30	.	2.83306	3.06314	0.08835	36
chr1	7152199	7152569	WT_CHIP2_peak_998	41	.	3.54132	4.15353	0.42757	320
chr1	7153193	7153401	WT_CHIP2_peak_999	14	.	1.76364	1.46513	0	166
chr1	7160521	7160713	WT_CHIP2_peak_1000	30	.	2.83306	3.06314	0.08835	99
chr1	7170759	7170958	WT_CHIP2_peak_1001	30	.	2.83306	3.06314	0.08835	160
chr1	7177670	7178198	WT_CHIP2_peak_1002	32	.	3.05002	3.2801	0.22965	30
chr1	7202029	7202184	WT_CHIP2_peak_1003	30	.	2.83306	3.06314	0.08835	90
chr1	7209671	7209829	WT_CHIP2_peak_1004	20	.	2.10346	2.02656	0	87
chr1	7214614	7214858	WT_CHIP2_peak_1005	28	.	2.74313	2.89398	0.08835	82
chr1	7251942	7252119	WT_CHIP2_peak_1006	22	.	2.35153	2.23788	0	21
chr1	7259793	7259949	WT_CHIP2_peak_1007	30	.	2.83306	3.06314	0.08835	72
chr1	7279316	7279528	WT_CHIP2_peak_1008	34	.	3.13144	3.41473	0.34542	63
chr1	7280357	7280716	WT_CHIP2_peak_1009	31	.	2.93941	3.10203	0.08835	251
chr1	7283525	7283830	WT_CHIP2_peak_1010	19	.	2.04242	1.91594	0	242
chr1	7289025	7289177	WT_CHIP2_peak_1011	19	.	2.07249	1.96977	0	76
chr1	7291667	7291839	WT_CHIP2_peak_1012	22	.	2.35153	2.23788	0	71
chr1	7294176	7294344	WT_CHIP2_peak_1013	20	.	2.12479	2.06652	0	25
chr1	7295938	7296275	WT_CHIP2_peak_1014	19	.	2.04242	1.91594	0	105
chr1	7296646	7296836	WT_CHIP2_peak_1015	20	.	2.10346	2.02656	0	115
chr1	7301384	7301970	WT_CHIP2_peak_1016	25	.	2.52198	2.51002	0.08835	360
chr1	7305955	7306158	WT_CHIP2_peak_1017	25	.	2.57386	2.59657	0.08835	19
chr1	7307269	7307586	WT_CHIP2_peak_1018	17	.	1.97093	1.79262	0	162
chr1	7311216	7311449	WT_CHIP2_peak_1019	20	.	2.12479	2.06652	0	149
chr1	7312924	7313157	WT_CHIP2_peak_1020	30	.	2.82572	3.04901	0.08835	97
chr1	7321007	7321220	WT_CHIP2_peak_1021	30	.	2.83306	3.06314	0.08835	48
chr1	7325612	7325996	WT_CHIP2_peak_1022	23	.	2.44002	2.37697	0.08835	221
chr1	7326288	7326502	WT_CHIP2_peak_1023	40	.	3.50576	4.08445	0.42757	90
chr1	7337469	7337740	WT_CHIP2_peak_1024	20	.	2.10346	2.02656	0	195
chr1	7342096	7342323	WT_CHIP2_peak_1025	20	.	2.12479	2.06652	0	114
chr1	7345090	7345249	WT_CHIP2_peak_1026	30	.	2.83306	3.06314	0.08835	93
chr1	7351725	7352101	WT_CHIP2_peak_1027	30	.	2.83306	3.06314	0.08835	108
chr1	7354855	7355117	WT_CHIP2_peak_1028	20	.	2.12479	2.06652	0	83
chr1	7359140	7360080	WT_CHIP2_peak_1029	31	.	2.93941	3.10203	0.08835	460
chr1	7361095	7361468	WT_CHIP2_peak_1030	14	.	1.76364	1.46513	0	47
chr1	7377080	7377280	WT_CHIP2_peak_1031	30	.	2.83306	3.06314	0.08835	121
chr1	7380184	7380524	WT_CHIP2_peak_1032	41	.	3.54132	4.15353	0.42757	201
chr1	7392884	7393362	WT_CHIP2_peak_1033	31	.	2.93941	3.10203	0.08835	37
chr1	7396173	7396555	WT_CHIP2_peak_1034	30	.	2.80461	3.00867	0.08835	187
chr1	7397777	7398121	WT_CHIP2_peak_1035	20	.	2.10346	2.02656	0	110
chr1	7406402	7406621	WT_CHIP2_peak_1036	22	.	2.35153	2.23788	0	140
chr1	7407386	7407689	WT_CHIP2_peak_1037	14	.	1.76364	1.46513	0	204
chr1	7420171	7420521	WT_CHIP2_peak_1038	14	.	1.76364	1.46513	0	120
chr1	7425039	7425370	WT_CHIP2_peak_1039	20	.	2.12479	2.06652	0	64
chr1	7427266	7427596	WT_CHIP2_peak_1040	30	.	2.83306	3.06314	0.08835	316
chr1	7434182	7434393	WT_CHIP2_peak_1041	20	.	2.12479	2.06652	0	25
chr1	7439357	7439825	WT_CHIP2_peak_1042	41	.	3.53215	4.13561	0.42757	373
chr1	7443509	7443800	WT_CHIP2_peak_1043	22	.	2.35153	2.23788	0	194
chr1	7447150	7447305	WT_CHIP2_peak_1044	20	.	2.12479	2.06652	0	68
chr1	7449094	7449537	WT_CHIP2_peak_1045	22	.	2.35153	2.23788	0	317
chr1	7461891	7462207	WT_CHIP2_peak_1046	26	.	2.62791	2.6889	0.08835	83
chr1	7466623	7466910	WT_CHIP2_peak_1047	14	.	1.76364	1.46513	0	62
chr1	7485512	7485895	WT_CHIP2_peak_1048	27	.	2.64644	2.72108	0.08835	303
chr1	7487242	7487647	WT_CHIP2_peak_1049	30	.	2.83306	3.06314	0.08835	251
chr1	7493144	7493395	WT_CHIP2_peak_1050	30	.	2.83306	3.06314	0.08835	107
chr1	7493859	7494100	WT_CHIP2_peak_1051	20	.	2.12479	2.06652	0	62
chr1	7495462	7495671	WT_CHIP2_peak_1052	30	.	2.83306	3.06314	0.08835	77
chr1	7509721	7510017	WT_CHIP2_peak_1053	14	.	1.76364	1.46513	0	34
chr1	7511615	7511926	WT_CHIP2_peak_1054	20	.	2.12479	2.06652	0	91
chr1	7514766	7515064	WT_CHIP2_peak_1055	20	.	2.10346	2.02656	0	55
chr1	7518270	7518520	WT_CHIP2_peak_1056	20	.	2.12479	2.06652	0	161
chr1	7519466	7519729	WT_CHIP2_peak_1057	20	.	2.12479	2.06652	0	83
chr1	7520326	7520498	WT_CHIP2_peak_1058	30	.	2.83306	3.06314	0.08835	78
chr1	7526515	7526841	WT_CHIP2_peak_1059	30	.	2.83306	3.06314	0.08835	18
chr1	7529218	7529522	WT_CHIP2_peak_1060	41	.	3.54132	4.15353	0.42757	233
chr1	7529969	7530277	WT_CHIP2_peak_1061	30	.	2.83306	3.06314	0.08835	139
chr1	7532057	7532448	WT_CHIP2_peak_1062	22	.	2.35153	2.23788	0	75
chr1	7534835	7535155	WT_CHIP2_peak_1063	20	.	2.10346	2.02656	0	87
chr1	7546877	7547041	WT_CHIP2_peak_1064	30	.	2.83306	3.06314	0.08835	70
chr1	7548175	7548424	WT_CHIP2_peak_1065	41	.	3.54132	4.15353	0.42757	126
chr1	7564447	7564668	WT_CHIP2_peak_1066	30	.	2.83306	3.06314	0.08835	155
chr1	7566148	7566302	WT_CHIP2_peak_1067	22	.	2.35153	2.23788	0	50
chr1	7567603	7568361	WT_CHIP2_peak_1068	30	.	2.83306	3.06314	0.08835	395
chr1	7569005	7569224	WT_CHIP2_peak_1069	30	.	2.83306	3.06314	0.08835	150
chr1	7573051	7573300	WT_CHIP2_peak_1070	30	.	2.83306	3.06314	0.08835	20
chr1	7576808	7577093	WT_CHIP2_peak_1071	30	.	2.83306	3.06314	0.08835	48
chr1	7578898	7579064	WT_CHIP2_peak_1072	30	.	2.83306	3.06314	0.08835	51
chr1	7584036	7584409	WT_CHIP2_peak_1073	30	.	2.83306	3.06314	0.08835	100
chr1	7586633	7586969	WT_CHIP2_peak_1074	53	.	4.24959	5.32132	0.96121	88
chr1	7588524	7588774	WT_CHIP2_peak_1075	53	.	4.24959	5.32132	0.96121	159
chr1	7590091	7590457	WT_CHIP2_peak_1076	27	.	2.68428	2.78774	0.08835	64
chr1	7597539	7597733	WT_CHIP2_peak_1077	40	.	3.47977	4.03465	0.42757	72
chr1	7599397	7599658	WT_CHIP2_peak_1078	20	.	2.12479	2.06652	0	63
chr1	7600963	7601444	WT_CHIP2_peak_1079	38	.	3.37952	3.84776	0.42757	335
chr1	7603595	7603883	WT_CHIP2_peak_1080	14	.	1.76364	1.46513	0	59
chr1	7609368	7609583	WT_CHIP2_peak_1081	61	.	4.70305	6.10919	1.57386	109
chr1	7609843	7610192	WT_CHIP2_peak_1082	30	.	2.83306	3.06314	0.08835	136
chr1	7612469	7613098	WT_CHIP2_peak_1083	14	.	1.76364	1.46513	0	227
chr1	7624214	7624370	WT_CHIP2_peak_1084	30	.	2.83306	3.06314	0.08835	100
chr1	7626218	7626667	WT_CHIP2_peak_1085	19	.	2.05735	1.94251	0	318
chr1	7634657	7635019	WT_CHIP2_peak_1086	14	.	1.75037	1.44542	0	259
chr1	7635837	7636173	WT_CHIP2_peak_1087	21	.	2.31941	2.18845	0	286
chr1	7636505	7636827	WT_CHIP2_peak_1088	31	.	2.93941	3.10203	0.08835	95
chr1	7642365	7642600	WT_CHIP2_peak_1089	30	.	2.83306	3.06314	0.08835	163
chr1	7643863	7644031	WT_CHIP2_peak_1090	30	.	2.83306	3.06314	0.08835	79
chr1	7652868	7653223	WT_CHIP2_peak_1091	20	.	2.12479	2.06652	0	87
chr1	7678491	7678657	WT_CHIP2_peak_1092	30	.	2.83306	3.06314	0.08835	123
chr1	7682191	7682706	WT_CHIP2_peak_1093	30	.	2.83306	3.06314	0.08835	212
chr1	7687788	7688041	WT_CHIP2_peak_1094	20	.	2.12479	2.06652	0	42
chr1	7700629	7700888	WT_CHIP2_peak_1095	18	.	2.02771	1.89005	0	65
chr1	7715929	7716253	WT_CHIP2_peak_1096	19	.	2.04242	1.91594	0	116
chr1	7724930	7725174	WT_CHIP2_peak_1097	31	.	2.93941	3.10203	0.08835	139
chr1	7726308	7726558	WT_CHIP2_peak_1098	20	.	2.12479	2.06652	0	191
chr1	7727303	7728161	WT_CHIP2_peak_1099	53	.	4.24959	5.32132	0.96121	451
chr1	7730064	7730501	WT_CHIP2_peak_1100	18	.	2.08156	1.84363	0	31
chr1	7730714	7731011	WT_CHIP2_peak_1101	30	.	2.83306	3.06314	0.08835	97
chr1	7733194	7733608	WT_CHIP2_peak_1102	30	.	2.83306	3.06314	0.08835	77
chr1	7741873	7742307	WT_CHIP2_peak_1103	30	.	2.83306	3.06314	0.08835	301
chr1	7744846	7745059	WT_CHIP2_peak_1104	41	.	3.54132	4.15353	0.42757	70
chr1	7745575	7745823	WT_CHIP2_peak_1105	30	.	2.83306	3.06314	0.08835	217
chr1	7747173	7747642	WT_CHIP2_peak_1106	20	.	2.10346	2.02656	0	232
chr1	7754238	7754395	WT_CHIP2_peak_1107	20	.	2.12479	2.06652	0	129
chr1	7761305	7761462	WT_CHIP2_peak_1108	22	.	2.35153	2.23788	0	15
chr1	7764586	7764788	WT_CHIP2_peak_1109	29	.	2.76332	2.93121	0.08835	80
chr1	7786239	7786853	WT_CHIP2_peak_1110	22	.	2.36321	2.256	0.01112	485
chr1	7794516	7794750	WT_CHIP2_peak_1111	23	.	2.44002	2.37697	0.08835	202
chr1	7803111	7803278	WT_CHIP2_peak_1112	25	.	2.53904	2.53826	0.08835	71
chr1	7807922	7808188	WT_CHIP2_peak_1113	22	.	2.35153	2.23788	0	213
chr1	7812530	7813021	WT_CHIP2_peak_1114	65	.	4.95785	6.55494	1.66004	111
chr1	7818401	7818592	WT_CHIP2_peak_1115	17	.	1.93039	1.72531	0	34
chr1	7825010	7825311	WT_CHIP2_peak_1116	14	.	1.76364	1.46513	0	157
chr1	7830860	7831867	WT_CHIP2_peak_1117	65	.	4.57943	6.54227	1.66004	602
chr1	7833414	7833658	WT_CHIP2_peak_1118	19	.	2.07249	1.96977	0	137
chr1	7839879	7840561	WT_CHIP2_peak_1119	26	.	2.60964	2.65744	0.08835	98
chr1	7843485	7843766	WT_CHIP2_peak_1120	29	.	2.86387	2.98326	0.08835	124
chr1	7843934	7844244	WT_CHIP2_peak_1121	36	.	3.26205	3.63801	0.42757	108
chr1	7844622	7844970	WT_CHIP2_peak_1122	22	.	2.35153	2.23788	0	293
chr1	7845262	7845500	WT_CHIP2_peak_1123	25	.	2.53904	2.53826	0.08835	114
chr1	7871465	7871742	WT_CHIP2_peak_1124	20	.	2.12479	2.06652	0	188
chr1	7879275	7879459	WT_CHIP2_peak_1125	17	.	1.97093	1.79262	0	142
chr1	7880944	7881230	WT_CHIP2_peak_1126	18	.	1.98483	1.8161	0	105
chr1	7888722	7888917	WT_CHIP2_peak_1127	30	.	2.83306	3.06314	0.08835	112
chr1	7904245	7904561	WT_CHIP2_peak_1128	30	.	2.93554	3.09589	0.08835	91
chr1	7936248	7936624	WT_CHIP2_peak_1129	13	.	1.71832	1.39836	0	250
chr1	7948311	7948742	WT_CHIP2_peak_1130	29	.	2.86387	2.98326	0.08835	92
chr1	7999232	7999414	WT_CHIP2_peak_1131	14	.	1.76364	1.46513	0	44
chr1	8000389	8000726	WT_CHIP2_peak_1132	16	.	1.89148	1.66234	0	192
chr1	8008878	8009269	WT_CHIP2_peak_1133	30	.	2.80461	3.00867	0.08835	301
chr1	8013985	8014582	WT_CHIP2_peak_1134	50	.	4.10975	5.03848	0.96121	376
chr1	8016289	8016605	WT_CHIP2_peak_1135	13	.	1.6976	1.36832	0	63
chr1	8031692	8031853	WT_CHIP2_peak_1136	22	.	2.25583	2.22863	0	105
chr1	8042490	8042798	WT_CHIP2_peak_1137	40	.	3.52729	4.0422	0.42757	185
chr1	8046288	8046577	WT_CHIP2_peak_1138	35	.	3.21732	3.56045	0.42757	94
chr1	8070908	8071320	WT_CHIP2_peak_1139	19	.	2.18444	1.9861	0	113
chr1	8072115	8073028	WT_CHIP2_peak_1140	35	.	3.23953	3.59881	0.42757	323
chr1	8073295	8073588	WT_CHIP2_peak_1141	20	.	2.12479	2.06652	0	70
chr1	8075125	8075744	WT_CHIP2_peak_1142	30	.	2.83306	3.06314	0.08835	202
chr1	8077608	8077840	WT_CHIP2_peak_1143	30	.	2.83306	3.06314	0.08835	164
chr1	8078070	8078338	WT_CHIP2_peak_1144	50	.	4.11517	5.04735	0.96121	108
chr1	8082974	8083237	WT_CHIP2_peak_1145	23	.	2.44002	2.37697	0.08835	244
chr1	8083641	8083816	WT_CHIP2_peak_1146	20	.	2.10346	2.02656	0	70
chr1	8085178	8085332	WT_CHIP2_peak_1147	20	.	2.12479	2.06652	0	64
chr1	8085814	8086396	WT_CHIP2_peak_1148	35	.	3.23896	3.58813	0.42757	384
chr1	8086576	8087074	WT_CHIP2_peak_1149	27	.	2.69914	2.73108	0.08835	89
chr1	8087282	8087593	WT_CHIP2_peak_1150	24	.	2.50515	2.48234	0.08835	162
chr1	8092439	8092725	WT_CHIP2_peak_1151	15	.	1.83001	1.56577	0	32
chr1	8104408	8104577	WT_CHIP2_peak_1152	33	.	3.06279	3.32019	0.26445	68
chr1	8107798	8108051	WT_CHIP2_peak_1153	26	.	2.63312	2.68695	0.08835	149
chr1	8137277	8137545	WT_CHIP2_peak_1154	13	.	1.73113	1.35493	0	60
chr1	8154818	8155206	WT_CHIP2_peak_1155	24	.	2.48854	2.45522	0.08835	209
chr1	8155806	8156042	WT_CHIP2_peak_1156	14	.	1.75037	1.44542	0	80
chr1	8156855	8157184	WT_CHIP2_peak_1157	14	.	1.76364	1.46513	0	129
chr1	8157492	8158155	WT_CHIP2_peak_1158	52	.	4.21523	5.21251	0.96121	449
chr1	8169123	8169295	WT_CHIP2_peak_1159	16	.	1.96697	1.67536	0	79
chr1	8180992	8181228	WT_CHIP2_peak_1160	24	.	2.51134	2.45306	0.08835	29
chr1	8193259	8193494	WT_CHIP2_peak_1161	14	.	1.79744	1.44354	0	146
chr1	8196104	8196271	WT_CHIP2_peak_1162	23	.	2.42066	2.32175	0.06947	89
chr1	8206132	8206359	WT_CHIP2_peak_1163	19	.	2.16391	1.95814	0	213
chr1	8212947	8213174	WT_CHIP2_peak_1164	13	.	1.66744	1.32511	0	66
chr1	8218499	8218760	WT_CHIP2_peak_1165	17	.	1.94372	1.74724	0	153
chr1	8220630	8220895	WT_CHIP2_peak_1166	21	.	2.31941	2.18845	0	209
chr1	8222235	8222628	WT_CHIP2_peak_1167	30	.	2.93554	3.09589	0.08835	88
chr1	8271996	8272182	WT_CHIP2_peak_1168	41	.	3.5348	4.13274	0.42757	98
chr1	8374320	8374578	WT_CHIP2_peak_1169	51	.	4.17572	5.17715	0.96121	177
chr1	8378190	8378698	WT_CHIP2_peak_1170	27	.	2.66523	2.75402	0.08835	419
chr1	8383797	8384016	WT_CHIP2_peak_1171	16	.	1.90428	1.68288	0	33
chr1	8385119	8385342	WT_CHIP2_peak_1172	27	.	2.66523	2.75402	0.08835	138
chr1	8389397	8389558	WT_CHIP2_peak_1173	14	.	1.75037	1.44542	0	61
chr1	8390099	8390579	WT_CHIP2_peak_1174	21	.	2.26347	2.10357	0	389
chr1	8398633	8398788	WT_CHIP2_peak_1175	23	.	2.4087	2.32725	0.07179	77
chr1	8402206	8402615	WT_CHIP2_peak_1176	25	.	2.57386	2.59657	0.08835	340
chr1	8406437	8406597	WT_CHIP2_peak_1177	20	.	2.12479	2.06652	0	87
chr1	8409794	8410285	WT_CHIP2_peak_1178	41	.	3.54132	4.15353	0.42757	105
chr1	8411001	8411181	WT_CHIP2_peak_1179	30	.	2.83306	3.06314	0.08835	31
chr1	8415616	8415799	WT_CHIP2_peak_1180	30	.	2.83306	3.06314	0.08835	93
chr1	8417499	8417857	WT_CHIP2_peak_1181	30	.	2.83306	3.06314	0.08835	184
chr1	8419246	8419427	WT_CHIP2_peak_1182	20	.	2.12479	2.06652	0	93
chr1	8422300	8422591	WT_CHIP2_peak_1183	30	.	2.83306	3.06314	0.08835	79
chr1	8423037	8423254	WT_CHIP2_peak_1184	41	.	3.54132	4.15353	0.42757	109
chr1	8424634	8425121	WT_CHIP2_peak_1185	20	.	2.12479	2.06652	0	253
chr1	8437252	8437491	WT_CHIP2_peak_1186	20	.	2.12479	2.06652	0	25
chr1	8441994	8442189	WT_CHIP2_peak_1187	18	.	2.08156	1.84363	0	194
chr1	8445053	8445212	WT_CHIP2_peak_1188	18	.	1.98483	1.8161	0	58
chr1	8449699	8449958	WT_CHIP2_peak_1189	20	.	2.12479	2.06652	0	54
chr1	8456098	8456511	WT_CHIP2_peak_1190	26	.	2.59162	2.62667	0.08835	277
chr1	8457371	8457545	WT_CHIP2_peak_1191	34	.	3.1738	3.4861	0.40562	72
chr1	8468069	8468355	WT_CHIP2_peak_1192	24	.	2.50515	2.48234	0.08835	165
chr1	8469437	8469652	WT_CHIP2_peak_1193	24	.	2.47215	2.42863	0.08835	81
chr1	8471487	8471769	WT_CHIP2_peak_1194	41	.	3.54132	4.15353	0.42757	39
chr1	8472625	8472808	WT_CHIP2_peak_1195	41	.	3.54132	4.15353	0.42757	122
chr1	8475765	8476001	WT_CHIP2_peak_1196	19	.	2.04242	1.91594	0	129
chr1	8482500	8483276	WT_CHIP2_peak_1197	30	.	2.83306	3.06314	0.08835	361
chr1	8483463	8483671	WT_CHIP2_peak_1198	40	.	3.52729	4.0422	0.42757	102
chr1	8484324	8484486	WT_CHIP2_peak_1199	41	.	3.54132	4.15353	0.42757	108
chr1	8485660	8485922	WT_CHIP2_peak_1200	20	.	2.12479	2.06652	0	80
chr1	8498475	8498684	WT_CHIP2_peak_1201	29	.	2.82933	2.92965	0.08835	99
chr1	8499023	8499259	WT_CHIP2_peak_1202	37	.	3.35475	3.76786	0.42757	176
chr1	8510168	8510362	WT_CHIP2_peak_1203	20	.	2.2365	2.06317	0	33
chr1	8520770	8521055	WT_CHIP2_peak_1204	20	.	2.12479	2.06652	0	60
chr1	8522441	8522638	WT_CHIP2_peak_1205	25	.	2.55232	2.51298	0.08835	73
chr1	8525958	8526222	WT_CHIP2_peak_1206	28	.	2.74313	2.89398	0.08835	167
chr1	8527929	8528098	WT_CHIP2_peak_1207	22	.	2.35153	2.23788	0	55
chr1	8543237	8543395	WT_CHIP2_peak_1208	15	.	1.88783	1.56615	0	116
chr1	8547203	8547573	WT_CHIP2_peak_1209	29	.	2.83175	2.97681	0.08835	117
chr1	8564463	8564623	WT_CHIP2_peak_1210	32	.	2.91418	3.20231	0.17507	50
chr1	8584793	8585026	WT_CHIP2_peak_1211	30	.	2.83306	3.06314	0.08835	20
chr1	8585391	8585938	WT_CHIP2_peak_1212	30	.	2.83306	3.06314	0.08835	47
chr1	8586092	8586329	WT_CHIP2_peak_1213	53	.	4.24959	5.32132	0.96121	84
chr1	8589799	8589966	WT_CHIP2_peak_1214	21	.	2.2911	2.1453	0	81
chr1	8593725	8594090	WT_CHIP2_peak_1215	22	.	2.35153	2.23788	0	25
chr1	8597332	8597532	WT_CHIP2_peak_1216	20	.	2.12479	2.06652	0	7
chr1	8611596	8611810	WT_CHIP2_peak_1217	22	.	2.35153	2.23788	0	134
chr1	8616815	8616967	WT_CHIP2_peak_1218	20	.	2.12479	2.06652	0	86
chr1	8618065	8618232	WT_CHIP2_peak_1219	30	.	2.80461	3.00867	0.08835	72
chr1	8621276	8621428	WT_CHIP2_peak_1220	78	.	5.66611	7.84581	2.58464	87
chr1	8623438	8623654	WT_CHIP2_peak_1221	20	.	2.12479	2.06652	0	83
chr1	8624206	8624579	WT_CHIP2_peak_1222	30	.	2.83306	3.06314	0.08835	136
chr1	8631123	8631350	WT_CHIP2_peak_1223	31	.	2.93941	3.10203	0.08835	95
chr1	8635913	8636071	WT_CHIP2_peak_1224	22	.	2.35153	2.23788	0	61
chr1	8647381	8647603	WT_CHIP2_peak_1225	18	.	2.02771	1.89005	0	24
chr1	8650255	8650591	WT_CHIP2_peak_1226	20	.	2.12479	2.06652	0	83
chr1	8651720	8652028	WT_CHIP2_peak_1227	30	.	2.83306	3.06314	0.08835	57
chr1	8653720	8653890	WT_CHIP2_peak_1228	38	.	3.43664	3.89702	0.42757	122
chr1	8655246	8655403	WT_CHIP2_peak_1229	14	.	1.76364	1.46513	0	51
chr1	8669011	8669391	WT_CHIP2_peak_1230	26	.	2.62791	2.6889	0.08835	52
chr1	8669896	8670069	WT_CHIP2_peak_1231	27	.	2.69914	2.73108	0.08835	105
chr1	8681546	8681861	WT_CHIP2_peak_1232	20	.	2.12479	2.06652	0	36
chr1	8689120	8689499	WT_CHIP2_peak_1233	20	.	2.12479	2.06652	0	119
chr1	8701387	8701592	WT_CHIP2_peak_1234	20	.	2.12479	2.06652	0	75
chr1	8703042	8703371	WT_CHIP2_peak_1235	41	.	3.54132	4.15353	0.42757	191
chr1	8704186	8704480	WT_CHIP2_peak_1236	20	.	2.12479	2.06652	0	126
chr1	8705040	8705214	WT_CHIP2_peak_1237	20	.	2.12479	2.06652	0	103
chr1	8708083	8708418	WT_CHIP2_peak_1238	23	.	2.44002	2.37697	0.08835	64
chr1	8709058	8709351	WT_CHIP2_peak_1239	17	.	1.97093	1.79262	0	26
chr1	8721971	8722234	WT_CHIP2_peak_1240	15	.	1.84153	1.50307	0	232
chr1	8729522	8729720	WT_CHIP2_peak_1241	15	.	1.83001	1.56577	0	136
chr1	8730873	8731335	WT_CHIP2_peak_1242	22	.	2.36321	2.256	0.01112	128
chr1	8738742	8738953	WT_CHIP2_peak_1243	14	.	1.76364	1.46513	0	116
chr1	8739413	8739677	WT_CHIP2_peak_1244	53	.	4.24959	5.32132	0.96121	131
chr1	8739991	8740566	WT_CHIP2_peak_1245	29	.	2.78381	2.96942	0.08835	169
chr1	8741960	8742796	WT_CHIP2_peak_1246	27	.	2.68428	2.78774	0.08835	201
chr1	8744559	8744740	WT_CHIP2_peak_1247	27	.	2.64644	2.72108	0.08835	106
chr1	8761210	8761530	WT_CHIP2_peak_1248	18	.	2.08156	1.84363	0	108
chr1	8761746	8761902	WT_CHIP2_peak_1249	17	.	1.97093	1.79262	0	74
chr1	8762357	8762791	WT_CHIP2_peak_1250	40	.	3.52729	4.0422	0.42757	116
chr1	8763174	8763748	WT_CHIP2_peak_1251	45	.	3.83449	4.55536	0.75887	329
chr1	8772191	8772562	WT_CHIP2_peak_1252	28	.	2.79562	2.87771	0.08835	261
chr1	8778850	8779076	WT_CHIP2_peak_1253	22	.	2.35153	2.23788	0	212
chr1	8798118	8798300	WT_CHIP2_peak_1254	20	.	2.19427	2.00059	0	83
chr1	8808652	8809018	WT_CHIP2_peak_1255	14	.	1.76364	1.46513	0	107
chr1	8813900	8814087	WT_CHIP2_peak_1256	28	.	2.74313	2.89398	0.08835	52
chr1	8837725	8837884	WT_CHIP2_peak_1257	16	.	1.91675	1.60585	0	100
chr1	8844387	8845377	WT_CHIP2_peak_1258	23	.	2.4087	2.32725	0.07179	650
chr1	8846143	8846456	WT_CHIP2_peak_1259	21	.	2.2911	2.1453	0	44
chr1	8873528	8873839	WT_CHIP2_peak_1260	22	.	2.34843	2.23309	0	271
chr1	8874252	8874564	WT_CHIP2_peak_1261	22	.	2.34843	2.23309	0	177
chr1	8874967	8875249	WT_CHIP2_peak_1262	22	.	2.35153	2.23788	0	274
chr1	8876272	8876659	WT_CHIP2_peak_1263	46	.	3.86078	4.60107	0.79657	51
chr1	8877249	8877466	WT_CHIP2_peak_1264	36	.	3.28489	3.67807	0.42757	108
chr1	8889527	8889751	WT_CHIP2_peak_1265	20	.	2.2468	2.07437	0	65
chr1	8909061	8909224	WT_CHIP2_peak_1266	18	.	2.08156	1.84363	0	83
chr1	8919050	8919341	WT_CHIP2_peak_1267	32	.	2.91418	3.20231	0.17507	183
chr1	8919600	8919841	WT_CHIP2_peak_1268	24	.	2.49787	2.49163	0.08835	223
chr1	8920495	8920674	WT_CHIP2_peak_1269	26	.	2.63843	2.64021	0.08835	64
chr1	8922725	8922934	WT_CHIP2_peak_1270	30	.	2.88146	3.01072	0.08835	114
chr1	8923328	8923554	WT_CHIP2_peak_1271	14	.	1.76132	1.46167	0	59
chr1	8925597	8925814	WT_CHIP2_peak_1272	20	.	2.2499	2.08321	0	94
chr1	8926624	8927549	WT_CHIP2_peak_1273	31	.	2.95402	3.12525	0.10914	629
chr1	8930343	8930574	WT_CHIP2_peak_1274	27	.	2.69914	2.73108	0.08835	48
chr1	8933741	8934079	WT_CHIP2_peak_1275	30	.	2.87512	3.0407	0.08835	85
chr1	8934916	8935493	WT_CHIP2_peak_1276	41	.	3.5348	4.13274	0.42757	234
chr1	8938081	8939124	WT_CHIP2_peak_1277	40	.	3.38422	4.04949	0.42757	541
chr1	8940377	8940684	WT_CHIP2_peak_1278	28	.	2.70513	2.89321	0.08835	53
chr1	8963843	8964211	WT_CHIP2_peak_1279	19	.	2.09444	1.91501	0	284
chr1	8985658	8985853	WT_CHIP2_peak_1280	30	.	2.83306	3.06314	0.08835	54
chr1	9026846	9027162	WT_CHIP2_peak_1281	20	.	2.2365	2.06317	0	26
chr1	9034602	9034757	WT_CHIP2_peak_1282	14	.	1.80609	1.45517	0	19
chr1	9082861	9083188	WT_CHIP2_peak_1283	14	.	1.73956	1.42946	0	237
chr1	9085854	9086037	WT_CHIP2_peak_1284	23	.	2.4087	2.32725	0.07179	77
chr1	9089929	9090318	WT_CHIP2_peak_1285	23	.	2.44002	2.37697	0.08835	107
chr1	9090754	9091196	WT_CHIP2_peak_1286	23	.	2.39335	2.30307	0.05301	105
chr1	9097186	9097347	WT_CHIP2_peak_1287	18	.	2.01321	1.86479	0	50
chr1	9101871	9102463	WT_CHIP2_peak_1288	31	.	2.93941	3.10203	0.08835	269
chr1	9114464	9114661	WT_CHIP2_peak_1289	25	.	2.53904	2.53826	0.08835	100
chr1	9145440	9145617	WT_CHIP2_peak_1290	20	.	2.2365	2.06317	0	89
chr1	9148390	9148608	WT_CHIP2_peak_1291	20	.	2.10346	2.02656	0	124
chr1	9153778	9154170	WT_CHIP2_peak_1292	20	.	2.12479	2.06652	0	237
chr1	9156255	9156734	WT_CHIP2_peak_1293	68	.	5.14771	6.87011	1.93348	390
chr1	9179932	9180196	WT_CHIP2_peak_1294	28	.	2.74653	2.80275	0.08835	161
chr1	9184948	9185227	WT_CHIP2_peak_1295	30	.	2.88146	3.01072	0.08835	182
chr1	9210503	9210703	WT_CHIP2_peak_1296	23	.	2.4087	2.32725	0.07179	119
chr1	9212082	9212281	WT_CHIP2_peak_1297	17	.	1.95723	1.76967	0	39
chr1	9222703	9223043	WT_CHIP2_peak_1298	21	.	2.26852	2.105	0	90
chr1	9239731	9240087	WT_CHIP2_peak_1299	42	.	3.66002	4.25956	0.50543	294
chr1	9240526	9240959	WT_CHIP2_peak_1300	33	.	3.09019	3.34613	0.28563	85
chr1	9241177	9241340	WT_CHIP2_peak_1301	24	.	2.47215	2.42863	0.08835	72
chr1	9244890	9245095	WT_CHIP2_peak_1302	39	.	3.45415	3.98614	0.42757	116
chr1	9256148	9256429	WT_CHIP2_peak_1303	30	.	2.93554	3.09589	0.08835	178
chr1	9258192	9258518	WT_CHIP2_peak_1304	27	.	2.68428	2.78774	0.08835	267
chr1	9259818	9260028	WT_CHIP2_peak_1305	20	.	2.12479	2.06652	0	92
chr1	9260990	9261583	WT_CHIP2_peak_1306	41	.	3.54132	4.15353	0.42757	480
chr1	9267875	9268140	WT_CHIP2_peak_1307	15	.	1.80653	1.52975	0	118
chr1	9271735	9272084	WT_CHIP2_peak_1308	30	.	2.89926	3.03863	0.08835	72
chr1	9275273	9276013	WT_CHIP2_peak_1309	33	.	3.09019	3.34613	0.28563	124
chr1	9304118	9304451	WT_CHIP2_peak_1310	41	.	3.54132	4.15353	0.42757	239
chr1	9304696	9305179	WT_CHIP2_peak_1311	22	.	2.35153	2.23788	0	352
chr1	9313180	9313398	WT_CHIP2_peak_1312	28	.	2.70362	2.82228	0.08835	104
chr1	9316197	9316405	WT_CHIP2_peak_1313	14	.	1.76364	1.46513	0	5
chr1	9320630	9320898	WT_CHIP2_peak_1314	22	.	2.35153	2.23788	0	174
chr1	9327246	9327439	WT_CHIP2_peak_1315	40	.	3.52729	4.0422	0.42757	47
chr1	9329932	9330274	WT_CHIP2_peak_1316	25	.	2.55633	2.56711	0.08835	221
chr1	9330604	9330949	WT_CHIP2_peak_1317	25	.	2.55633	2.56711	0.08835	105
chr1	9337113	9337392	WT_CHIP2_peak_1318	17	.	1.95723	1.76967	0	124
chr1	9343486	9343664	WT_CHIP2_peak_1319	41	.	3.54132	4.15353	0.42757	94
chr1	9344024	9344274	WT_CHIP2_peak_1320	22	.	2.35153	2.23788	0	90
chr1	9345561	9346163	WT_CHIP2_peak_1321	21	.	2.2911	2.1453	0	165
chr1	9347697	9347868	WT_CHIP2_peak_1322	26	.	2.60964	2.65744	0.08835	16
chr1	9348332	9348573	WT_CHIP2_peak_1323	31	.	2.93941	3.10203	0.08835	131
chr1	9348939	9349262	WT_CHIP2_peak_1324	24	.	2.50515	2.48234	0.08835	48
chr1	9349550	9350759	WT_CHIP2_peak_1325	40	.	3.52729	4.0422	0.42757	1082
chr1	9353233	9353811	WT_CHIP2_peak_1326	16	.	1.93652	1.63313	0	555
chr1	9354770	9354948	WT_CHIP2_peak_1327	35	.	3.19541	3.52289	0.42757	55
chr1	9355334	9355870	WT_CHIP2_peak_1328	24	.	2.49787	2.49163	0.08835	129
chr1	9360102	9360449	WT_CHIP2_peak_1329	69	.	5.21928	6.9982	2.03808	246
chr1	9362645	9364173	WT_CHIP2_peak_1330	77	.	5.60922	7.73257	2.58464	631
chr1	9365143	9365468	WT_CHIP2_peak_1331	30	.	2.83306	3.06314	0.08835	275
chr1	9368841	9369098	WT_CHIP2_peak_1332	25	.	2.57386	2.59657	0.08835	74
chr1	9369896	9370256	WT_CHIP2_peak_1333	24	.	2.50515	2.48234	0.08835	222
chr1	9374667	9374845	WT_CHIP2_peak_1334	23	.	2.44002	2.37697	0.08835	62
chr1	9375509	9376238	WT_CHIP2_peak_1335	56	.	4.47357	5.65321	1.2349	298
chr1	9376695	9376982	WT_CHIP2_peak_1336	17	.	1.93039	1.72531	0	97
chr1	9379336	9379733	WT_CHIP2_peak_1337	20	.	2.12479	2.06652	0	154
chr1	9387099	9387279	WT_CHIP2_peak_1338	39	.	3.42891	3.93885	0.42757	51
chr1	9402878	9403398	WT_CHIP2_peak_1339	39	.	3.42891	3.93885	0.42757	439
chr1	9403778	9403934	WT_CHIP2_peak_1340	15	.	1.83001	1.56577	0	53
chr1	9405774	9406220	WT_CHIP2_peak_1341	27	.	2.64644	2.72108	0.08835	101
chr1	9418317	9419146	WT_CHIP2_peak_1342	14	.	1.76364	1.46513	0	517
chr1	9426191	9426344	WT_CHIP2_peak_1343	16	.	1.86641	1.62252	0	76
chr1	9427835	9428020	WT_CHIP2_peak_1344	25	.	2.53904	2.53826	0.08835	88
chr1	9428717	9429214	WT_CHIP2_peak_1345	17	.	1.94372	1.74724	0	128
chr1	9432572	9432725	WT_CHIP2_peak_1346	30	.	2.83306	3.06314	0.08835	37
chr1	9435446	9435645	WT_CHIP2_peak_1347	21	.	2.26347	2.10357	0	66
chr1	9435963	9436135	WT_CHIP2_peak_1348	14	.	1.72887	1.41377	0	25
chr1	9448863	9449122	WT_CHIP2_peak_1349	21	.	2.2911	2.1453	0	131
chr1	9449345	9449819	WT_CHIP2_peak_1350	31	.	2.93941	3.10203	0.08835	74
chr1	9478360	9478607	WT_CHIP2_peak_1351	31	.	2.97273	3.15513	0.13469	48
chr1	9481736	9482011	WT_CHIP2_peak_1352	38	.	3.40404	3.89275	0.42757	130
chr1	9485853	9486193	WT_CHIP2_peak_1353	14	.	1.76364	1.46513	0	226
chr1	9489146	9489433	WT_CHIP2_peak_1354	37	.	3.35475	3.76786	0.42757	125
chr1	9497309	9497570	WT_CHIP2_peak_1355	13	.	1.71832	1.39836	0	161
chr1	9498576	9499059	WT_CHIP2_peak_1356	23	.	2.44002	2.37697	0.08835	346
chr1	9499295	9499469	WT_CHIP2_peak_1357	24	.	2.50515	2.48234	0.08835	131
chr1	9500301	9500646	WT_CHIP2_peak_1358	38	.	3.43664	3.89702	0.42757	43
chr1	9513223	9513456	WT_CHIP2_peak_1359	22	.	2.35153	2.23788	0	95
chr1	9533334	9533561	WT_CHIP2_peak_1360	24	.	2.49787	2.49163	0.08835	48
chr1	9598542	9599136	WT_CHIP2_peak_1361	23	.	2.40823	2.30389	0.05363	125
chr1	9609612	9609978	WT_CHIP2_peak_1362	15	.	1.85977	1.52785	0	125
chr1	9627570	9627997	WT_CHIP2_peak_1363	20	.	2.23609	2.0593	0	197
chr1	9635735	9636326	WT_CHIP2_peak_1364	22	.	2.35153	2.23788	0	111
chr1	9648658	9649018	WT_CHIP2_peak_1365	24	.	2.49787	2.49163	0.08835	77
chr1	9650003	9650484	WT_CHIP2_peak_1366	38	.	3.35535	3.80384	0.42757	346
chr1	9651122	9651328	WT_CHIP2_peak_1367	14	.	1.76364	1.46513	0	102
chr1	9652281	9652439	WT_CHIP2_peak_1368	20	.	2.12479	2.06652	0	67
chr1	9653652	9653949	WT_CHIP2_peak_1369	14	.	1.76364	1.46513	0	157
chr1	9660406	9660573	WT_CHIP2_peak_1370	27	.	2.69914	2.73108	0.08835	82
chr1	9664295	9664452	WT_CHIP2_peak_1371	22	.	2.35153	2.23788	0	59
chr1	9685591	9685983	WT_CHIP2_peak_1372	20	.	2.22325	2.04345	0	19
chr1	9698176	9698331	WT_CHIP2_peak_1373	21	.	2.2911	2.1453	0	89
chr1	9699390	9699676	WT_CHIP2_peak_1374	20	.	2.2499	2.08321	0	192
chr1	9711375	9711700	WT_CHIP2_peak_1375	22	.	2.37818	2.27932	0.03127	108
chr1	9713710	9713875	WT_CHIP2_peak_1376	14	.	1.77241	1.47822	0	71
chr1	9747440	9747799	WT_CHIP2_peak_1377	19	.	2.14696	1.93131	0	47
chr1	9751162	9751463	WT_CHIP2_peak_1378	21	.	2.2911	2.1453	0	91
chr1	9781037	9781205	WT_CHIP2_peak_1379	21	.	2.2772	2.12426	0	88
chr1	9781674	9782040	WT_CHIP2_peak_1380	29	.	2.81238	2.90348	0.08835	287
chr1	9782545	9782700	WT_CHIP2_peak_1381	20	.	2.2365	2.06317	0	78
chr1	9789642	9789928	WT_CHIP2_peak_1382	27	.	2.68428	2.78774	0.08835	136
chr1	9791526	9791840	WT_CHIP2_peak_1383	30	.	2.83306	3.06314	0.08835	238
chr1	9797767	9797936	WT_CHIP2_peak_1384	20	.	2.19723	2.00492	0	166
chr1	9881895	9882274	WT_CHIP2_peak_1385	30	.	2.93554	3.09589	0.08835	313
chr1	9882438	9883288	WT_CHIP2_peak_1386	25	.	2.53904	2.53826	0.08835	534
chr1	9884323	9884512	WT_CHIP2_peak_1387	14	.	1.76364	1.46513	0	176
chr1	9885078	9885467	WT_CHIP2_peak_1388	32	.	3.01088	3.21649	0.18557	285
chr1	9885721	9885935	WT_CHIP2_peak_1389	24	.	2.45598	2.40255	0.08835	124
chr1	9898934	9899101	WT_CHIP2_peak_1390	29	.	2.86387	2.98326	0.08835	84
chr1	9909134	9909325	WT_CHIP2_peak_1391	20	.	2.12479	2.06652	0	55
chr1	9911078	9911333	WT_CHIP2_peak_1392	32	.	3.05002	3.2801	0.22965	172
chr1	9919848	9920000	WT_CHIP2_peak_1393	20	.	2.2499	2.08321	0	78
chr1	9922419	9922606	WT_CHIP2_peak_1394	13	.	1.7079	1.38321	0	102
chr1	9934587	9934870	WT_CHIP2_peak_1395	23	.	2.44002	2.37697	0.08835	274
chr1	9937900	9938175	WT_CHIP2_peak_1396	25	.	2.57386	2.59657	0.08835	89
chr1	9938850	9939006	WT_CHIP2_peak_1397	17	.	1.93039	1.72531	0	22
chr1	9942281	9942443	WT_CHIP2_peak_1398	38	.	3.37952	3.84776	0.42757	51
chr1	10000538	10000931	WT_CHIP2_peak_1399	16	.	1.93357	1.68661	0	92
chr1	10003227	10003504	WT_CHIP2_peak_1400	24	.	2.49787	2.49163	0.08835	209
chr1	10010635	10010974	WT_CHIP2_peak_1401	19	.	2.18405	1.9863	0	34
chr1	10031096	10031250	WT_CHIP2_peak_1402	19	.	2.14413	1.93056	0	71
chr1	10092949	10093285	WT_CHIP2_peak_1403	38	.	3.33727	3.83324	0.42757	186
chr1	10094631	10094862	WT_CHIP2_peak_1404	14	.	1.83254	1.49089	0	34
chr1	10108501	10109041	WT_CHIP2_peak_1405	16	.	1.94657	1.64703	0	257
chr1	10111963	10112198	WT_CHIP2_peak_1406	14	.	1.82363	1.47885	0	134
chr1	10166362	10166851	WT_CHIP2_peak_1407	14	.	1.73956	1.42946	0	335
chr1	10168287	10168567	WT_CHIP2_peak_1408	13	.	1.67737	1.33928	0	101
chr1	10185923	10186082	WT_CHIP2_peak_1409	22	.	2.35153	2.23788	0	64
chr1	10186886	10187055	WT_CHIP2_peak_1410	29	.	2.86387	2.98326	0.08835	85
chr1	10188445	10188782	WT_CHIP2_peak_1411	21	.	2.26347	2.10357	0	55
chr1	10189113	10189308	WT_CHIP2_peak_1412	20	.	2.2365	2.06317	0	105
chr1	10201447	10201848	WT_CHIP2_peak_1413	20	.	2.22325	2.04345	0	288
chr1	10239227	10239437	WT_CHIP2_peak_1414	21	.	2.2911	2.1453	0	144
chr1	10245559	10245773	WT_CHIP2_peak_1415	29	.	2.8465	2.95624	0.08835	116
chr1	10271800	10272273	WT_CHIP2_peak_1416	37	.	3.31524	3.70618	0.42757	142
chr1	10287352	10287689	WT_CHIP2_peak_1417	15	.	1.89737	1.57922	0	71
chr1	10339481	10339642	WT_CHIP2_peak_1418	26	.	2.59162	2.62667	0.08835	124
chr1	10348877	10349071	WT_CHIP2_peak_1419	25	.	2.57386	2.59657	0.08835	90
chr1	10351431	10351804	WT_CHIP2_peak_1420	30	.	2.83306	3.06314	0.08835	27
chr1	10365265	10365628	WT_CHIP2_peak_1421	20	.	2.12479	2.06652	0	60
chr1	10366247	10366404	WT_CHIP2_peak_1422	30	.	2.83306	3.06314	0.08835	113
chr1	10384522	10384680	WT_CHIP2_peak_1423	23	.	2.42426	2.35188	0.08835	7
chr1	10385906	10386253	WT_CHIP2_peak_1424	14	.	1.76364	1.46513	0	272
chr1	10399155	10399313	WT_CHIP2_peak_1425	24	.	2.47215	2.42863	0.08835	77
chr1	10415392	10415580	WT_CHIP2_peak_1426	14	.	1.76364	1.46513	0	119
chr1	10438395	10438556	WT_CHIP2_peak_1427	21	.	2.30517	2.16669	0	69
chr1	10439765	10440090	WT_CHIP2_peak_1428	19	.	2.15931	1.9493	0	302
chr1	10440803	10441020	WT_CHIP2_peak_1429	13	.	1.68743	1.35368	0	142
chr1	10459517	10459672	WT_CHIP2_peak_1430	31	.	2.93507	3.12941	0.11274	50
chr1	10473176	10473521	WT_CHIP2_peak_1431	16	.	1.94657	1.64703	0	316
chr1	10485500	10485789	WT_CHIP2_peak_1432	22	.	2.35153	2.23788	0	250
chr1	10486108	10486538	WT_CHIP2_peak_1433	25	.	2.57386	2.59657	0.08835	365
chr1	10488137	10488337	WT_CHIP2_peak_1434	30	.	2.90479	3.08454	0.08835	147
chr1	10489617	10489806	WT_CHIP2_peak_1435	22	.	2.34843	2.23309	0	162
chr1	10490369	10490523	WT_CHIP2_peak_1436	31	.	2.93941	3.10203	0.08835	85
chr1	10490951	10491128	WT_CHIP2_peak_1437	29	.	2.86387	2.98326	0.08835	90
chr1	10518306	10518573	WT_CHIP2_peak_1438	23	.	2.40823	2.30389	0.05363	48
chr1	10532439	10532773	WT_CHIP2_peak_1439	34	.	3.13091	3.42308	0.3529	71
chr1	10534937	10535238	WT_CHIP2_peak_1440	34	.	3.07197	3.43643	0.36577	88
chr1	10554415	10555229	WT_CHIP2_peak_1441	31	.	2.93941	3.10203	0.08835	420
chr1	10555442	10555700	WT_CHIP2_peak_1442	28	.	2.70362	2.82228	0.08835	14
chr1	10556157	10556352	WT_CHIP2_peak_1443	35	.	3.21732	3.56045	0.42757	95
chr1	10557570	10557768	WT_CHIP2_peak_1444	14	.	1.76364	1.46513	0	93
chr1	10570764	10571191	WT_CHIP2_peak_1445	32	.	2.91418	3.20231	0.17507	376
chr1	10571389	10571614	WT_CHIP2_peak_1446	21	.	2.30191	2.15222	0	186
chr1	10573505	10574028	WT_CHIP2_peak_1447	31	.	2.97273	3.15513	0.13469	407
chr1	10574296	10575211	WT_CHIP2_peak_1448	48	.	4.02642	4.89697	0.96121	410
chr1	10576381	10577527	WT_CHIP2_peak_1449	39	.	3.45415	3.98614	0.42757	703
chr1	10579214	10579385	WT_CHIP2_peak_1450	20	.	2.12479	2.06652	0	30
chr1	10582012	10582279	WT_CHIP2_peak_1451	20	.	2.12479	2.06652	0	170
chr1	10588491	10589149	WT_CHIP2_peak_1452	34	.	3.13144	3.41473	0.34542	388
chr1	10590419	10591404	WT_CHIP2_peak_1453	58	.	4.56687	5.8183	1.3631	106
chr1	10593123	10593288	WT_CHIP2_peak_1454	30	.	2.83306	3.06314	0.08835	65
chr1	10621405	10621715	WT_CHIP2_peak_1455	20	.	2.2365	2.06317	0	24
chr1	10627622	10628176	WT_CHIP2_peak_1456	29	.	2.8465	2.95624	0.08835	108
chr1	10635493	10635771	WT_CHIP2_peak_1457	24	.	2.48854	2.45522	0.08835	106
chr1	10643707	10644073	WT_CHIP2_peak_1458	31	.	2.95402	3.12525	0.10914	256
chr1	10654491	10654919	WT_CHIP2_peak_1459	20	.	2.12479	2.06652	0	207
chr1	10657515	10658094	WT_CHIP2_peak_1460	26	.	2.60964	2.65744	0.08835	110
chr1	10658498	10658672	WT_CHIP2_peak_1461	38	.	3.40404	3.89275	0.42757	77
chr1	10658981	10659261	WT_CHIP2_peak_1462	28	.	2.72323	2.85768	0.08835	113
chr1	10662191	10662403	WT_CHIP2_peak_1463	14	.	1.76364	1.46513	0	65
chr1	10667976	10668145	WT_CHIP2_peak_1464	22	.	2.35153	2.23788	0	105
chr1	10674449	10675088	WT_CHIP2_peak_1465	50	.	4.08484	5.00494	0.96121	426
chr1	10682507	10682662	WT_CHIP2_peak_1466	24	.	2.47215	2.42863	0.08835	32
chr1	10684794	10685031	WT_CHIP2_peak_1467	14	.	1.76364	1.46513	0	165
chr1	10694882	10695117	WT_CHIP2_peak_1468	17	.	1.95723	1.76967	0	112
chr1	10706916	10707110	WT_CHIP2_peak_1469	20	.	2.12479	2.06652	0	60
chr1	10711468	10711726	WT_CHIP2_peak_1470	14	.	1.76364	1.46513	0	171
chr1	10712103	10712480	WT_CHIP2_peak_1471	22	.	2.35153	2.23788	0	322
chr1	10715629	10715791	WT_CHIP2_peak_1472	20	.	2.12479	2.06652	0	87
chr1	10726406	10726778	WT_CHIP2_peak_1473	20	.	2.12479	2.06652	0	252
chr1	10727177	10727354	WT_CHIP2_peak_1474	20	.	2.12479	2.06652	0	91
chr1	10730281	10730469	WT_CHIP2_peak_1475	20	.	2.12479	2.06652	0	99
chr1	10731074	10731342	WT_CHIP2_peak_1476	20	.	2.12479	2.06652	0	67
chr1	10738296	10738567	WT_CHIP2_peak_1477	20	.	2.12479	2.06652	0	70
chr1	10739157	10739376	WT_CHIP2_peak_1478	20	.	2.12479	2.06652	0	125
chr1	10746655	10746957	WT_CHIP2_peak_1479	20	.	2.12479	2.06652	0	151
chr1	10747963	10748313	WT_CHIP2_peak_1480	30	.	2.83306	3.06314	0.08835	244
chr1	10748800	10749050	WT_CHIP2_peak_1481	30	.	2.83306	3.06314	0.08835	211
chr1	10751425	10752178	WT_CHIP2_peak_1482	41	.	3.54132	4.15353	0.42757	503
chr1	10753033	10753192	WT_CHIP2_peak_1483	30	.	2.83306	3.06314	0.08835	52
chr1	10764422	10764917	WT_CHIP2_peak_1484	22	.	2.35153	2.23788	0	394
chr1	10787375	10787584	WT_CHIP2_peak_1485	41	.	3.54132	4.15353	0.42757	111
chr1	10791093	10791417	WT_CHIP2_peak_1486	35	.	3.23896	3.58813	0.42757	54
chr1	10797950	10798138	WT_CHIP2_peak_1487	26	.	2.60964	2.65744	0.08835	81
chr1	10813844	10814082	WT_CHIP2_peak_1488	27	.	2.64644	2.72108	0.08835	224
chr1	10822506	10823076	WT_CHIP2_peak_1489	41	.	3.54132	4.15353	0.42757	467
chr1	10824710	10825210	WT_CHIP2_peak_1490	30	.	2.82572	3.04901	0.08835	66
chr1	10828049	10828237	WT_CHIP2_peak_1491	19	.	2.07249	1.96977	0	60
chr1	10830828	10831116	WT_CHIP2_peak_1492	30	.	2.83306	3.06314	0.08835	122
chr1	10835804	10835983	WT_CHIP2_peak_1493	30	.	2.83306	3.06314	0.08835	82
chr1	10840176	10840471	WT_CHIP2_peak_1494	20	.	2.12479	2.06652	0	236
chr1	10841450	10841650	WT_CHIP2_peak_1495	20	.	2.11929	2.05615	0	96
chr1	10848669	10849309	WT_CHIP2_peak_1496	30	.	2.83306	3.06314	0.08835	112
chr1	10850947	10851295	WT_CHIP2_peak_1497	20	.	2.12479	2.06652	0	135
chr1	10856001	10856449	WT_CHIP2_peak_1498	30	.	2.83306	3.06314	0.08835	366
chr1	10856671	10857113	WT_CHIP2_peak_1499	53	.	4.24959	5.32132	0.96121	141
chr1	10857920	10858438	WT_CHIP2_peak_1500	20	.	2.12479	2.06652	0	102
chr1	10865444	10865602	WT_CHIP2_peak_1501	17	.	2.04186	1.7805	0	14
chr1	10873344	10873651	WT_CHIP2_peak_1502	20	.	2.12479	2.06652	0	122
chr1	10874131	10874289	WT_CHIP2_peak_1503	20	.	2.12479	2.06652	0	54
chr1	10884898	10885314	WT_CHIP2_peak_1504	14	.	1.76132	1.46167	0	256
chr1	10920258	10920570	WT_CHIP2_peak_1505	20	.	2.12479	2.06652	0	71
chr1	10926875	10927564	WT_CHIP2_peak_1506	30	.	2.83306	3.06314	0.08835	582
chr1	10927919	10928706	WT_CHIP2_peak_1507	41	.	3.54132	4.15353	0.42757	69
chr1	10932723	10933104	WT_CHIP2_peak_1508	28	.	2.70362	2.82228	0.08835	190
chr1	10934122	10934295	WT_CHIP2_peak_1509	14	.	1.76364	1.46513	0	33
chr1	10952281	10952496	WT_CHIP2_peak_1510	13	.	1.66744	1.32511	0	155
chr1	10958739	10958907	WT_CHIP2_peak_1511	19	.	2.1718	1.96756	0	6
chr1	10961160	10961335	WT_CHIP2_peak_1512	53	.	4.27003	5.30418	0.96121	75
chr1	10961521	10961799	WT_CHIP2_peak_1513	19	.	2.07249	1.96977	0	46
chr1	10974394	10974698	WT_CHIP2_peak_1514	20	.	2.12479	2.06652	0	126
chr1	10976750	10977032	WT_CHIP2_peak_1515	30	.	2.80461	3.00867	0.08835	257
chr1	10981069	10981259	WT_CHIP2_peak_1516	15	.	1.80653	1.52975	0	87
chr1	10996087	10996265	WT_CHIP2_peak_1517	35	.	3.21732	3.56045	0.42757	68
chr1	11002568	11003090	WT_CHIP2_peak_1518	30	.	2.80461	3.00867	0.08835	118
chr1	11016588	11016808	WT_CHIP2_peak_1519	40	.	3.52729	4.0422	0.42757	71
chr1	11017197	11017561	WT_CHIP2_peak_1520	25	.	2.52198	2.51002	0.08835	209
chr1	11018571	11018842	WT_CHIP2_peak_1521	22	.	2.37818	2.27932	0.03127	220
chr1	11021093	11021348	WT_CHIP2_peak_1522	23	.	2.42426	2.35188	0.08835	60
chr1	11073027	11073256	WT_CHIP2_peak_1523	20	.	2.23609	2.0593	0	123
chr1	11085879	11086041	WT_CHIP2_peak_1524	26	.	2.62791	2.6889	0.08835	67
chr1	11095852	11096117	WT_CHIP2_peak_1525	24	.	2.48475	2.41437	0.08835	168
chr1	11113297	11113466	WT_CHIP2_peak_1526	20	.	2.2499	2.08321	0	58
chr1	11114000	11114235	WT_CHIP2_peak_1527	15	.	1.79501	1.51225	0	195
chr1	11119710	11120618	WT_CHIP2_peak_1528	39	.	3.50074	3.99943	0.42757	178
chr1	11125257	11125594	WT_CHIP2_peak_1529	23	.	2.4087	2.32725	0.07179	204
chr1	11128445	11129010	WT_CHIP2_peak_1530	24	.	2.50515	2.48234	0.08835	100
chr1	11159892	11160066	WT_CHIP2_peak_1531	18	.	2.08156	1.84363	0	28
chr1	11190437	11190677	WT_CHIP2_peak_1532	30	.	2.83306	3.06314	0.08835	108
chr1	11220211	11220388	WT_CHIP2_peak_1533	18	.	2.08156	1.84363	0	80
chr1	11250359	11250536	WT_CHIP2_peak_1534	30	.	2.83306	3.06314	0.08835	28
chr1	11252121	11252383	WT_CHIP2_peak_1535	20	.	2.12479	2.06652	0	95
chr1	11254568	11254723	WT_CHIP2_peak_1536	28	.	2.74313	2.89398	0.08835	47
chr1	11258085	11258322	WT_CHIP2_peak_1537	15	.	1.83001	1.56577	0	152
chr1	11260978	11261222	WT_CHIP2_peak_1538	14	.	1.76364	1.46513	0	140
chr1	11268667	11268941	WT_CHIP2_peak_1539	30	.	2.83306	3.06314	0.08835	28
chr1	11270658	11270818	WT_CHIP2_peak_1540	20	.	2.12479	2.06652	0	83
chr1	11285060	11285405	WT_CHIP2_peak_1541	15	.	1.84198	1.58431	0	137
chr1	11291432	11291686	WT_CHIP2_peak_1542	14	.	1.76364	1.46513	0	132
chr1	11306626	11306851	WT_CHIP2_peak_1543	21	.	2.26347	2.10357	0	192
chr1	11307693	11308186	WT_CHIP2_peak_1544	31	.	2.93941	3.10203	0.08835	140
chr1	11311974	11312143	WT_CHIP2_peak_1545	23	.	2.44002	2.37697	0.08835	110
chr1	11312621	11313260	WT_CHIP2_peak_1546	30	.	2.89926	3.03863	0.08835	408
chr1	11322808	11322970	WT_CHIP2_peak_1547	21	.	2.30191	2.15222	0	126
chr1	11333315	11333504	WT_CHIP2_peak_1548	46	.	3.67474	4.67217	0.86124	85
chr1	11343523	11343676	WT_CHIP2_peak_1549	17	.	1.93039	1.72531	0	55
chr1	11354380	11354542	WT_CHIP2_peak_1550	14	.	1.73956	1.42946	0	57
chr1	11354754	11355041	WT_CHIP2_peak_1551	15	.	1.79501	1.51225	0	88
chr1	11357734	11357906	WT_CHIP2_peak_1552	15	.	1.83001	1.56577	0	104
chr1	11364047	11364267	WT_CHIP2_peak_1553	24	.	2.47215	2.42863	0.08835	77
chr1	11370338	11370491	WT_CHIP2_peak_1554	30	.	2.82572	3.04901	0.08835	79
chr1	11380236	11380487	WT_CHIP2_peak_1555	26	.	2.62791	2.6889	0.08835	171
chr1	11383871	11384360	WT_CHIP2_peak_1556	17	.	1.95723	1.76967	0	110
chr1	11400497	11400654	WT_CHIP2_peak_1557	27	.	2.69914	2.73108	0.08835	58
chr1	11404707	11404901	WT_CHIP2_peak_1558	28	.	2.77906	2.85234	0.08835	106
chr1	11415759	11415920	WT_CHIP2_peak_1559	31	.	2.97273	3.15513	0.13469	65
chr1	11418851	11419341	WT_CHIP2_peak_1560	22	.	2.35153	2.23788	0	485
chr1	11427084	11427247	WT_CHIP2_peak_1561	13	.	1.75541	1.38726	0	45
chr1	11444425	11445011	WT_CHIP2_peak_1562	30	.	2.93554	3.09589	0.08835	302
chr1	11452040	11452447	WT_CHIP2_peak_1563	22	.	2.35153	2.23788	0	88
chr1	11471106	11471411	WT_CHIP2_peak_1564	22	.	2.35153	2.23788	0	74
chr1	11471839	11471998	WT_CHIP2_peak_1565	17	.	1.95723	1.76967	0	102
chr1	11476532	11476742	WT_CHIP2_peak_1566	13	.	1.6976	1.36832	0	100
chr1	11491202	11491454	WT_CHIP2_peak_1567	22	.	2.35153	2.23788	0	163
chr1	11494576	11494817	WT_CHIP2_peak_1568	15	.	1.84198	1.58431	0	111
chr1	11502258	11502662	WT_CHIP2_peak_1569	30	.	2.83306	3.06314	0.08835	142
chr1	11504029	11504363	WT_CHIP2_peak_1570	41	.	3.54132	4.15353	0.42757	76
chr1	11506059	11506228	WT_CHIP2_peak_1571	22	.	2.35153	2.23788	0	61
chr1	11508639	11508842	WT_CHIP2_peak_1572	30	.	2.83306	3.06314	0.08835	97
chr1	11510351	11510777	WT_CHIP2_peak_1573	30	.	2.83306	3.06314	0.08835	130
chr1	11538615	11538771	WT_CHIP2_peak_1574	13	.	1.71832	1.39836	0	83
chr1	11539295	11539473	WT_CHIP2_peak_1575	23	.	2.42066	2.32175	0.06947	62
chr1	11544517	11544825	WT_CHIP2_peak_1576	20	.	2.12479	2.06652	0	71
chr1	11559790	11559942	WT_CHIP2_peak_1577	40	.	3.47977	4.03465	0.42757	105
chr1	11576844	11577222	WT_CHIP2_peak_1578	30	.	2.83306	3.06314	0.08835	245
chr1	11599255	11599422	WT_CHIP2_peak_1579	22	.	2.35153	2.23788	0	67
chr1	11605088	11605314	WT_CHIP2_peak_1580	23	.	2.44002	2.37697	0.08835	67
chr1	11610600	11611135	WT_CHIP2_peak_1581	38	.	3.35535	3.80384	0.42757	311
chr1	11614297	11614573	WT_CHIP2_peak_1582	30	.	2.83306	3.06314	0.08835	183
chr1	11616673	11616846	WT_CHIP2_peak_1583	30	.	2.83306	3.06314	0.08835	88
chr1	11617455	11617649	WT_CHIP2_peak_1584	40	.	3.52729	4.0422	0.42757	100
chr1	11632153	11632441	WT_CHIP2_peak_1585	30	.	2.83306	3.06314	0.08835	55
chr1	11644958	11645180	WT_CHIP2_peak_1586	41	.	3.54132	4.15353	0.42757	136
chr1	11645561	11645833	WT_CHIP2_peak_1587	41	.	3.54132	4.15353	0.42757	161
chr1	11663103	11663395	WT_CHIP2_peak_1588	29	.	2.76332	2.93121	0.08835	45
chr1	11663548	11663771	WT_CHIP2_peak_1589	42	.	3.66002	4.25956	0.50543	88
chr1	11666222	11666398	WT_CHIP2_peak_1590	20	.	2.12479	2.06652	0	80
chr1	11672193	11672382	WT_CHIP2_peak_1591	20	.	2.12479	2.06652	0	41
chr1	11672617	11672770	WT_CHIP2_peak_1592	30	.	2.83306	3.06314	0.08835	107
chr1	11694132	11694317	WT_CHIP2_peak_1593	17	.	2.04186	1.7805	0	1
chr1	11702018	11702259	WT_CHIP2_peak_1594	15	.	1.80653	1.52975	0	184
chr1	11713170	11713324	WT_CHIP2_peak_1595	14	.	1.76364	1.46513	0	10
chr1	11713525	11713678	WT_CHIP2_peak_1596	30	.	2.80461	3.00867	0.08835	60
chr1	11714550	11714801	WT_CHIP2_peak_1597	31	.	2.93941	3.10203	0.08835	189
chr1	11715013	11715271	WT_CHIP2_peak_1598	24	.	2.48854	2.45522	0.08835	160
chr1	11715644	11715803	WT_CHIP2_peak_1599	30	.	2.91728	3.06702	0.08835	109
chr1	11717714	11718221	WT_CHIP2_peak_1600	21	.	2.2911	2.1453	0	235
chr1	11730988	11731241	WT_CHIP2_peak_1601	22	.	2.35153	2.23788	0	1
chr1	11732687	11733189	WT_CHIP2_peak_1602	30	.	2.80461	3.00867	0.08835	75
chr1	11735537	11735798	WT_CHIP2_peak_1603	29	.	2.8465	2.95624	0.08835	115
chr1	11736219	11736417	WT_CHIP2_peak_1604	30	.	2.91728	3.06702	0.08835	93
chr1	11736669	11737136	WT_CHIP2_peak_1605	14	.	1.72887	1.41377	0	203
chr1	11737435	11737619	WT_CHIP2_peak_1606	15	.	1.84153	1.50307	0	171
chr1	11740825	11741104	WT_CHIP2_peak_1607	27	.	2.69914	2.73108	0.08835	240
chr1	11741264	11741531	WT_CHIP2_peak_1608	35	.	3.23896	3.58813	0.42757	136
chr1	11751144	11751374	WT_CHIP2_peak_1609	13	.	1.66744	1.32511	0	137
chr1	11758987	11759297	WT_CHIP2_peak_1610	16	.	1.90428	1.68288	0	259
chr1	11760696	11761019	WT_CHIP2_peak_1611	27	.	2.66523	2.75402	0.08835	41
chr1	11765328	11765679	WT_CHIP2_peak_1612	26	.	2.62791	2.6889	0.08835	241
chr1	11767249	11767742	WT_CHIP2_peak_1613	18	.	2.08156	1.84363	0	36
chr1	11771196	11771441	WT_CHIP2_peak_1614	22	.	2.36321	2.256	0.01112	102
chr1	11776359	11776712	WT_CHIP2_peak_1615	29	.	2.86387	2.98326	0.08835	101
chr1	11779851	11780209	WT_CHIP2_peak_1616	29	.	2.86387	2.98326	0.08835	96
chr1	11795844	11796567	WT_CHIP2_peak_1617	48	.	4.00942	4.87563	0.96121	365
chr1	11797281	11797870	WT_CHIP2_peak_1618	31	.	2.99168	3.18553	0.16248	457
chr1	11800618	11801087	WT_CHIP2_peak_1619	22	.	2.35153	2.23788	0	373
chr1	11801756	11802286	WT_CHIP2_peak_1620	41	.	3.59002	4.14417	0.42757	431
chr1	11806822	11807101	WT_CHIP2_peak_1621	25	.	2.53904	2.53826	0.08835	114
chr1	11811737	11811893	WT_CHIP2_peak_1622	25	.	2.52198	2.51002	0.08835	64
chr1	11812305	11812609	WT_CHIP2_peak_1623	24	.	2.50515	2.48234	0.08835	81
chr1	11812762	11812981	WT_CHIP2_peak_1624	14	.	1.76364	1.46513	0	132
chr1	11822341	11822520	WT_CHIP2_peak_1625	13	.	1.67737	1.33928	0	9
chr1	11824538	11824751	WT_CHIP2_peak_1626	32	.	3.01088	3.21649	0.18557	106
chr1	11845215	11845428	WT_CHIP2_peak_1627	17	.	2.04186	1.7805	0	176
chr1	11853883	11854300	WT_CHIP2_peak_1628	15	.	1.83001	1.56577	0	94
chr1	11854543	11854794	WT_CHIP2_peak_1629	41	.	3.61305	4.18195	0.45154	103
chr1	11855512	11855772	WT_CHIP2_peak_1630	14	.	1.78364	1.49508	0	96
chr1	11856316	11856521	WT_CHIP2_peak_1631	22	.	2.35153	2.23788	0	89
chr1	11857932	11858700	WT_CHIP2_peak_1632	35	.	3.23896	3.58813	0.42757	732
chr1	11865097	11865477	WT_CHIP2_peak_1633	24	.	2.50515	2.48234	0.08835	269
chr1	11865686	11865958	WT_CHIP2_peak_1634	32	.	2.91418	3.20231	0.17507	143
chr1	11866208	11866432	WT_CHIP2_peak_1635	35	.	3.23896	3.58813	0.42757	112
chr1	11898853	11899040	WT_CHIP2_peak_1636	45	.	3.83449	4.55536	0.75887	87
chr1	11905864	11906103	WT_CHIP2_peak_1637	21	.	2.2911	2.1453	0	31
chr1	11910317	11910612	WT_CHIP2_peak_1638	30	.	2.88146	3.01072	0.08835	88
chr1	11919788	11919942	WT_CHIP2_peak_1639	17	.	1.95723	1.76967	0	67
chr1	11920391	11920561	WT_CHIP2_peak_1640	22	.	2.35153	2.23788	0	103
chr1	11921974	11922147	WT_CHIP2_peak_1641	14	.	1.76132	1.46167	0	108
chr1	11932643	11932957	WT_CHIP2_peak_1642	13	.	1.66744	1.32511	0	99
chr1	11936333	11936538	WT_CHIP2_peak_1643	15	.	1.84153	1.50307	0	5
chr1	11948550	11948803	WT_CHIP2_peak_1644	24	.	2.50515	2.48234	0.08835	134
chr1	11967934	11968485	WT_CHIP2_peak_1645	142	.	8.30292	14.2254	8.43803	317
chr1	11968683	11968924	WT_CHIP2_peak_1646	36	.	3.22267	3.66121	0.42757	104
chr1	11989838	11990217	WT_CHIP2_peak_1647	47	.	3.70699	4.72186	0.89186	78
chr1	11994960	11995180	WT_CHIP2_peak_1648	16	.	1.93357	1.68661	0	117
chr1	12012888	12013173	WT_CHIP2_peak_1649	19	.	2.15931	1.9493	0	230
chr1	12042358	12042666	WT_CHIP2_peak_1650	13	.	1.71832	1.39836	0	208
chr1	12067216	12067579	WT_CHIP2_peak_1651	14	.	1.72887	1.41377	0	173
chr1	12068925	12069248	WT_CHIP2_peak_1652	29	.	2.78381	2.96942	0.08835	269
chr1	12089316	12089477	WT_CHIP2_peak_1653	13	.	1.66744	1.32511	0	34
chr1	12113256	12113739	WT_CHIP2_peak_1654	31	.	2.97273	3.15513	0.13469	386
chr1	12119531	12120177	WT_CHIP2_peak_1655	36	.	3.26205	3.63801	0.42757	226
chr1	12123905	12124064	WT_CHIP2_peak_1656	22	.	2.35153	2.23788	0	70
chr1	12125895	12126073	WT_CHIP2_peak_1657	14	.	1.76132	1.46167	0	75
chr1	12135657	12136220	WT_CHIP2_peak_1658	23	.	2.4087	2.32725	0.07179	295
chr1	12150798	12150954	WT_CHIP2_peak_1659	15	.	1.83001	1.56577	0	42
chr1	12157009	12157246	WT_CHIP2_peak_1660	14	.	1.78364	1.49508	0	107
chr1	12167661	12167953	WT_CHIP2_peak_1661	16	.	1.93652	1.63313	0	41
chr1	12181789	12182069	WT_CHIP2_peak_1662	22	.	2.34843	2.23309	0	229
chr1	12185247	12185519	WT_CHIP2_peak_1663	15	.	1.83001	1.56577	0	92
chr1	12186238	12186396	WT_CHIP2_peak_1664	24	.	2.48854	2.45522	0.08835	86
chr1	12195929	12196167	WT_CHIP2_peak_1665	37	.	3.33488	3.73678	0.42757	92
chr1	12201603	12202142	WT_CHIP2_peak_1666	30	.	2.83306	3.06314	0.08835	364
chr1	12209573	12209769	WT_CHIP2_peak_1667	30	.	2.83306	3.06314	0.08835	95
chr1	12218384	12218640	WT_CHIP2_peak_1668	25	.	2.57386	2.59657	0.08835	158
chr1	12222031	12223051	WT_CHIP2_peak_1669	32	.	2.91418	3.20231	0.17507	605
chr1	12225684	12226240	WT_CHIP2_peak_1670	26	.	2.60964	2.65744	0.08835	511
chr1	12227418	12227861	WT_CHIP2_peak_1671	53	.	4.24959	5.32132	0.96121	186
chr1	12233812	12234030	WT_CHIP2_peak_1672	18	.	1.98483	1.8161	0	146
chr1	12241747	12242473	WT_CHIP2_peak_1673	41	.	3.54132	4.15353	0.42757	82
chr1	12244596	12244853	WT_CHIP2_peak_1674	22	.	2.35153	2.23788	0	201
chr1	12252020	12252342	WT_CHIP2_peak_1675	31	.	2.93941	3.10203	0.08835	110
chr1	12258903	12259112	WT_CHIP2_peak_1676	14	.	1.76364	1.46513	0	116
chr1	12265225	12265503	WT_CHIP2_peak_1677	25	.	2.55232	2.51298	0.08835	235
chr1	12274769	12274946	WT_CHIP2_peak_1678	21	.	2.2772	2.12426	0	60
chr1	12289870	12290780	WT_CHIP2_peak_1679	56	.	4.42032	5.64956	1.2333	154
chr1	12291664	12291874	WT_CHIP2_peak_1680	14	.	1.77241	1.47822	0	22
chr1	12344366	12344601	WT_CHIP2_peak_1681	13	.	1.71832	1.39836	0	120
chr1	12344783	12344938	WT_CHIP2_peak_1682	21	.	2.2772	2.12426	0	75
chr1	12351854	12352073	WT_CHIP2_peak_1683	22	.	2.35153	2.23788	0	84
chr1	12353519	12353761	WT_CHIP2_peak_1684	16	.	1.87886	1.64222	0	81
chr1	12366890	12367179	WT_CHIP2_peak_1685	16	.	1.86641	1.62252	0	78
chr1	12371204	12371429	WT_CHIP2_peak_1686	15	.	1.81819	1.54758	0	44
chr1	12377292	12377499	WT_CHIP2_peak_1687	17	.	1.95723	1.76967	0	54
chr1	12379152	12379378	WT_CHIP2_peak_1688	20	.	2.12479	2.06652	0	43
chr1	12382750	12383098	WT_CHIP2_peak_1689	15	.	1.83001	1.56577	0	79
chr1	12392714	12392870	WT_CHIP2_peak_1690	14	.	1.76132	1.46167	0	57
chr1	12397300	12397500	WT_CHIP2_peak_1691	20	.	2.12479	2.06652	0	60
chr1	12402117	12402276	WT_CHIP2_peak_1692	20	.	2.12479	2.06652	0	122
chr1	12402769	12403041	WT_CHIP2_peak_1693	26	.	2.60964	2.65744	0.08835	221
chr1	12414246	12414541	WT_CHIP2_peak_1694	14	.	1.76364	1.46513	0	226
chr1	12432829	12433064	WT_CHIP2_peak_1695	15	.	1.83001	1.56577	0	105
chr1	12436947	12437380	WT_CHIP2_peak_1696	18	.	2.08156	1.84363	0	306
chr1	12438441	12438630	WT_CHIP2_peak_1697	31	.	2.99168	3.18553	0.16248	116
chr1	12440523	12440803	WT_CHIP2_peak_1698	31	.	2.99168	3.18553	0.16248	150
chr1	12446006	12446268	WT_CHIP2_peak_1699	19	.	2.04242	1.91594	0	64
chr1	12446592	12446767	WT_CHIP2_peak_1700	29	.	2.78381	2.96942	0.08835	107
chr1	12449599	12449752	WT_CHIP2_peak_1701	19	.	2.04242	1.91594	0	101
chr1	12453438	12453789	WT_CHIP2_peak_1702	19	.	2.07249	1.96977	0	118
chr1	12456329	12456740	WT_CHIP2_peak_1703	22	.	2.36321	2.256	0.01112	321
chr1	12457683	12457996	WT_CHIP2_peak_1704	27	.	2.64644	2.72108	0.08835	216
chr1	12461322	12461614	WT_CHIP2_peak_1705	27	.	2.64644	2.72108	0.08835	111
chr1	12465527	12466876	WT_CHIP2_peak_1706	40	.	3.50576	4.08445	0.42757	951
chr1	12467054	12467651	WT_CHIP2_peak_1707	41	.	3.54132	4.15353	0.42757	75
chr1	12468159	12468408	WT_CHIP2_peak_1708	40	.	3.50576	4.08445	0.42757	119
chr1	12469885	12470355	WT_CHIP2_peak_1709	31	.	2.93941	3.10203	0.08835	383
chr1	12472122	12472347	WT_CHIP2_peak_1710	38	.	3.35535	3.80384	0.42757	119
chr1	12475029	12475288	WT_CHIP2_peak_1711	24	.	2.45598	2.40255	0.08835	100
chr1	12479752	12479933	WT_CHIP2_peak_1712	14	.	1.76364	1.46513	0	101
chr1	12483663	12483921	WT_CHIP2_peak_1713	20	.	2.12479	2.06652	0	23
chr1	12488999	12489189	WT_CHIP2_peak_1714	18	.	2.02771	1.89005	0	85
chr1	12490586	12491082	WT_CHIP2_peak_1715	28	.	2.72323	2.85768	0.08835	8
chr1	12493745	12493930	WT_CHIP2_peak_1716	16	.	1.86641	1.62252	0	93
chr1	12494092	12494392	WT_CHIP2_peak_1717	24	.	2.48854	2.45522	0.08835	201
chr1	12495691	12496316	WT_CHIP2_peak_1718	31	.	2.97273	3.15513	0.13469	257
chr1	12497355	12497953	WT_CHIP2_peak_1719	28	.	2.79562	2.87771	0.08835	425
chr1	12505147	12505484	WT_CHIP2_peak_1720	16	.	1.89148	1.66234	0	104
chr1	12505652	12505947	WT_CHIP2_peak_1721	17	.	1.95723	1.76967	0	81
chr1	12508900	12509156	WT_CHIP2_peak_1722	20	.	2.12479	2.06652	0	89
chr1	12512931	12513104	WT_CHIP2_peak_1723	30	.	2.83306	3.06314	0.08835	101
chr1	12514614	12515203	WT_CHIP2_peak_1724	40	.	3.52729	4.0422	0.42757	121
chr1	12517652	12518107	WT_CHIP2_peak_1725	77	.	5.60922	7.73257	2.58464	275
chr1	12522694	12523143	WT_CHIP2_peak_1726	28	.	2.72323	2.85768	0.08835	138
chr1	12534231	12535205	WT_CHIP2_peak_1727	41	.	3.54132	4.15353	0.42757	423
chr1	12536247	12536587	WT_CHIP2_peak_1728	20	.	2.12479	2.06652	0	83
chr1	12537632	12537867	WT_CHIP2_peak_1729	30	.	2.83306	3.06314	0.08835	92
chr1	12538104	12538590	WT_CHIP2_peak_1730	40	.	3.52729	4.0422	0.42757	337
chr1	12539799	12540376	WT_CHIP2_peak_1731	30	.	2.83306	3.06314	0.08835	474
chr1	12540534	12541755	WT_CHIP2_peak_1732	41	.	3.54132	4.15353	0.42757	964
chr1	12545170	12545557	WT_CHIP2_peak_1733	65	.	4.95785	6.55494	1.66004	159
chr1	12545910	12546157	WT_CHIP2_peak_1734	41	.	3.54132	4.15353	0.42757	122
chr1	12546314	12546976	WT_CHIP2_peak_1735	65	.	4.95785	6.55494	1.66004	153
chr1	12549378	12549735	WT_CHIP2_peak_1736	28	.	2.74313	2.89398	0.08835	109
chr1	12552552	12552810	WT_CHIP2_peak_1737	20	.	2.11929	2.05615	0	40
chr1	12554131	12554376	WT_CHIP2_peak_1738	22	.	2.35153	2.23788	0	116
chr1	12557536	12558015	WT_CHIP2_peak_1739	20	.	2.12479	2.06652	0	310
chr1	12569451	12569761	WT_CHIP2_peak_1740	53	.	4.24959	5.32132	0.96121	170
chr1	12572118	12572528	WT_CHIP2_peak_1741	24	.	2.45598	2.40255	0.08835	78
chr1	12608033	12608332	WT_CHIP2_peak_1742	20	.	2.2365	2.06317	0	225
chr1	12609210	12609799	WT_CHIP2_peak_1743	33	.	3.06279	3.32019	0.26445	437
chr1	12613085	12613265	WT_CHIP2_peak_1744	20	.	2.21016	2.02404	0	159
chr1	12613877	12614507	WT_CHIP2_peak_1745	20	.	2.19723	2.00492	0	197
chr1	12626095	12626486	WT_CHIP2_peak_1746	34	.	3.07197	3.43643	0.36577	344
chr1	12633108	12633354	WT_CHIP2_peak_1747	15	.	1.8506	1.51539	0	236
chr1	12645945	12646468	WT_CHIP2_peak_1748	39	.	3.47911	3.96473	0.42757	91
chr1	12654891	12655168	WT_CHIP2_peak_1749	26	.	2.60964	2.65744	0.08835	54
chr1	12656070	12656551	WT_CHIP2_peak_1750	31	.	2.93941	3.10203	0.08835	155
chr1	12658579	12658821	WT_CHIP2_peak_1751	21	.	2.2911	2.1453	0	102
chr1	12660242	12660523	WT_CHIP2_peak_1752	29	.	2.76332	2.93121	0.08835	171
chr1	12661082	12662245	WT_CHIP2_peak_1753	76	.	5.52595	7.61892	2.54753	735
chr1	12662515	12662822	WT_CHIP2_peak_1754	22	.	2.35153	2.23788	0	60
chr1	12663001	12663257	WT_CHIP2_peak_1755	33	.	3.06997	3.3128	0.25968	184
chr1	12663958	12664507	WT_CHIP2_peak_1756	25	.	2.52198	2.51002	0.08835	160
chr1	12668639	12669025	WT_CHIP2_peak_1757	27	.	2.71475	2.75462	0.08835	350
chr1	12671396	12671729	WT_CHIP2_peak_1758	32	.	3.03032	3.248	0.21354	234
chr1	12673283	12673470	WT_CHIP2_peak_1759	28	.	2.72323	2.85768	0.08835	96
chr1	12674665	12674827	WT_CHIP2_peak_1760	40	.	3.52729	4.0422	0.42757	107
chr1	12675185	12675469	WT_CHIP2_peak_1761	20	.	2.12479	2.06652	0	43
chr1	12675667	12676868	WT_CHIP2_peak_1762	65	.	4.95785	6.55494	1.66004	389
chr1	12677242	12677608	WT_CHIP2_peak_1763	28	.	2.74313	2.89398	0.08835	233
chr1	12678164	12678332	WT_CHIP2_peak_1764	27	.	2.68428	2.78774	0.08835	62
chr1	12678519	12678757	WT_CHIP2_peak_1765	31	.	2.93941	3.10203	0.08835	93
chr1	12679124	12679465	WT_CHIP2_peak_1766	28	.	2.70362	2.82228	0.08835	78
chr1	12679683	12680064	WT_CHIP2_peak_1767	56	.	4.47357	5.65321	1.2349	283
chr1	12697962	12698483	WT_CHIP2_peak_1768	31	.	2.99168	3.18553	0.16248	400
chr1	12713090	12713521	WT_CHIP2_peak_1769	16	.	1.87886	1.64222	0	191
chr1	12714422	12714695	WT_CHIP2_peak_1770	16	.	1.85412	1.60322	0	45
chr1	12719209	12719368	WT_CHIP2_peak_1771	22	.	2.35153	2.23788	0	75
chr1	12723537	12723897	WT_CHIP2_peak_1772	23	.	2.39335	2.30307	0.05301	283
chr1	12743971	12744139	WT_CHIP2_peak_1773	13	.	1.65762	1.31118	0	94
chr1	12745961	12746160	WT_CHIP2_peak_1774	16	.	1.93357	1.68661	0	2
chr1	12772243	12772598	WT_CHIP2_peak_1775	20	.	2.12479	2.06652	0	131
chr1	12772870	12773369	WT_CHIP2_peak_1776	22	.	2.35153	2.23788	0	310
chr1	12775213	12775368	WT_CHIP2_peak_1777	20	.	2.12479	2.06652	0	77
chr1	12777391	12777581	WT_CHIP2_peak_1778	26	.	2.60964	2.65744	0.08835	113
chr1	12780757	12781022	WT_CHIP2_peak_1779	26	.	2.60964	2.65744	0.08835	76
chr1	12785399	12785636	WT_CHIP2_peak_1780	39	.	3.45415	3.98614	0.42757	213
chr1	12785971	12786134	WT_CHIP2_peak_1781	27	.	2.64644	2.72108	0.08835	66
chr1	12786670	12786896	WT_CHIP2_peak_1782	26	.	2.60964	2.65744	0.08835	80
chr1	12789514	12790045	WT_CHIP2_peak_1783	21	.	2.30517	2.16669	0	108
chr1	12799721	12800022	WT_CHIP2_peak_1784	13	.	1.6976	1.36832	0	98
chr1	12805965	12806343	WT_CHIP2_peak_1785	14	.	1.76364	1.46513	0	230
chr1	12819494	12819863	WT_CHIP2_peak_1786	27	.	2.66523	2.75402	0.08835	329
chr1	12824596	12824811	WT_CHIP2_peak_1787	45	.	3.80856	4.51057	0.71798	122
chr1	12835185	12835412	WT_CHIP2_peak_1788	31	.	2.93941	3.10203	0.08835	106
chr1	12860484	12860710	WT_CHIP2_peak_1789	21	.	2.2911	2.1453	0	130
chr1	12870840	12871081	WT_CHIP2_peak_1790	23	.	2.4087	2.32725	0.07179	137
chr1	12871432	12871627	WT_CHIP2_peak_1791	21	.	2.31941	2.18845	0	81
chr1	12872464	12872641	WT_CHIP2_peak_1792	26	.	2.66844	2.685	0.08835	76
chr1	12909427	12909838	WT_CHIP2_peak_1793	20	.	2.2365	2.06317	0	104
chr1	12938484	12938791	WT_CHIP2_peak_1794	30	.	2.83306	3.06314	0.08835	240
chr1	12981505	12981713	WT_CHIP2_peak_1795	30	.	2.83306	3.06314	0.08835	72
chr1	13185748	13185954	WT_CHIP2_peak_1796	14	.	1.76364	1.46513	0	106
chr1	13783702	13783856	WT_CHIP2_peak_1797	14	.	1.76364	1.46513	0	51
chr1	13786999	13787169	WT_CHIP2_peak_1798	33	.	3.09019	3.34613	0.28563	93
chr1	13794428	13794718	WT_CHIP2_peak_1799	14	.	1.76364	1.46513	0	198
chr1	13805619	13806300	WT_CHIP2_peak_1800	24	.	2.50515	2.48234	0.08835	110
chr1	13830670	13830863	WT_CHIP2_peak_1801	13	.	1.68743	1.35368	0	73
chr1	13843849	13844295	WT_CHIP2_peak_1802	30	.	2.83306	3.06314	0.08835	309
chr1	13845504	13845870	WT_CHIP2_peak_1803	30	.	2.83306	3.06314	0.08835	67
chr1	13867102	13867519	WT_CHIP2_peak_1804	24	.	2.48854	2.45522	0.08835	128
chr1	13906159	13906373	WT_CHIP2_peak_1805	40	.	3.52729	4.0422	0.42757	57
chr1	13926166	13926530	WT_CHIP2_peak_1806	32	.	3.03032	3.248	0.21354	286
chr1	13934585	13934748	WT_CHIP2_peak_1807	22	.	2.35153	2.23788	0	86
chr1	13935467	13935635	WT_CHIP2_peak_1808	14	.	1.76364	1.46513	0	99
chr1	13937064	13937308	WT_CHIP2_peak_1809	21	.	2.2911	2.1453	0	141
chr1	13938781	13938939	WT_CHIP2_peak_1810	23	.	2.44002	2.37697	0.08835	61
chr1	13942354	13942523	WT_CHIP2_peak_1811	21	.	2.2911	2.1453	0	57
chr1	13947985	13948259	WT_CHIP2_peak_1812	30	.	2.83306	3.06314	0.08835	51
chr1	13951982	13952378	WT_CHIP2_peak_1813	34	.	3.1738	3.4861	0.40562	87
chr1	13971134	13971292	WT_CHIP2_peak_1814	21	.	2.2911	2.1453	0	106
chr1	13972351	13972708	WT_CHIP2_peak_1815	14	.	1.76364	1.46513	0	159
chr1	13977883	13978086	WT_CHIP2_peak_1816	29	.	2.86387	2.98326	0.08835	110
chr1	13983155	13983542	WT_CHIP2_peak_1817	40	.	3.52729	4.0422	0.42757	166
chr1	13990456	13990937	WT_CHIP2_peak_1818	23	.	2.39335	2.30307	0.05301	67
chr1	13992283	13992458	WT_CHIP2_peak_1819	22	.	2.37818	2.27932	0.03127	92
chr1	14006042	14006292	WT_CHIP2_peak_1820	20	.	2.22325	2.04345	0	184
chr1	14011636	14011899	WT_CHIP2_peak_1821	21	.	2.2911	2.1453	0	78
chr1	14017644	14017923	WT_CHIP2_peak_1822	21	.	2.26347	2.10357	0	83
chr1	14021764	14022207	WT_CHIP2_peak_1823	21	.	2.2911	2.1453	0	121
chr1	14029689	14029850	WT_CHIP2_peak_1824	30	.	2.83306	3.06314	0.08835	122
chr1	14031411	14031755	WT_CHIP2_peak_1825	30	.	2.83306	3.06314	0.08835	15
chr1	14032004	14032385	WT_CHIP2_peak_1826	20	.	2.10346	2.02656	0	207
chr1	14035993	14036177	WT_CHIP2_peak_1827	20	.	2.12479	2.06652	0	52
chr1	14041773	14042037	WT_CHIP2_peak_1828	41	.	3.54132	4.15353	0.42757	138
chr1	14044221	14044376	WT_CHIP2_peak_1829	30	.	2.83306	3.06314	0.08835	131
chr1	14048255	14048568	WT_CHIP2_peak_1830	14	.	1.76364	1.46513	0	210
chr1	14048922	14049187	WT_CHIP2_peak_1831	20	.	2.12479	2.06652	0	102
chr1	14061675	14062019	WT_CHIP2_peak_1832	20	.	2.12479	2.06652	0	122
chr1	14068783	14068947	WT_CHIP2_peak_1833	19	.	2.07249	1.96977	0	82
chr1	14070729	14071006	WT_CHIP2_peak_1834	30	.	2.83306	3.06314	0.08835	175
chr1	14075543	14075964	WT_CHIP2_peak_1835	53	.	4.24959	5.32132	0.96121	120
chr1	14076180	14076337	WT_CHIP2_peak_1836	22	.	2.35153	2.23788	0	83
chr1	14079452	14079727	WT_CHIP2_peak_1837	30	.	2.83306	3.06314	0.08835	124
chr1	14080003	14080205	WT_CHIP2_peak_1838	53	.	4.24959	5.32132	0.96121	110
chr1	14080860	14081079	WT_CHIP2_peak_1839	30	.	2.83306	3.06314	0.08835	102
chr1	14087954	14088345	WT_CHIP2_peak_1840	30	.	2.83306	3.06314	0.08835	118
chr1	14088559	14088840	WT_CHIP2_peak_1841	30	.	2.83306	3.06314	0.08835	135
chr1	14089318	14089796	WT_CHIP2_peak_1842	22	.	2.35153	2.23788	0	124
chr1	14106053	14106601	WT_CHIP2_peak_1843	41	.	3.54132	4.15353	0.42757	90
chr1	14111840	14112034	WT_CHIP2_peak_1844	30	.	2.83306	3.06314	0.08835	50
chr1	14112824	14113057	WT_CHIP2_peak_1845	20	.	2.12479	2.06652	0	93
chr1	14118988	14119280	WT_CHIP2_peak_1846	30	.	2.83306	3.06314	0.08835	63
chr1	14122099	14122293	WT_CHIP2_peak_1847	30	.	2.83306	3.06314	0.08835	97
chr1	14124141	14124303	WT_CHIP2_peak_1848	20	.	2.12479	2.06652	0	23
chr1	14126162	14126324	WT_CHIP2_peak_1849	17	.	2.04186	1.7805	0	2
chr1	14127331	14127632	WT_CHIP2_peak_1850	20	.	2.12479	2.06652	0	52
chr1	14133820	14133973	WT_CHIP2_peak_1851	30	.	2.83306	3.06314	0.08835	56
chr1	14138359	14138526	WT_CHIP2_peak_1852	14	.	1.76364	1.46513	0	87
chr1	14145131	14145400	WT_CHIP2_peak_1853	14	.	1.76364	1.46513	0	210
chr1	14153673	14153955	WT_CHIP2_peak_1854	20	.	2.12479	2.06652	0	53
chr1	14213280	14213507	WT_CHIP2_peak_1855	30	.	2.83306	3.06314	0.08835	127
chr1	14221632	14221799	WT_CHIP2_peak_1856	20	.	2.12479	2.06652	0	49
chr1	14223701	14224056	WT_CHIP2_peak_1857	22	.	2.35153	2.23788	0	246
chr1	14226226	14226515	WT_CHIP2_peak_1858	14	.	1.76364	1.46513	0	91
chr1	14249242	14249475	WT_CHIP2_peak_1859	16	.	1.89148	1.66234	0	125
chr1	14257583	14257878	WT_CHIP2_peak_1860	28	.	2.72323	2.85768	0.08835	59
chr1	14260097	14260288	WT_CHIP2_peak_1861	13	.	1.65762	1.31118	0	74
chr1	14268135	14268413	WT_CHIP2_peak_1862	21	.	2.2772	2.12426	0	76
chr1	14281519	14281815	WT_CHIP2_peak_1863	20	.	2.12479	2.06652	0	108
chr1	14286754	14287075	WT_CHIP2_peak_1864	41	.	3.54132	4.15353	0.42757	264
chr1	14291354	14291604	WT_CHIP2_peak_1865	31	.	2.93941	3.10203	0.08835	89
chr1	14296773	14297064	WT_CHIP2_peak_1866	30	.	2.83306	3.06314	0.08835	63
chr1	14313107	14313559	WT_CHIP2_peak_1867	53	.	4.24959	5.32132	0.96121	169
chr1	14320888	14321127	WT_CHIP2_peak_1868	16	.	1.87886	1.64222	0	133
chr1	14331780	14331932	WT_CHIP2_peak_1869	13	.	1.7079	1.38321	0	27
chr1	14332756	14332908	WT_CHIP2_peak_1870	13	.	1.71832	1.39836	0	64
chr1	14334188	14334350	WT_CHIP2_peak_1871	22	.	2.35153	2.23788	0	69
chr1	14338572	14338724	WT_CHIP2_peak_1872	30	.	2.83306	3.06314	0.08835	90
chr1	14342396	14342742	WT_CHIP2_peak_1873	36	.	3.26205	3.63801	0.42757	183
chr1	14343217	14343399	WT_CHIP2_peak_1874	20	.	2.12479	2.06652	0	50
chr1	14347536	14347732	WT_CHIP2_peak_1875	20	.	2.12479	2.06652	0	50
chr1	14353184	14353642	WT_CHIP2_peak_1876	30	.	2.80461	3.00867	0.08835	98
chr1	14381348	14381604	WT_CHIP2_peak_1877	18	.	2.02771	1.89005	0	100
chr1	14383023	14383221	WT_CHIP2_peak_1878	16	.	1.93652	1.63313	0	197
chr1	14389451	14389720	WT_CHIP2_peak_1879	20	.	2.12479	2.06652	0	175
chr1	14396705	14397057	WT_CHIP2_peak_1880	41	.	3.54132	4.15353	0.42757	310
chr1	14404601	14404909	WT_CHIP2_peak_1881	20	.	2.12479	2.06652	0	81
chr1	14414056	14414288	WT_CHIP2_peak_1882	30	.	2.83306	3.06314	0.08835	95
chr1	14423211	14423445	WT_CHIP2_peak_1883	30	.	2.83306	3.06314	0.08835	140
chr1	14431833	14432139	WT_CHIP2_peak_1884	20	.	2.12479	2.06652	0	74
chr1	14434215	14434721	WT_CHIP2_peak_1885	20	.	2.12479	2.06652	0	270
chr1	14440435	14440666	WT_CHIP2_peak_1886	41	.	3.54132	4.15353	0.42757	90
chr1	14447969	14448207	WT_CHIP2_peak_1887	20	.	2.12479	2.06652	0	145
chr1	14454094	14454359	WT_CHIP2_peak_1888	39	.	3.45415	3.98614	0.42757	168
chr1	14456902	14457312	WT_CHIP2_peak_1889	15	.	1.84153	1.50307	0	354
chr1	14460662	14460991	WT_CHIP2_peak_1890	20	.	2.12479	2.06652	0	198
chr1	14461738	14461890	WT_CHIP2_peak_1891	15	.	1.83001	1.56577	0	48
chr1	14463196	14463350	WT_CHIP2_peak_1892	20	.	2.12479	2.06652	0	4
chr1	14463638	14463951	WT_CHIP2_peak_1893	20	.	2.12479	2.06652	0	194
chr1	14468960	14469350	WT_CHIP2_peak_1894	24	.	2.50515	2.48234	0.08835	87
chr1	14469704	14469881	WT_CHIP2_peak_1895	24	.	2.47215	2.42863	0.08835	109
chr1	14490033	14490526	WT_CHIP2_peak_1896	20	.	2.12479	2.06652	0	182
chr1	14500638	14500805	WT_CHIP2_peak_1897	20	.	2.11929	2.05615	0	18
chr1	14505284	14505738	WT_CHIP2_peak_1898	22	.	2.35153	2.23788	0	373
chr1	14507913	14508145	WT_CHIP2_peak_1899	22	.	2.35153	2.23788	0	81
chr1	14508430	14508584	WT_CHIP2_peak_1900	20	.	2.12479	2.06652	0	70
chr1	14516363	14516666	WT_CHIP2_peak_1901	20	.	2.12479	2.06652	0	11
chr1	14518808	14519127	WT_CHIP2_peak_1902	30	.	2.83306	3.06314	0.08835	77
chr1	14525648	14525826	WT_CHIP2_peak_1903	30	.	2.80461	3.00867	0.08835	97
chr1	14539041	14539391	WT_CHIP2_peak_1904	30	.	2.83306	3.06314	0.08835	182
chr1	14542848	14543037	WT_CHIP2_peak_1905	26	.	2.60964	2.65744	0.08835	114
chr1	14544858	14545046	WT_CHIP2_peak_1906	30	.	2.83306	3.06314	0.08835	65
chr1	14548266	14548515	WT_CHIP2_peak_1907	14	.	1.76364	1.46513	0	82
chr1	14566961	14567200	WT_CHIP2_peak_1908	30	.	2.83306	3.06314	0.08835	146
chr1	14570681	14571302	WT_CHIP2_peak_1909	30	.	2.83306	3.06314	0.08835	217
chr1	14572606	14572809	WT_CHIP2_peak_1910	30	.	2.80461	3.00867	0.08835	126
chr1	14579348	14579674	WT_CHIP2_peak_1911	30	.	2.83306	3.06314	0.08835	21
chr1	14588121	14588363	WT_CHIP2_peak_1912	20	.	2.12479	2.06652	0	91
chr1	14591538	14591775	WT_CHIP2_peak_1913	20	.	2.12479	2.06652	0	37
chr1	14592129	14592897	WT_CHIP2_peak_1914	40	.	3.52729	4.0422	0.42757	337
chr1	14596674	14596835	WT_CHIP2_peak_1915	30	.	2.83306	3.06314	0.08835	67
chr1	14603813	14604292	WT_CHIP2_peak_1916	22	.	2.35153	2.23788	0	201
chr1	14607026	14607182	WT_CHIP2_peak_1917	13	.	1.71832	1.39836	0	1
chr1	14609657	14609904	WT_CHIP2_peak_1918	17	.	1.93039	1.72531	0	90
chr1	14626789	14627104	WT_CHIP2_peak_1919	27	.	2.64644	2.72108	0.08835	139
chr1	14630708	14631046	WT_CHIP2_peak_1920	30	.	2.83306	3.06314	0.08835	113
chr1	14638026	14638195	WT_CHIP2_peak_1921	20	.	2.12479	2.06652	0	79
chr1	14640784	14641071	WT_CHIP2_peak_1922	20	.	2.12479	2.06652	0	176
chr1	14646899	14647076	WT_CHIP2_peak_1923	30	.	2.83306	3.06314	0.08835	81
chr1	14648804	14649069	WT_CHIP2_peak_1924	22	.	2.35153	2.23788	0	38
chr1	14657183	14657387	WT_CHIP2_peak_1925	41	.	3.54132	4.15353	0.42757	86
chr1	14664685	14665146	WT_CHIP2_peak_1926	24	.	2.50515	2.48234	0.08835	123
chr1	14666827	14667078	WT_CHIP2_peak_1927	24	.	2.48854	2.45522	0.08835	178
chr1	14675949	14676154	WT_CHIP2_peak_1928	29	.	2.76332	2.93121	0.08835	121
chr1	14678826	14679175	WT_CHIP2_peak_1929	14	.	1.76364	1.46513	0	171
chr1	14694084	14694316	WT_CHIP2_peak_1930	30	.	2.83306	3.06314	0.08835	125
chr1	14696230	14696575	WT_CHIP2_peak_1931	20	.	2.12479	2.06652	0	284
chr1	14699315	14699483	WT_CHIP2_peak_1932	31	.	2.93941	3.10203	0.08835	68
chr1	14700941	14701104	WT_CHIP2_peak_1933	14	.	1.76364	1.46513	0	124
chr1	14704188	14704667	WT_CHIP2_peak_1934	30	.	2.80461	3.00867	0.08835	65
chr1	14719080	14719348	WT_CHIP2_peak_1935	31	.	2.93941	3.10203	0.08835	115
chr1	14725540	14725985	WT_CHIP2_peak_1936	14	.	1.76364	1.46513	0	153
chr1	14727119	14727276	WT_CHIP2_peak_1937	27	.	2.66523	2.75402	0.08835	85
chr1	14742238	14742452	WT_CHIP2_peak_1938	19	.	2.04242	1.91594	0	149
chr1	14752238	14752437	WT_CHIP2_peak_1939	30	.	2.83306	3.06314	0.08835	53
chr1	14754566	14754720	WT_CHIP2_peak_1940	30	.	2.83306	3.06314	0.08835	85
chr1	14756033	14756192	WT_CHIP2_peak_1941	27	.	2.64644	2.72108	0.08835	48
chr1	14760748	14761089	WT_CHIP2_peak_1942	25	.	2.53904	2.53826	0.08835	274
chr1	14761245	14761603	WT_CHIP2_peak_1943	16	.	1.89148	1.66234	0	243
chr1	14763659	14763866	WT_CHIP2_peak_1944	16	.	1.90428	1.68288	0	44
chr1	14765753	14765919	WT_CHIP2_peak_1945	20	.	2.12479	2.06652	0	71
chr1	14767972	14768156	WT_CHIP2_peak_1946	22	.	2.35153	2.23788	0	93
chr1	14769749	14770103	WT_CHIP2_peak_1947	30	.	2.83306	3.06314	0.08835	193
chr1	14771037	14771218	WT_CHIP2_peak_1948	17	.	1.95723	1.76967	0	17
chr1	14780903	14781098	WT_CHIP2_peak_1949	15	.	1.83001	1.56577	0	64
chr1	14782329	14782603	WT_CHIP2_peak_1950	26	.	2.59162	2.62667	0.08835	104
chr1	14787486	14787757	WT_CHIP2_peak_1951	15	.	1.83001	1.56577	0	49
chr1	14789014	14789196	WT_CHIP2_peak_1952	18	.	2.08156	1.84363	0	138
chr1	14796480	14796664	WT_CHIP2_peak_1953	30	.	2.83306	3.06314	0.08835	97
chr1	14796981	14797150	WT_CHIP2_peak_1954	41	.	3.54132	4.15353	0.42757	57
chr1	14797419	14797657	WT_CHIP2_peak_1955	30	.	2.83306	3.06314	0.08835	152
chr1	14798032	14798192	WT_CHIP2_peak_1956	20	.	2.12479	2.06652	0	68
chr1	14805928	14806235	WT_CHIP2_peak_1957	20	.	2.12479	2.06652	0	153
chr1	14812817	14813145	WT_CHIP2_peak_1958	30	.	2.83306	3.06314	0.08835	274
chr1	14813439	14813617	WT_CHIP2_peak_1959	30	.	2.83306	3.06314	0.08835	47
chr1	14814683	14814904	WT_CHIP2_peak_1960	30	.	2.83306	3.06314	0.08835	91
chr1	14815098	14815430	WT_CHIP2_peak_1961	30	.	2.83306	3.06314	0.08835	139
chr1	14819205	14819361	WT_CHIP2_peak_1962	41	.	3.54132	4.15353	0.42757	72
chr1	14822576	14822745	WT_CHIP2_peak_1963	14	.	1.76364	1.46513	0	79
chr1	14829476	14829638	WT_CHIP2_peak_1964	20	.	2.12479	2.06652	0	89
chr1	14835260	14835566	WT_CHIP2_peak_1965	41	.	3.54132	4.15353	0.42757	114
chr1	14841875	14842185	WT_CHIP2_peak_1966	20	.	2.12479	2.06652	0	100
chr1	14843850	14844515	WT_CHIP2_peak_1967	23	.	2.44002	2.37697	0.08835	608
chr1	14846772	14847307	WT_CHIP2_peak_1968	30	.	2.83306	3.06314	0.08835	88
chr1	14853623	14853890	WT_CHIP2_peak_1969	29	.	2.76332	2.93121	0.08835	172
chr1	14858603	14858807	WT_CHIP2_peak_1970	29	.	2.81238	2.90348	0.08835	80
chr1	14864916	14865098	WT_CHIP2_peak_1971	51	.	4.14498	5.11829	0.96121	89
chr1	14867538	14867724	WT_CHIP2_peak_1972	30	.	2.83306	3.06314	0.08835	113
chr1	14869090	14869415	WT_CHIP2_peak_1973	27	.	2.69914	2.73108	0.08835	78
chr1	14869579	14870166	WT_CHIP2_peak_1974	18	.	2.08156	1.84363	0	209
chr1	14870977	14871177	WT_CHIP2_peak_1975	40	.	3.50576	4.08445	0.42757	154
chr1	14872869	14873070	WT_CHIP2_peak_1976	29	.	2.76332	2.93121	0.08835	117
chr1	14876683	14877097	WT_CHIP2_peak_1977	38	.	3.40404	3.89275	0.42757	112
chr1	14877448	14877832	WT_CHIP2_peak_1978	40	.	3.52729	4.0422	0.42757	260
chr1	14880444	14880705	WT_CHIP2_peak_1979	22	.	2.35153	2.23788	0	98
chr1	14881437	14881648	WT_CHIP2_peak_1980	38	.	3.43664	3.89702	0.42757	81
chr1	14884941	14885163	WT_CHIP2_peak_1981	34	.	3.1738	3.4861	0.40562	102
chr1	14898496	14898714	WT_CHIP2_peak_1982	22	.	2.37818	2.27932	0.03127	138
chr1	14909910	14910073	WT_CHIP2_peak_1983	27	.	2.68428	2.78774	0.08835	101
chr1	14911291	14911745	WT_CHIP2_peak_1984	52	.	4.20692	5.23756	0.96121	123
chr1	14919658	14920133	WT_CHIP2_peak_1985	30	.	2.83306	3.06314	0.08835	244
chr1	14922641	14923093	WT_CHIP2_peak_1986	30	.	2.83306	3.06314	0.08835	185
chr1	14923709	14923993	WT_CHIP2_peak_1987	30	.	2.83306	3.06314	0.08835	169
chr1	14924807	14925595	WT_CHIP2_peak_1988	41	.	3.54132	4.15353	0.42757	112
chr1	14925825	14926006	WT_CHIP2_peak_1989	46	.	3.91446	4.69541	0.86639	39
chr1	14926945	14927217	WT_CHIP2_peak_1990	30	.	2.83306	3.06314	0.08835	103
chr1	14931024	14931276	WT_CHIP2_peak_1991	31	.	2.93941	3.10203	0.08835	172
chr1	14932456	14933095	WT_CHIP2_peak_1992	20	.	2.12479	2.06652	0	384
chr1	14937677	14937903	WT_CHIP2_peak_1993	30	.	2.80461	3.00867	0.08835	65
chr1	14941061	14941260	WT_CHIP2_peak_1994	30	.	2.83306	3.06314	0.08835	79
chr1	14943381	14943847	WT_CHIP2_peak_1995	20	.	2.10346	2.02656	0	187
chr1	14946790	14946982	WT_CHIP2_peak_1996	14	.	1.76364	1.46513	0	28
chr1	14956294	14956491	WT_CHIP2_peak_1997	53	.	4.24959	5.32132	0.96121	93
chr1	14957782	14957977	WT_CHIP2_peak_1998	20	.	2.12479	2.06652	0	11
chr1	14958134	14958324	WT_CHIP2_peak_1999	20	.	2.12479	2.06652	0	95
[truncated: 279,932+ more rows]
