# Supplementary material for: Metabolic modulation of CtBP dimeric status impacts the repression of DNA damage repair genes and the platinum sensitivity of ovarian cancer
Source: Int J Biol Sci. 2023 Apr 9;19(7):2081–96. doi: 10.7150/ijbs.80952 (PMC10158025; doi:10.7150/ijbs.80952)
Supplement: Supplementary file 4 — Supplementary table 3: Gene expression WT MT. [file ijbsv19p2081s4.xlsx]

## Sheet: Sup Table 3
geneSymbol	control	WT	MT	logFC(WT vs control)	logFC(MT vs control)
43160	6.7444	6.20334	6.28677	-0.541066	-0.457634
43161	6.98211	6.68724	6.51958	-0.294869	-0.462528
43163	4.27923	5.54057	5.67387	1.26134	1.39464
43164	6.89214	6.74994	6.74402	-0.142204	-0.148124
43165	10.5427	9.82382	9.9028	-0.718836	-0.639859
43166	11.4724	11.5069	11.4752	0.034508	0.00279838
43167	6.06863	6.04531	6.04233	-0.0233196	-0.0262967
43168	5.50079	5.27529	5.92277	-0.225505	0.421982
43345	10.5568	10.4417	10.3796	-0.115049	-0.177158
43346	6.48498	6.00627	6.07806	-0.478706	-0.40692
43347	5.61122	5.2809	5.13588	-0.330322	-0.475336
43348	6.57169	5.78866	5.9337	-0.783028	-0.637991
43349	6.95143	6.23097	6.37961	-0.720465	-0.571829
43350	9.54124	8.83417	8.74058	-0.70707	-0.80066
43352	13.0374	12.3358	12.2781	-0.701585	-0.759334
43353	7.39053	7.12151	6.96482	-0.269017	-0.425705
43354	9.9184	9.6781	9.63913	-0.240297	-0.279267
43358	11.3759	11.0408	11.0892	-0.33507	-0.286664
A1BG	5.43649	5.77109	5.55468	0.334602	0.118193
A4GALT	9.032	7.63363	7.66011	-1.39837	-1.37189
AAAS	6.41879	6.56923	6.37773	0.150437	-0.0410542
AACS	7.64408	7.46418	7.52028	-0.179898	-0.123803
AADAT	6.68532	6.28493	6.25718	-0.400385	-0.428143
AAED1	8.87622	9.29845	9.33167	0.422227	0.455455
AAGAB	8.81275	9.25973	9.37906	0.446975	0.566312
AAK1	7.54548	6.78477	7.23234	-0.760712	-0.313148
AAMDC	8.13526	8.01886	7.94332	-0.116396	-0.19194
AAMP	8.25993	8.45394	8.32507	0.194011	0.0651468
AAR2	9.45956	9.33441	9.19061	-0.125149	-0.268948
AARS	13.2373	13.605	13.686	0.367738	0.448735
AARS2	8.3658	8.19433	8.52736	-0.171464	0.16156
AASDH	7.82287	7.66011	7.66691	-0.162762	-0.155967
AASDHPPT	10.2143	10.4521	10.2659	0.237754	0.0515387
AATF	9.51171	9.87039	9.6544	0.358674	0.14269
AATK	5.81201	5.77192	6.07126	-0.040082	0.25925
ABCA1	11.7159	11.774	11.9161	0.0580333	0.200166
ABCA10	6.18433	5.79846	6.10056	-0.385861	-0.0837647
ABCA11P	7.17024	7.53043	7.35545	0.360186	0.185201
ABCA2	6.30648	5.89567	6.1765	-0.410812	-0.129987
ABCA3	8.83843	7.5465	7.3757	-1.29193	-1.46273
ABCA7	5.41014	5.53224	5.55091	0.122092	0.140765
ABCA9	5.48791	5.61002	5.18939	0.122112	-0.298519
ABCB10	9.45113	9.33897	9.51095	-0.112158	0.0598252
ABCB6	8.02575	7.67709	7.78414	-0.348659	-0.241613
ABCB7	8.54204	8.08491	8.05887	-0.457127	-0.483168
ABCB9	7.01128	6.84933	7.08549	-0.161956	0.0742087
ABCC1	6.81031	7.15896	6.95915	0.348651	0.148844
ABCC10	6.55402	6.57982	6.4153	0.0258018	-0.138715
ABCC3	8.43793	8.14951	8.13673	-0.28842	-0.301201
ABCC4	9.89225	9.37353	9.44145	-0.518721	-0.4508
ABCC5	8.34287	7.87601	7.88546	-0.466863	-0.457412
ABCC6P2	5.23137	5.20295	5.57554	-0.0284285	0.344168
ABCD1	5.94573	6.23806	6.21655	0.292331	0.27082
ABCD3	9.43182	8.65719	8.64643	-0.774631	-0.785386
ABCD4	5.34253	5.09071	5.10852	-0.251822	-0.23401
ABCE1	9.83547	9.99714	9.92773	0.161678	0.0922592
ABCF1	10.2344	10.5645	10.5364	0.330086	0.301952
ABCF2	5.56617	5.8452	5.83795	0.279029	0.271774
ABCF3	6.15438	6.22273	6.23589	0.0683575	0.0815098
ABCG1	6.89488	6.81384	6.6945	-0.0810319	-0.200378
ABCG4	5.73386	5.5118	5.54134	-0.222062	-0.192515
ABHD10	8.92546	8.94723	8.82837	0.0217658	-0.0970958
ABHD11	5.42902	5.57281	5.71435	0.143793	0.285326
ABHD12	7.71587	7.79599	7.70875	0.0801185	-0.00712864
ABHD13	5.49026	5.21371	5.62963	-0.276544	0.139369
ABHD14A	6.97263	6.60544	6.44249	-0.367189	-0.530139
ABHD14B	7.39182	7.21514	7.18244	-0.176688	-0.209381
ABHD15	6.81835	6.74683	7.0058	-0.0715248	0.187453
ABHD16A	8.31131	8.4362	8.56579	0.124888	0.254474
ABHD17B	7.10997	7.17915	7.11185	0.0691775	0.00187683
ABHD17C	10.0147	9.76833	9.94244	-0.246408	-0.0722922
ABHD2	5.70467	6.10149	6.07438	0.396813	0.369713
ABHD3	10.0052	9.77905	9.73288	-0.226126	-0.272302
ABHD4	6.98635	6.87481	6.95996	-0.111541	-0.026396
ABHD5	6.78094	7.41942	7.24193	0.638485	0.46099
ABHD6	7.78928	7.81617	7.95656	0.0268878	0.167272
ABHD8	9.67773	9.6647	9.64722	-0.0130282	-0.0305114
ABI1	7.35504	6.97567	6.78831	-0.379375	-0.566739
ABL1	7.48412	7.91705	7.76715	0.432933	0.283032
ABL2	4.99111	5.63002	5.49712	0.638904	0.50601
ABLIM1	8.28912	7.69969	7.64252	-0.589427	-0.646597
ABLIM3	7.25109	7.5798	7.90485	0.328706	0.65376
ABR	9.58401	9.52594	9.55032	-0.0580717	-0.0336994
ABRACL	10.2692	9.9518	10.2989	-0.317419	0.0296777
ABT1	6.56915	6.53752	6.68224	-0.0316322	0.113087
ABTB1	8.03814	7.88375	7.87075	-0.154393	-0.16739
ABTB2	6.96284	7.96864	8.16509	1.0058	1.20225
ACAA1	7.34973	6.88137	6.96993	-0.468366	-0.379805
ACACA	10.6402	10.4909	10.4458	-0.149294	-0.19442
ACACB	6.49265	6.28431	6.24073	-0.208341	-0.251916
ACAD10	7.82243	7.52564	7.75619	-0.29679	-0.0662419
ACAD11	10.2838	10.0248	10.1255	-0.259002	-0.15831
ACAD8	7.53862	7.48136	7.64816	-0.0572604	0.109542
ACAD9	9.03935	9.03752	9.06391	-0.00183222	0.0245548
ACADM	9.56631	9.28586	9.33037	-0.280445	-0.235941
ACADS	5.46797	5.17557	5.33838	-0.292399	-0.129592
ACADSB	5.43431	5.21258	5.16882	-0.221733	-0.26549
ACADVL	9.31128	8.90941	8.82358	-0.401874	-0.487704
ACAP2	8.84205	9.03975	8.95485	0.197694	0.1128
ACAT1	10.7396	10.7269	10.6051	-0.0126831	-0.134517
ACAT2	7.31048	7.46786	7.36465	0.157383	0.0541735
ACBD3	10.64	10.5062	10.6919	-0.133789	0.0519051
ACBD4	6.19594	6.00155	6.28411	-0.19439	0.0881687
ACBD5	5.85601	6.26455	5.74785	0.408539	-0.108161
ACBD6	8.17755	8.37892	8.23362	0.201374	0.0560742
ACCS	7.04308	6.92589	7.01572	-0.117196	-0.0273624
ACD	9.79453	10.1054	9.92206	0.310881	0.127533
ACER2	6.17943	6.1	6.47492	-0.0794266	0.295493
ACER3	8.191	7.8122	7.76716	-0.378808	-0.42384
ACIN1	9.0692	9.2523	9.35803	0.183102	0.288835
ACKR3	5.99164	5.3703	5.72831	-0.621346	-0.26333
ACLY	10.9869	10.9098	11.1318	-0.0771124	0.144929
ACO1	10.9781	10.1073	9.94691	-0.870867	-1.03122
ACO2	8.22801	8.19417	8.3948	-0.0338469	0.166785
ACOT1	7.10804	7.47016	7.39518	0.362122	0.287141
ACOT13	8.56244	8.47418	8.35237	-0.0882532	-0.21007
ACOT2	6.03954	6.1293	6.00206	0.0897599	-0.0374795
ACOT4	6.86663	7.23442	7.25369	0.367793	0.387065
ACOT7	9.77984	10.3422	10.1198	0.562386	0.339982
ACOT8	5.8442	5.74772	5.60248	-0.0964841	-0.241723
ACOT9	8.27094	9.02661	8.8776	0.755673	0.606659
ACOX1	7.98229	7.85537	8.05221	-0.126925	0.0699181
ACOX2	8.82358	6.8592	6.52983	-1.96438	-2.29375
ACOX3	7.00382	6.61795	6.53418	-0.38587	-0.46964
ACP1	10.1775	10.546	10.4079	0.368457	0.230388
ACP2	8.0124	7.92926	8.17737	-0.0831393	0.164977
ACP6	8.45782	7.54338	7.40977	-0.91444	-1.04805
ACPT	5.37519	5.66815	5.42656	0.292963	0.0513754
ACRC	6.44315	6.43584	6.52475	-0.00731043	0.0816037
ACSF2	7.30466	6.63517	6.71721	-0.669493	-0.587449
ACSL1	10.444	10.3541	10.4033	-0.0899239	-0.0406751
ACSL3	8.23345	8.56664	8.5373	0.333189	0.303857
ACSL4	8.25557	8.00066	7.85676	-0.254916	-0.39881
ACSL5	7.09813	6.8601	6.88549	-0.238031	-0.212644
ACSM3	5.75211	5.27726	5.03632	-0.474848	-0.715792
ACSS1	7.13227	7.27978	7.20782	0.147507	0.0755482
ACSS2	10.8518	10.7328	10.725	-0.119053	-0.126796
ACSS3	5.52452	5.57814	5.83899	0.053618	0.314472
ACTA2	8.34123	7.8483	7.7866	-0.492923	-0.554625
ACTB	13.073	13.0162	12.8539	-0.0567582	-0.219091
ACTG1	12.5805	12.6885	12.8774	0.107996	0.296867
ACTG1P4	9.25768	8.67884	8.50651	-0.578839	-0.751172
ACTL6A	10.5243	10.8388	10.6836	0.314524	0.15933
ACTN1	12.2258	11.9602	11.8557	-0.265573	-0.370037
ACTN3	7.53608	6.39574	6.41711	-1.14034	-1.11897
ACTN4	10.6475	10.377	10.3571	-0.270499	-0.290436
ACTR10	9.88459	9.85071	9.69796	-0.0338806	-0.186623
ACTR1A	9.62524	9.38593	9.36664	-0.239302	-0.258595
ACTR1B	9.9699	9.19596	9.19262	-0.773945	-0.777279
ACTR2	11.8864	11.7723	11.8294	-0.114116	-0.0569769
ACTR3	11.3608	11.1418	11.1152	-0.219009	-0.245604
ACTR3B	5.20031	5.5491	5.18289	0.348787	-0.017425
ACTR5	7.48064	7.84584	7.75489	0.365193	0.274246
ACTR6	10.448	9.99393	10.2012	-0.454095	-0.24683
ACTR8	6.91735	7.21408	7.40213	0.296733	0.484779
ACTRT1	6.17607	6.22592	6.2168	0.0498554	0.0407306
ACTRT3	7.34567	7.19711	7.52632	-0.148561	0.18065
ACVR1	10.137	10.1198	10.1967	-0.0172072	0.0597279
ACVR1B	9.23723	9.492	9.27087	0.254769	0.0336403
ACVR2A	6.78287	6.60666	6.64603	-0.176217	-0.136848
ACVRL1	6.43012	6.22953	6.36163	-0.200595	-0.0684982
ACY1	8.43861	8.34127	8.35983	-0.0973383	-0.0787739
ACYP1	8.3927	8.71244	8.62047	0.319737	0.227763
ACYP2	6.7063	6.77646	6.86375	0.0701577	0.15745
ADA	8.86417	8.6057	8.65976	-0.258478	-0.204419
ADAL	6.57689	7.27169	6.935	0.694803	0.358117
ADAM10	9.47681	9.21951	9.10726	-0.257298	-0.369555
ADAM12	5.32648	5.33099	5.36026	0.00451188	0.0337837
ADAM15	8.96125	8.59583	8.60355	-0.365425	-0.357704
ADAM17	8.12958	7.67406	7.66863	-0.455518	-0.460954
ADAM19	8.91566	8.1442	8.04224	-0.771455	-0.873423
ADAM23	6.31332	6.2285	6.10792	-0.0848228	-0.2054
ADAM32	5.31811	5.64517	5.4727	0.32706	0.154587
ADAM6	4.71803	4.5443	4.79951	-0.173735	0.081476
ADAM8	5.76186	5.24987	5.2152	-0.51199	-0.546656
ADAM9	7.98014	8.01258	7.80201	0.032442	-0.178126
ADAMTS1	7.43724	8.85071	8.82944	1.41347	1.3922
ADAMTS15	5.17401	5.0046	5.40184	-0.169401	0.227832
ADAMTS4	4.61584	5.81087	5.16678	1.19503	0.550939
ADAMTS5	6.18253	6.48767	6.6325	0.305138	0.449968
ADAMTS6	5.35496	6.2727	6.1297	0.917738	0.774733
ADAMTS9	9.19442	8.25615	8.12529	-0.938273	-1.06913
ADAMTSL3	6.87233	7.2414	7.24268	0.36907	0.370348
ADAMTSL4	5.49484	5.19182	5.23038	-0.303017	-0.264457
ADAMTSL5	6.02607	6.14194	5.97693	0.115867	-0.0491402
ADAP1	8.17287	8.20126	8.15593	0.0283813	-0.0169421
ADAP2	7.47173	7.1199	7.24044	-0.351824	-0.231289
ADAR	10.7194	11.8758	11.8935	1.1564	1.17415
ADARB1	7.96322	8.21218	8.16958	0.248965	0.206364
ADAT1	7.77185	8.18487	8.13375	0.413016	0.361896
ADAT2	5.4935	5.66429	5.50714	0.170787	0.0136359
ADAT3	6.72056	6.96274	6.80119	0.242181	0.0806331
ADCK1	6.8993	7.23828	7.29701	0.338977	0.397707
ADCK2	9.16154	9.23982	9.13184	0.0782732	-0.0297012
ADCK3	7.03735	6.57462	6.73412	-0.462737	-0.303229
ADCK4	6.18637	6.39342	5.99058	0.207049	-0.195788
ADCK5	6.1486	6.17499	5.99283	0.0263874	-0.155772
ADCY1	5.60913	6.13996	6.25251	0.530834	0.643385
ADCY10	5.23536	5.91702	5.76096	0.681658	0.525598
ADCY10P1	7.57177	7.05562	7.05843	-0.516147	-0.513336
ADCY3	11.5434	11.577	11.7913	0.0336002	0.247907
ADCY6	9.09151	8.95772	8.95372	-0.133788	-0.137787
ADCY7	7.71974	7.59741	7.6128	-0.122337	-0.10694
ADCY9	8.5677	9.25759	9.40171	0.68989	0.834011
ADD1	9.89073	9.84108	9.68245	-0.0496463	-0.208277
ADD3	9.0112	8.40814	8.47094	-0.603059	-0.540263
ADGRA2	7.32969	7.08898	7.07595	-0.24071	-0.253744
ADGRE1	5.76169	5.57663	5.90922	-0.185065	0.147529
ADGRE5	7.16044	7.03631	7.08241	-0.124137	-0.0780313
ADGRF1	6.43526	6.62469	6.24438	0.18943	-0.190885
ADGRG1	12.1706	12.2998	12.3493	0.12925	0.178708
ADGRG4	5.2829	5.35399	5.55219	0.0710914	0.269293
ADGRG6	6.2253	5.96648	5.92554	-0.25882	-0.299764
ADGRL1	9.42257	9.44172	9.57298	0.0191442	0.15041
ADGRL2	9.2724	8.83444	8.86201	-0.437956	-0.410389
ADGRL3	5.42389	4.73013	4.96075	-0.693763	-0.463145
ADH4	6.27836	6.25959	6.0805	-0.0187656	-0.197863
ADH5	7.99876	7.91415	7.79587	-0.0846026	-0.20289
ADHFE1	6.4989	5.74086	5.70667	-0.758038	-0.792228
ADI1	8.83412	8.92707	8.70434	0.0929504	-0.129783
ADIPOQ	5.52934	5.34566	5.82078	-0.183677	0.291447
ADIPOR1	10.1793	9.86198	9.75621	-0.317284	-0.423046
ADIPOR2	9.47751	9.65855	9.5999	0.181041	0.122389
ADIRF	7.26516	7.02881	6.83189	-0.236344	-0.433268
ADK	6.71269	6.73682	6.80215	0.0241226	0.0894554
ADM	11.8595	11.0792	11.4226	-0.780284	-0.436899
ADM2	9.98876	10.5218	10.4722	0.533012	0.483424
ADNP	8.34412	8.3636	8.43885	0.0194814	0.0947235
ADNP2	10.1284	10.499	10.439	0.370593	0.310669
ADO	10.2203	10.3296	10.4373	0.109339	0.217051
ADORA1	6.04861	5.97639	6.05462	-0.0722196	0.00601302
ADORA2A	5.59687	5.55072	5.45889	-0.0461485	-0.137979
ADORA2B	8.22147	9.31169	9.38918	1.09023	1.16771
ADPGK	8.67626	8.73178	8.63299	0.0555233	-0.043262
ADPRHL1	6.05524	6.32201	6.386	0.266762	0.330759
ADPRHL2	9.85859	10.2131	10.0717	0.354476	0.213114
ADPRM	6.62705	6.9407	7.13326	0.313655	0.506217
ADRA1B	5.68987	6.10499	6.06038	0.415123	0.370511
ADRA2A	6.1533	5.86689	5.83816	-0.286416	-0.31514
ADRA2B	6.09237	5.89286	5.96763	-0.199516	-0.124748
ADRB2	8.7169	9.74104	9.79825	1.02413	1.08135
ADRBK1	10.0127	10.4174	10.4277	0.404689	0.414932
ADRM1	10.5084	10.9766	10.9786	0.46818	0.470116
ADSL	11.6083	11.86	11.7723	0.251707	0.163961
ADSS	9.76036	9.89009	9.7891	0.129735	0.028743
ADSSL1	6.29148	6.22863	6.28503	-0.0628511	-0.00645107
ADTRP	7.78916	7.63171	7.36651	-0.157446	-0.422643
AEBP2	7.56837	7.60859	7.45593	0.0402256	-0.112443
AEN	6.27302	7.18421	7.57789	0.911189	1.30487
AES	9.56173	9.51462	9.43488	-0.0471072	-0.126848
AFAP1	9.28133	8.44383	8.3072	-0.837499	-0.974129
AFAP1L1	7.84243	8.5264	8.51438	0.683961	0.671942
AFAP1L2	8.54286	7.92256	7.78574	-0.620304	-0.757118
AFF1	6.7021	6.77535	6.52722	0.0732562	-0.174873
AFF3	6.83221	6.8623	7.02044	0.0300904	0.188227
AFF4	9.80318	10.0038	10.1223	0.200673	0.319117
AFG3L1P	8.35921	8.75607	8.93485	0.396855	0.575634
AFG3L2	10.7732	11.4482	11.4349	0.675036	0.661708
AFMID	6.6411	6.73504	6.38843	0.0939448	-0.252673
AFP	4.54542	5.11595	4.9041	0.570525	0.358676
AFTPH	7.99932	8.15507	8.34825	0.155751	0.348937
AGA	8.30584	8.16419	8.40025	-0.141645	0.094413
AGAP1	10.5515	10.6264	10.8217	0.0749018	0.270255
AGAP10	11.0465	10.456	10.4445	-0.590483	-0.602002
AGAP3	7.5816	7.85198	7.75983	0.270386	0.178231
AGAP6	8.7572	8.87366	8.86467	0.116458	0.107473
AGBL5	8.32348	8.01207	7.98741	-0.311409	-0.33607
AGFG1	8.49574	8.22272	8.169	-0.273019	-0.326736
AGFG2	6.41985	5.7358	5.99355	-0.684049	-0.4263
AGGF1	8.29492	8.29883	8.35663	0.00390923	0.0617106
AGK	8.09583	8.45867	8.41301	0.362843	0.317179
AGL	9.0148	8.51777	8.63114	-0.497023	-0.383658
AGO1	8.46505	7.62404	7.77162	-0.841009	-0.693433
AGO2	9.67913	9.77059	9.8457	0.0914577	0.16657
AGO3	6.89702	7.16197	7.35206	0.264952	0.45504
AGO4	5.44081	5.93824	6.00128	0.497434	0.560473
AGPAT1	7.79869	7.39866	7.47268	-0.400032	-0.326007
AGPAT2	7.8092	8.27156	8.23267	0.462363	0.423472
AGPAT3	5.49635	5.77759	5.9616	0.281246	0.465253
AGPAT4	10.1405	10.7589	10.8267	0.618405	0.686171
AGPAT4-IT1	6.73741	7.1034	7.00741	0.365989	0.270006
AGPAT5	8.74785	8.62096	8.45715	-0.126891	-0.290701
AGPAT6	6.62744	6.58172	6.55193	-0.0457186	-0.0755083
AGPAT9	9.85619	9.38966	9.31177	-0.466523	-0.544411
AGPS	10.0624	10.1953	10.2094	0.13288	0.147005
AGR2	5.31085	5.00453	5.00697	-0.306323	-0.303876
AGRN	10.138	10.2398	10.4289	0.101793	0.290942
AGTPBP1	9.13825	8.68723	8.70704	-0.451015	-0.431208
AGTRAP	9.38138	9.09159	8.91203	-0.289787	-0.469353
AHCTF1	8.86151	9.22162	9.30132	0.360113	0.439813
AHCY	11.0966	11.1174	10.9494	0.0208335	-0.14714
AHCYL1	12.2221	11.4328	11.3606	-0.789302	-0.861449
AHCYL2	6.89941	6.72624	6.91818	-0.173172	0.0187712
AHDC1	6.00823	5.76422	5.68106	-0.244006	-0.327163
AHI1	8.89917	8.7561	8.71243	-0.143071	-0.186747
AHNAK	8.34457	8.40277	8.31804	0.0582034	-0.0265308
AHNAK2	11.3244	10.8375	10.8383	-0.486989	-0.486115
AHR	9.96574	9.72218	9.78102	-0.243555	-0.184719
AHSA1	9.62326	9.57573	9.49412	-0.0475242	-0.129139
AHSA2	10.0272	9.55575	9.52196	-0.471463	-0.505244
AHSP	5.45738	5.47464	5.08308	0.0172537	-0.3743
AIDA	11.8504	11.9251	11.964	0.0746871	0.113622
AIF1	5.87621	5.93497	5.85984	0.0587607	-0.0163715
AIF1L	6.91743	6.18775	6.54006	-0.729681	-0.377369
AIFM1	7.7002	7.73724	7.70278	0.0370384	0.00257663
AIFM2	6.08438	6.47208	6.35426	0.387697	0.269883
AIG1	10.3563	9.53409	9.29863	-0.822235	-1.05769
AIM1	5.64916	5.66991	5.88055	0.0207556	0.23139
AIM1L	5.64687	5.40538	5.35689	-0.241486	-0.289977
AIM2	5.84036	6.30899	5.87344	0.468627	0.0330783
AIMP1	5.73454	6.01266	5.9219	0.278117	0.187357
AIMP2	10.6302	11.152	11.0396	0.521833	0.409403
AIP	8.77151	8.37084	8.20454	-0.400665	-0.566972
AIRE	13.302	13.1398	13.2838	-0.162213	-0.0182253
AJAP1	5.56413	5.33501	5.44909	-0.22912	-0.115042
AJUBA	6.48783	7.77429	7.84139	1.28646	1.35357
AK1	8.19795	7.64819	7.57727	-0.54976	-0.620682
AK2	9.99978	10.0312	10.0611	0.0314212	0.0613139
AK3	10.3082	9.61948	9.61161	-0.688691	-0.696564
AK4	9.93705	9.30229	9.36823	-0.634763	-0.568819
AK8	5.8196	5.85847	5.62106	0.0388629	-0.198543
AK9	6.10204	5.66973	5.74174	-0.432312	-0.360303
AKAP1	8.32359	8.0913	8.01899	-0.232299	-0.304607
AKAP10	6.53272	6.63887	6.66261	0.106153	0.129893
AKAP11	10.1554	9.7336	9.7516	-0.42181	-0.403806
AKAP12	8.57456	8.787	8.86814	0.212432	0.293573
AKAP13	7.58915	7.46728	7.3773	-0.121872	-0.211851
AKAP17A	9.93775	10.3237	10.4029	0.385904	0.465151
AKAP2	5.1146	5.62369	5.59161	0.509092	0.477012
AKAP7	8.26798	8.6293	8.58821	0.361322	0.320231
AKAP8	7.77298	8.19101	7.99631	0.418036	0.223339
AKAP8L	5.70563	6.2728	6.19514	0.567166	0.489511
AKAP9	4.96887	4.99103	5.41131	0.022159	0.442439
AKIP1	8.49477	8.41454	8.52378	-0.0802314	0.0290074
AKIRIN1	7.64463	7.85183	7.99908	0.207194	0.35445
AKIRIN2	10.2759	10.6695	10.6811	0.39363	0.405187
AKNA	6.78755	8.08407	8.13932	1.29652	1.35177
AKR1A1	11.0102	10.804	10.5866	-0.206184	-0.423635
AKR1B1	13.274	13.3768	13.2918	0.102848	0.0178131
AKR1C2	11.9029	10.976	11.1643	-0.926948	-0.73867
AKR1C3	13.4004	12.7484	12.7356	-0.652039	-0.664784
AKR1C4	11.5844	10.755	10.6159	-0.829447	-0.968529
AKR1D1	13.7215	13.7244	13.8678	0.00287045	0.146312
AKR7A2	10.8679	10.4734	10.4349	-0.394484	-0.433068
AKR7A3	9.52776	8.82545	8.87024	-0.702306	-0.657521
AKR7L	5.45646	5.37332	5.28886	-0.0831393	-0.167605
AKT1	9.25238	9.37313	9.22812	0.120745	-0.0242589
AKT1S1	6.00153	6.25374	6.03507	0.252208	0.0335339
AKTIP	10.0033	9.90629	9.88473	-0.0970109	-0.118576
ALAD	7.48368	6.8759	6.79799	-0.607788	-0.685693
ALAS1	6.13948	6.22509	6.03683	0.0856075	-0.102644
ALB	5.79508	5.88742	5.97656	0.0923416	0.181474
ALCAM	11.7058	11.6727	11.5929	-0.0330715	-0.112918
ALDH16A1	6.71406	6.75249	6.83865	0.0384294	0.124589
ALDH18A1	9.88349	9.46078	9.38923	-0.422711	-0.494258
ALDH1A2	5.7739	5.63865	5.7559	-0.135254	-0.0180004
ALDH1A3	9.54055	9.75284	9.60393	0.212293	0.0633818
ALDH1B1	7.15581	7.41583	7.03032	0.260027	-0.125485
ALDH2	9.01737	7.41749	7.19789	-1.59988	-1.81948
ALDH3A1	10.0279	8.10277	7.94785	-1.92512	-2.08003
ALDH3A2	8.90473	8.187	8.15472	-0.717731	-0.75001
ALDH3B1	9.24545	8.84601	8.70925	-0.399443	-0.536207
ALDH4A1	6.03792	5.98841	5.97109	-0.049504	-0.0668257
ALDH5A1	8.75907	8.34109	8.37606	-0.417983	-0.383012
ALDH6A1	7.41798	6.69905	6.59248	-0.718923	-0.825499
ALDH7A1	11.055	10.6003	10.4191	-0.454762	-0.63592
ALDH8A1	7.36155	6.72084	7.10303	-0.640717	-0.258525
ALDH9A1	11.5307	11.7149	11.6783	0.184209	0.147691
ALDOA	9.51725	9.00592	8.9453	-0.51133	-0.571958
ALDOC	9.05221	6.7329	6.58076	-2.31931	-2.47145
ALG1	5.43776	5.44974	5.62744	0.0119793	0.189683
ALG10	5.37344	5.58858	5.91035	0.215144	0.536916
ALG10B	6.60191	6.70621	6.6125	0.104309	0.0105975
ALG11	6.20759	6.36592	6.62208	0.158329	0.414488
ALG12	6.25055	5.85384	5.49948	-0.396715	-0.751076
ALG13	8.45871	8.24226	8.1509	-0.216447	-0.307812
ALG14	6.55574	6.43793	6.2112	-0.117814	-0.344547
ALG2	6.23154	6.54519	6.25141	0.31365	0.0198655
ALG3	7.78269	7.95804	7.88533	0.175346	0.102638
ALG5	10.5213	10.4385	10.574	-0.0827233	0.0527472
ALG6	9.06236	8.32503	8.3799	-0.737326	-0.682461
ALG8	9.10413	9.25483	9.28477	0.150697	0.180635
ALG9	9.1518	8.87669	8.7013	-0.275111	-0.450505
ALK	5.68735	5.12679	5.8201	-0.560558	0.132745
ALKBH1	7.12898	7.5201	7.56608	0.391121	0.437103
ALKBH2	7.49916	7.84865	7.72496	0.349489	0.225798
ALKBH3	8.51576	9.01632	8.8024	0.50056	0.286638
ALKBH4	5.72991	5.51881	5.46215	-0.211107	-0.26776
ALKBH5	12.3754	12.2959	12.3196	-0.0794816	-0.0557681
ALKBH6	7.34278	7.46944	7.43856	0.12666	0.0957866
ALKBH7	8.80652	8.38569	8.10972	-0.42083	-0.696805
ALKBH8	6.16397	6.31576	6.61895	0.151795	0.454976
ALMS1	6.28843	6.68907	6.26613	0.400636	-0.0223016
ALMS1P	5.12518	5.37585	5.6022	0.250664	0.477014
ALOX12B	5.83317	5.5314	5.32207	-0.301766	-0.511098
ALOX5AP	8.41137	8.00726	7.99167	-0.404107	-0.419694
ALPI	5.64092	5.16924	4.94819	-0.471682	-0.692734
ALPK1	8.11703	7.81349	7.91591	-0.303537	-0.201115
ALPK2	8.9434	8.76794	8.93982	-0.175458	-0.00357191
ALPP	11.5604	11.1207	11.4889	-0.439666	-0.0714855
ALS2	10.7461	10.8306	10.8861	0.0844896	0.139991
ALS2CL	5.47228	5.61921	5.31941	0.146922	-0.152873
ALX1	7.8381	7.79112	8.01785	-0.046984	0.179747
ALYREF	5.327	5.98055	6.26636	0.653547	0.939355
AMACR	6.12058	6.15295	5.99101	0.0323738	-0.129562
AMBRA1	6.47444	6.56837	6.55306	0.0939266	0.0786218
AMD1	9.39515	9.31673	9.40706	-0.0784182	0.0119105
AMDHD2	6.34615	7.36081	7.38456	1.01465	1.0384
AMER1	6.77678	7.18545	7.20486	0.408674	0.428084
AMFR	9.35136	8.99464	8.88271	-0.356729	-0.468658
AMH	6.54714	7.36572	7.41637	0.818582	0.869238
AMIGO1	5.93895	6.11137	6.25099	0.172421	0.312044
AMIGO2	5.17345	5.14417	5.28937	-0.0292781	0.115919
AMMECR1	7.81791	7.90279	7.83254	0.084883	0.0146376
AMMECR1L	9.72011	10.2156	10.3937	0.495474	0.673579
AMOT	5.92304	5.54846	5.94264	-0.374584	0.0196018
AMOTL2	6.21342	6.34331	6.64406	0.129884	0.430639
AMPH	5.67119	5.9343	6.20269	0.26311	0.5315
AMT	6.11099	6.08927	5.81306	-0.0217195	-0.297932
AMTN	9.73416	9.36065	9.44764	-0.373509	-0.286514
AMY1A	11.5287	10.8895	10.8169	-0.63918	-0.711751
AMY1B	7.21565	6.81498	6.73119	-0.400662	-0.484453
AMY1C	12.3425	12.3032	12.4216	-0.0393391	0.0790355
AMY2A	7.04677	6.46397	6.39744	-0.582798	-0.649332
AMY2B	6.85685	6.30433	6.34477	-0.552525	-0.512081
AMZ2	9.25645	9.03847	8.9355	-0.217975	-0.320945
ANAPC1	8.65048	9.26548	9.19637	0.614998	0.545892
ANAPC10	8.75884	9.08496	9.0483	0.32612	0.289461
ANAPC11	8.89069	9.13374	9.07455	0.243049	0.183858
ANAPC13	11.9639	12.0783	12.0939	0.114374	0.13005
ANAPC15	7.52994	7.74817	7.73879	0.218231	0.208851
ANAPC16	9.53491	8.86457	9.04393	-0.670343	-0.490983
ANAPC4	8.36584	8.34624	8.29174	-0.0195961	-0.074096
ANAPC5	10.1153	10.1749	10.0521	0.0596539	-0.0631603
ANAPC7	6.41783	7.19496	6.92514	0.777133	0.50731
ANG	7.23998	6.44288	6.56616	-0.797101	-0.673825
ANGEL1	7.1381	6.98173	6.97134	-0.156365	-0.166758
ANGEL2	10.0424	10.0874	10.1804	0.0450619	0.137979
ANGPT2	7.32924	6.61784	6.52049	-0.711398	-0.808752
ANGPTL2	5.61073	5.36636	5.3484	-0.244367	-0.262326
ANGPTL4	8.31153	6.72058	6.814	-1.59095	-1.49753
ANK1	5.75747	5.15963	5.52205	-0.597841	-0.23542
ANK2	4.25789	4.44714	4.8959	0.18925	0.638016
ANKAR	5.48595	5.64738	5.82471	0.161435	0.338765
ANKDD1A	6.5944	6.22697	6.40164	-0.367431	-0.192758
ANKHD1	9.26938	9.7637	9.67674	0.49432	0.40736
ANKHD1-EIF4EBP3	7.06194	7.2151	6.83309	0.153161	-0.228852
ANKIB1	10.2727	10.377	10.4163	0.104293	0.14358
ANKLE2	10.443	10.7187	10.7515	0.275712	0.308499
ANKMY1	8.09717	7.95131	8.27743	-0.145858	0.180261
ANKMY2	8.98304	8.64841	8.71655	-0.334628	-0.266495
ANKRA2	9.11529	9.01232	9.0188	-0.102973	-0.0964965
ANKRD1	5.17866	6.75527	7.35616	1.57661	2.1775
ANKRD10	11.97	11.4173	11.2994	-0.552713	-0.670589
ANKRD11	10.8003	11.2858	11.3011	0.485423	0.500788
ANKRD12	10.0277	10.0886	9.94479	0.0609422	-0.082877
ANKRD13A	10.4494	10.3119	10.2967	-0.137545	-0.152749
ANKRD13B	5.77795	6.05035	6.28111	0.272397	0.503161
ANKRD13C	8.38176	8.40103	8.47646	0.0192658	0.0946919
ANKRD16	6.80628	7.05415	7.03963	0.24787	0.233341
ANKRD17	8.59308	8.23811	8.37043	-0.354974	-0.222652
ANKRD20A1	6.12547	6.21916	6.46024	0.0936904	0.334776
ANKRD20A11P	5.4493	5.237	5.56463	-0.212291	0.115335
ANKRD20A19P	5.68225	5.3604	5.04778	-0.321857	-0.634473
ANKRD20A8P	5.50188	6.03279	6.35907	0.530911	0.857186
ANKRD22	5.99663	5.66666	5.69562	-0.329973	-0.301014
ANKRD23	5.85255	5.37138	5.75911	-0.48117	-0.0934369
ANKRD26	6.49794	6.81693	6.7521	0.318988	0.254164
ANKRD27	8.77359	9.10602	8.98981	0.332431	0.216219
ANKRD28	7.68092	7.58011	7.40005	-0.10081	-0.280867
ANKRD29	9.07274	8.58723	8.64248	-0.485516	-0.430259
ANKRD30B	12.2546	11.9745	12.1713	-0.280133	-0.0832897
ANKRD32	7.28588	7.73176	7.96831	0.445885	0.682428
ANKRD33	11.5654	10.772	10.6882	-0.79341	-0.877184
ANKRD34A	5.94334	5.83243	5.6959	-0.110906	-0.247444
ANKRD34B	6.29528	4.98578	5.15106	-1.3095	-1.14422
ANKRD35	6.37257	6.06163	5.90426	-0.310938	-0.468314
ANKRD36	6.19352	5.74592	5.69736	-0.447593	-0.496158
ANKRD36B	6.39655	6.10838	6.09699	-0.28817	-0.299566
ANKRD37	7.41998	6.58737	6.73679	-0.83261	-0.683192
ANKRD39	7.64566	7.51229	7.31071	-0.133372	-0.33495
ANKRD40	7.52394	7.89029	7.95578	0.366354	0.431844
ANKRD44	6.9369	6.33061	6.68974	-0.606291	-0.247161
ANKRD46	8.57209	8.30161	8.30824	-0.270483	-0.263851
ANKRD49	8.01032	8.53082	8.47897	0.520494	0.468645
ANKRD50	9.08406	8.72771	8.71838	-0.356348	-0.365684
ANKRD52	7.1814	7.23797	7.28064	0.0565698	0.0992448
ANKRD53	5.47209	5.29201	4.92326	-0.180084	-0.54883
ANKRD54	8.45773	8.75462	8.62128	0.296888	0.163544
ANKRD6	8.00374	7.5021	7.7119	-0.501638	-0.291844
ANKRD9	10.6578	10.9586	10.9963	0.300722	0.338469
ANKS1A	9.42223	9.45734	9.57912	0.0351108	0.15689
ANKS3	5.9734	5.99942	5.96861	0.0260193	-0.00479117
ANKS6	6.25407	5.41769	5.28644	-0.836374	-0.967628
ANKZF1	7.52761	7.06776	7.15626	-0.459853	-0.371353
ANLN	8.80872	9.69641	9.62011	0.88769	0.811383
ANO10	7.44818	7.20717	7.27545	-0.241003	-0.17272
ANO4	7.1736	6.94695	7.03631	-0.226654	-0.137293
ANO6	10.6774	10.2469	10.0659	-0.430577	-0.611494
ANO8	7.35562	6.63709	6.56107	-0.718528	-0.794549
ANO9	4.89594	5.29817	5.16014	0.402238	0.264207
ANP32A	6.68639	6.54716	6.81981	-0.139227	0.133418
ANP32AP1	6.74817	6.674	6.64103	-0.0741742	-0.107145
ANP32B	13.4024	13.7897	13.7511	0.387266	0.348671
ANP32C	6.13116	6.1316	6.09868	0.000437574	-0.0324805
ANPEP	9.79531	8.96391	8.99346	-0.831401	-0.801846
ANTXR1	6.84529	6.97294	6.98102	0.127648	0.135732
ANTXR2	9.12455	8.59816	8.53033	-0.526396	-0.594225
ANXA1	13.7015	13.6034	13.4255	-0.098081	-0.27602
ANXA11	8.08266	7.64046	7.72446	-0.442195	-0.358192
ANXA2	10.6391	10.8942	10.8537	0.255083	0.2146
ANXA2P1	11.9386	11.6091	11.4635	-0.329533	-0.475091
ANXA2P2	14.2113	14.0973	14.1216	-0.114032	-0.0897655
ANXA2P3	8.37523	8.00481	7.60499	-0.370413	-0.770239
ANXA2R	9.6892	8.21979	8.05466	-1.46941	-1.63454
ANXA3	11.4343	12.376	12.3555	0.941719	0.921214
ANXA4	12.1793	10.6788	10.4715	-1.50049	-1.70785
ANXA5	12.3832	12.0439	11.9833	-0.339287	-0.399931
ANXA6	5.75583	5.56338	5.68624	-0.192449	-0.0695877
ANXA7	12.0607	11.9461	12.0095	-0.114579	-0.0511537
ANXA9	5.61997	4.71253	5.08098	-0.907433	-0.538981
AOC2	5.13212	5.0891	5.49009	-0.043029	0.357969
AOC3	5.09197	5.35216	5.35252	0.260187	0.260545
AOC4P	12.0317	11.7085	11.9149	-0.323176	-0.11679
AOX1	5.1455	5.67776	5.73328	0.532253	0.58778
AP1AR	7.36529	7.20268	7.13075	-0.162619	-0.234549
AP1B1	7.564	7.52019	7.66537	-0.0438126	0.101365
AP1G1	8.28471	8.0665	7.85172	-0.218217	-0.432991
AP1G2	7.18761	6.78883	7.23666	-0.398778	0.0490523
AP1M1	10.236	9.89181	9.75589	-0.344151	-0.48007
AP1S1	6.09381	6.21174	6.18675	0.117929	0.0929398
AP1S2	11.3287	10.7349	10.5897	-0.593791	-0.738934
AP1S3	5.26242	5.09066	4.93982	-0.171751	-0.322599
AP2A1	5.77967	6.0227	6.04048	0.243031	0.260813
AP2A2	6.90852	6.86524	6.93143	-0.0432775	0.0229084
AP2B1	7.7093	7.13789	6.61807	-0.571415	-1.09123
AP2M1	10.195	9.73307	9.35151	-0.461928	-0.843489
AP2S1	11.1303	11.0622	11.1948	-0.0680752	0.0645694
AP3B1	11.4015	11.2607	11.3524	-0.140736	-0.0490518
AP3D1	9.2801	9.57154	9.60121	0.291434	0.321105
AP3M1	9.32844	9.68689	9.66023	0.358449	0.331787
AP3M2	9.82677	10.0295	10.1721	0.202687	0.345353
AP3S1	12.011	11.8149	11.6109	-0.196072	-0.400094
AP3S2	6.95845	7.3871	7.43488	0.428648	0.47643
AP4B1	7.92446	7.81277	7.70446	-0.111683	-0.219993
AP4E1	8.3878	9.06643	8.9711	0.678638	0.583306
AP4M1	5.94906	5.60389	5.47818	-0.345165	-0.470877
AP5B1	5.04258	5.30772	6.64653	0.265134	1.60394
AP5M1	8.2802	8.67166	8.69741	0.391461	0.417211
AP5S1	8.28315	8.60442	8.45023	0.321261	0.167079
AP5Z1	5.84912	6.34329	6.24892	0.494165	0.399795
APAF1	5.94451	5.89348	5.99266	-0.0510264	0.0481527
APBA2	6.21087	5.93925	6.02414	-0.271619	-0.186734
APBA3	7.96801	8.05107	8.07807	0.0830643	0.110062
APBB1IP	7.205	7.05565	7.23595	-0.149355	0.0309453
APBB2	5.47765	5.89023	5.33217	0.412587	-0.145475
APBB3	8.34774	8.3644	8.2463	0.0166622	-0.101435
APCDD1L	8.31998	8.21177	8.48759	-0.10821	0.167605
APEH	10.2402	10.2348	10.24	-0.00536402	-0.000133025
APEX1	11.3551	11.0446	10.8599	-0.310555	-0.495212
APEX2	8.41	8.48423	8.59051	0.0742277	0.180513
APH1A	9.18161	9.04865	8.81946	-0.132962	-0.362155
APH1B	7.64514	7.64749	7.52768	0.00234879	-0.117459
API5	11.0798	11.1654	11.0286	0.0855909	-0.0511194
APIP	9.90651	9.75048	9.60755	-0.156026	-0.298951
APLF	5.61674	5.43159	5.31287	-0.185153	-0.303871
APLP1	6.79303	5.75093	5.62425	-1.04209	-1.16877
APLP2	10.3389	9.78017	9.40066	-0.558726	-0.938241
APMAP	10.0841	9.88144	9.84178	-0.202696	-0.242353
APOA1BP	10.9378	10.9147	10.8437	-0.0231024	-0.0940957
APOBEC3C	5.55325	5.55438	5.47134	0.00112494	-0.0819078
APOBEC3F	5.9472	5.91295	6.12842	-0.0342483	0.181218
APOBEC3G	5.42863	5.71139	5.62705	0.282762	0.198421
APOC1	5.60881	5.53609	5.49652	-0.0727246	-0.112293
APOE	4.43226	4.33203	4.42553	-0.100227	-0.00672314
APOL1	7.25507	5.95527	6.03988	-1.29979	-1.21518
APOL2	9.12419	7.86305	7.59367	-1.26114	-1.53052
APOL3	7.65549	8.46853	8.59898	0.813038	0.943486
APOL6	5.44416	5.65247	5.76698	0.208314	0.322821
APOLD1	5.4158	4.8211	5.17798	-0.594697	-0.23782
APOM	5.81435	5.97355	5.80233	0.159198	-0.0120191
APOO	9.57925	9.35226	9.07296	-0.226996	-0.506297
APOOL	7.41175	7.66472	7.63899	0.252968	0.227241
APOPT1	8.0767	7.51807	7.8922	-0.55863	-0.1845
APP	9.3254	8.98657	8.7895	-0.338837	-0.535901
APPBP2	8.36152	8.10763	8.03358	-0.253894	-0.327945
APPL1	9.62214	9.2331	9.22814	-0.389042	-0.394001
APPL2	9.51446	9.30014	9.3983	-0.214322	-0.116155
APRT	9.80014	9.68592	9.64319	-0.114219	-0.156946
APTX	8.82215	9.12712	9.09771	0.304974	0.275562
AQP1	5.40725	5.47029	5.18074	0.0630398	-0.226505
AQP11	6.45454	7.26109	7.12598	0.806552	0.671444
AQP12A	5.45085	5.01665	5.22205	-0.434202	-0.228793
AQP6	5.84505	5.99482	6.08518	0.149767	0.240132
AQP7P2	5.11928	5.39138	5.33178	0.272103	0.212504
AQR	7.16372	7.34631	7.15438	0.182585	-0.00934284
ARAF	9.27668	9.41	9.53837	0.13332	0.261694
ARAP1	6.78265	6.66096	6.88461	-0.121691	0.101959
ARAP2	5.8443	6.00508	6.00497	0.160778	0.160671
ARAP3	9.58024	9.6144	9.63573	0.0341571	0.0554859
ARCN1	11.5361	11.6734	11.6565	0.137316	0.120427
ARF1	10.3803	10.4368	10.2923	0.0565413	-0.0879772
ARF3	8.67371	8.76058	8.83991	0.0868614	0.166196
ARF4	10.7802	10.7036	10.6355	-0.0766394	-0.144772
ARF5	8.80355	8.5753	8.68829	-0.228251	-0.11526
ARF6	5.82052	6.31803	6.4673	0.49751	0.646786
ARFGAP1	6.83342	7.06389	6.87659	0.230474	0.0431656
ARFGAP2	8.49583	8.66181	8.469	0.165979	-0.026832
ARFGAP3	8.88979	8.46188	8.46354	-0.427912	-0.426252
ARFGEF1	9.99645	9.94483	9.96479	-0.0516216	-0.0316641
ARFGEF2	6.73591	7.47322	7.64583	0.737308	0.909922
ARFGEF3	6.60037	5.87942	5.80355	-0.720947	-0.796822
ARFIP1	6.84948	6.70926	6.60153	-0.14022	-0.247952
ARFIP2	5.4368	5.13439	4.9746	-0.302412	-0.462205
ARFRP1	6.05449	5.79505	5.59334	-0.259433	-0.461149
ARGLU1	11.801	11.6212	11.7537	-0.179785	-0.047296
ARHGAP1	10.3998	10.3165	10.3137	-0.0832807	-0.0860868
ARHGAP10	7.83169	8.06109	7.93355	0.229399	0.101865
ARHGAP11A	5.57153	6.03113	6.09769	0.459602	0.526159
ARHGAP11B	5.54547	6.0591	6.40289	0.513632	0.85742
ARHGAP12	9.24313	9.39311	9.20844	0.149978	-0.0346868
ARHGAP15	5.20629	4.70697	5.3978	-0.499316	0.191516
ARHGAP17	9.17007	8.99611	8.79703	-0.173963	-0.373041
ARHGAP18	7.42489	6.53717	6.51683	-0.887723	-0.908065
ARHGAP19	6.00888	6.48029	6.60487	0.471409	0.59599
ARHGAP21	11.3379	11.6322	11.9086	0.294291	0.570708
ARHGAP22	9.08401	8.56387	8.38158	-0.520147	-0.702438
ARHGAP24	6.28603	5.00854	4.91054	-1.27749	-1.3755
ARHGAP25	5.1402	5.27704	5.62561	0.136841	0.485416
ARHGAP27	5.59343	5.68779	5.72383	0.0943621	0.130408
ARHGAP29	7.00323	7.79237	7.73399	0.789139	0.730764
ARHGAP30	6.07076	6.02452	5.82475	-0.0462444	-0.24601
ARHGAP32	10.1512	9.95551	10.2585	-0.195646	0.107384
ARHGAP33	7.42397	7.23128	7.05738	-0.192697	-0.366592
ARHGAP35	4.60239	5.03778	4.43226	0.435391	-0.17013
ARHGAP39	8.99939	9.26515	9.43553	0.265761	0.436137
ARHGAP4	5.52886	5.62502	5.75597	0.0961558	0.227107
ARHGAP44	7.1009	6.64717	6.73904	-0.453723	-0.361857
ARHGAP5	5.4256	5.57572	5.5687	0.150122	0.1431
ARHGAP8	5.22326	5.30876	5.20498	0.0854957	-0.0182891
ARHGAP9	4.88707	5.13095	5.68512	0.243886	0.798052
ARHGDIA	11.3897	11.5754	11.5501	0.185761	0.160484
ARHGDIB	6.15512	5.82781	5.75367	-0.327311	-0.40145
ARHGEF1	6.67721	6.8827	6.75819	0.205492	0.0809874
ARHGEF10	11.298	11.065	11.2071	-0.233034	-0.090917
ARHGEF10L	5.87041	5.68879	5.77146	-0.181622	-0.0989496
ARHGEF11	5.59264	6.24924	6.55685	0.656595	0.964205
ARHGEF12	8.2734	7.65078	7.51289	-0.622615	-0.760508
ARHGEF16	6.1876	6.00572	6.14636	-0.181875	-0.0412344
ARHGEF17	7.62045	7.59335	7.47047	-0.0270982	-0.149974
ARHGEF18	10.5181	11.2163	11.2897	0.698163	0.771631
ARHGEF19	6.51597	6.70028	6.60112	0.184304	0.0851457
ARHGEF2	12.0065	12.4325	12.4098	0.426039	0.403319
ARHGEF3	10.0761	9.63462	9.60326	-0.441446	-0.472798
ARHGEF35	9.26543	9.29703	9.26435	0.0315978	-0.00108368
ARHGEF37	6.78951	6.88997	6.86938	0.10046	0.0798697
ARHGEF39	5.63705	6.51075	6.36209	0.873703	0.725041
ARHGEF4	6.72508	6.93614	6.99755	0.211059	0.272474
ARHGEF40	5.53539	5.52836	5.38581	-0.00703007	-0.149578
ARHGEF5	7.455	7.57226	7.654	0.117262	0.199006
ARHGEF6	9.09009	8.13739	8.18114	-0.952705	-0.908959
ARHGEF7	7.6641	7.74651	7.90507	0.082405	0.240966
ARID1A	9.97554	10.2831	10.2913	0.307554	0.315728
ARID2	8.19485	8.03231	8.06745	-0.162539	-0.127397
ARID3A	8.44472	7.87641	7.96679	-0.568307	-0.477931
ARID3B	7.16878	7.28608	7.27164	0.117294	0.10286
ARID4A	6.73792	6.51209	6.5932	-0.225835	-0.144726
ARID4B	7.26922	7.2862	7.3429	0.0169725	0.0736714
ARID5A	5.0574	4.98037	4.98531	-0.0770349	-0.0720955
ARID5B	10.2439	8.08544	8.17094	-2.15847	-2.07298
ARIH1	7.864	8.39529	8.36282	0.531284	0.498816
ARIH2	9.07875	9.17576	9.20007	0.0970092	0.121314
ARL1	9.9206	9.51401	9.50851	-0.406594	-0.412095
ARL13B	6.79923	6.85864	7.12159	0.0594037	0.322356
ARL14	4.74872	5.23331	5.59673	0.484593	0.848016
ARL14EP	8.58159	8.79629	8.8481	0.214694	0.266511
ARL15	5.99499	6.06164	6.09985	0.0666458	0.104858
ARL16	10.6351	10.5966	10.5895	-0.0384783	-0.0455349
ARL17A	9.79455	9.41478	9.32624	-0.379767	-0.468305
ARL17B	7.07867	7.09268	6.96588	0.0140061	-0.112789
ARL2	11.8221	11.7101	11.7677	-0.111977	-0.0543945
ARL2BP	11.7479	11.6923	11.5115	-0.0556139	-0.236491
ARL3	6.82513	6.42493	6.43194	-0.400198	-0.393189
ARL4A	5.7494	5.99034	5.94387	0.240946	0.194472
ARL4C	6.66187	6.71426	6.36556	0.0523838	-0.296311
ARL4D	7.19242	6.50308	6.61202	-0.689344	-0.580395
ARL5A	9.65929	9.31371	9.61416	-0.345582	-0.0451365
ARL5B	7.03117	7.53622	7.69199	0.505058	0.66082
ARL6	6.26669	6.50956	6.43578	0.24287	0.169096
ARL6IP1	10.6503	10.7778	10.5926	0.127588	-0.0576255
ARL6IP4	9.80791	9.80833	9.64081	0.000427413	-0.167098
ARL6IP5	11.8908	10.3937	10.3061	-1.49705	-1.58473
ARL6IP6	10.0128	10.1012	9.94636	0.0884567	-0.0664345
ARL8B	10.7796	10.7984	10.8707	0.0187535	0.0911028
ARMC1	9.5886	9.7285	9.92282	0.139898	0.334218
ARMC10	9.15291	8.78551	8.7802	-0.367401	-0.372712
ARMC2	6.33745	5.85908	5.88693	-0.478372	-0.450516
ARMC4	7.52362	7.53895	7.34317	0.015329	-0.180449
ARMC5	5.77203	6.00887	6.24359	0.236843	0.471565
ARMC6	7.07617	7.25365	7.11684	0.177481	0.0406693
ARMC7	8.25641	8.32024	8.18857	0.0638259	-0.0678425
ARMC8	6.31219	6.72626	6.41026	0.41407	0.0980722
ARMC9	5.49562	4.94816	5.59429	-0.547458	0.0986665
ARMCX3	5.84909	5.991	5.96834	0.14191	0.11925
ARMCX5	7.0024	7.31085	7.32473	0.308446	0.322326
ARMCX6	6.14931	6.4107	6.44528	0.261392	0.295967
ARMT1	8.63806	8.6068	8.46278	-0.0312578	-0.175277
ARNT	6.28363	6.30532	6.34605	0.0216964	0.06242
ARNT2	7.46709	6.72844	6.70277	-0.738648	-0.764323
ARNTL	6.48418	6.55707	6.80947	0.0728897	0.325292
ARPC1A	10.5622	9.95508	9.83285	-0.607134	-0.729364
ARPC1B	7.0508	6.91945	6.723	-0.131343	-0.327802
ARPC2	8.94592	9.01825	8.9822	0.0723286	0.0362796
ARPC3	11.4664	11.2694	11.2079	-0.197	-0.258476
ARPC4	8.88521	9.14813	9.05069	0.262922	0.165486
ARPC5	12.0321	11.9164	12.0534	-0.115727	0.0212962
ARPC5L	9.25623	10.0724	10.0271	0.816178	0.770849
ARPIN	7.50862	7.49916	7.58196	-0.00946107	0.0733383
ARPP19	11.0189	10.3478	10.2237	-0.671076	-0.795166
ARRB1	8.66303	7.46132	7.44487	-1.20171	-1.21816
ARRB2	5.36114	5.23912	5.55951	-0.12202	0.198364
ARRDC1	5.06162	5.75693	5.20596	0.695309	0.14434
ARRDC1-AS1	7.13325	7.62154	7.56234	0.48829	0.429085
ARRDC2	6.84314	6.73149	6.79022	-0.111644	-0.0529222
ARRDC3	7.86371	7.27499	7.30413	-0.588723	-0.559584
ARRDC4	8.20007	7.57996	7.89748	-0.620109	-0.302584
ARSA	7.18171	7.00768	7.19984	-0.174029	0.0181261
ARSB	6.59703	6.36177	6.28315	-0.235258	-0.313884
ARSD	7.01718	6.82448	6.64873	-0.1927	-0.368453
ARSJ	6.34428	6.04775	6.16365	-0.296528	-0.180624
ARSK	6.336	5.887	6.26617	-0.449	-0.0698343
ART1	6.11561	6.18923	6.14222	0.0736152	0.026606
ARTN	6.75097	6.40119	6.27334	-0.349781	-0.477634
ARV1	8.03548	7.937	7.69675	-0.098481	-0.338728
ARVCF	5.86315	5.7313	5.88291	-0.131857	0.0197566
ASAH1	6.0794	6.23708	6.11761	0.157676	0.0382065
ASAP1	9.79876	9.93237	10.1833	0.133605	0.384582
ASAP1-IT1	5.07851	4.75809	5.31287	-0.32042	0.234355
ASAP2	10.2604	10.4434	10.2804	0.183033	0.0200223
ASAP3	9.09296	8.51683	8.66892	-0.576135	-0.42404
ASB1	8.81522	9.48446	9.45965	0.669234	0.644423
ASB11	4.32861	4.60427	4.92277	0.27566	0.594155
ASB13	9.3394	8.88007	8.87538	-0.459335	-0.464021
ASB16-AS1	6.33578	6.30694	6.20944	-0.0288456	-0.126347
ASB3	8.18499	7.96644	8.00466	-0.218544	-0.180323
ASB6	6.74832	6.97662	6.93651	0.228293	0.188185
ASB7	5.72275	6.27554	6.27935	0.552787	0.556594
ASB8	7.47976	7.62314	7.76586	0.143385	0.286104
ASB9	6.27463	5.44251	5.44516	-0.832119	-0.829469
ASCC1	10.6625	10.4745	10.5209	-0.188027	-0.141638
ASCC2	10.7074	10.7818	10.662	0.0743925	-0.0453696
ASCC3	8.00461	8.27391	8.31957	0.269302	0.31496
ASF1A	9.80758	9.84639	10.0971	0.0388112	0.289563
ASF1B	7.02649	8.45735	8.53085	1.43085	1.50436
ASH1L	5.90121	5.51346	5.68867	-0.387754	-0.212537
ASH2L	9.81669	9.98235	10.0095	0.165658	0.192792
ASIC1	6.66466	5.30813	5.28054	-1.35653	-1.38412
ASL	6.34409	6.33676	6.23579	-0.00732521	-0.108294
ASMTL	6.92442	5.86818	5.71402	-1.05624	-1.2104
ASNA1	6.20356	6.4988	6.29038	0.295237	0.0868134
ASNS	11.1004	11.8481	11.6235	0.747722	0.52308
ASNSD1	10.3815	10.7385	10.7469	0.356963	0.365352
ASPG	5.57504	5.39951	5.27825	-0.175536	-0.29679
ASPH	7.28283	6.92547	6.59933	-0.357353	-0.683493
ASPHD2	7.71391	8.01666	7.99135	0.302753	0.277443
ASPM	9.45751	10.3179	10.3569	0.860434	0.899403
ASPSCR1	11.0882	11.4127	11.3376	0.324505	0.249462
ASRGL1	8.54834	7.03545	7.36833	-1.51288	-1.18
ASS1	11.8489	10.9662	10.8169	-0.882685	-1.03198
ASTE1	7.21895	7.57994	7.41194	0.360989	0.192987
ASTN2	6.0012	6.22966	6.1012	0.228467	0.100007
ASUN	9.38081	9.72696	9.7023	0.346152	0.321491
ASXL1	9.76903	9.88286	9.83096	0.113833	0.0619377
ASXL2	10.2528	10.2466	10.6296	-0.00619362	0.376824
ATAD1	9.02838	9.14362	9.0941	0.115242	0.0657197
ATAD2	8.90509	9.82924	9.87145	0.924154	0.966357
ATAD2B	5.7991	6.3428	6.53444	0.543703	0.735338
ATAD3A	7.8878	8.92057	8.73313	1.03277	0.845324
ATAT1	6.00633	5.69442	5.67806	-0.311909	-0.328264
ATE1	5.89345	6.37843	6.27901	0.484983	0.385558
ATF1	8.95799	9.22805	9.25459	0.270057	0.296598
ATF2	8.00776	8.17663	8.15176	0.168872	0.144005
ATF3	7.49852	9.76286	9.85749	2.26434	2.35897
ATF4	9.92786	10.0207	9.94906	0.092826	0.0212011
ATF5	9.73672	10.2649	10.3511	0.52817	0.614375
ATF6	9.98053	10.5251	10.5423	0.5446	0.561783
ATF6B	6.70791	6.61724	6.21506	-0.0906657	-0.492847
ATF7IP	4.79835	5.06963	5.34159	0.271276	0.543244
ATF7IP2	6.60541	6.51169	6.4937	-0.093723	-0.111711
ATG10	6.9309	6.64429	6.73177	-0.286619	-0.19914
ATG101	10.2351	10.7735	10.7029	0.538401	0.467788
ATG12	8.5753	8.68268	8.7898	0.107379	0.214493
ATG13	6.19814	6.34215	6.3134	0.144014	0.115262
ATG14	8.95377	8.89933	8.89626	-0.0544398	-0.0575027
ATG16L1	9.87029	10.2264	10.2031	0.356093	0.332803
ATG16L2	7.01833	6.4222	6.27939	-0.596125	-0.738939
ATG2A	8.33095	8.39363	8.39243	0.0626748	0.0614794
ATG2B	7.04264	7.02524	7.29498	-0.017403	0.252334
ATG3	8.77136	9.17431	9.14176	0.402958	0.370404
ATG4A	5.69292	5.59059	5.44066	-0.102325	-0.252259
ATG4B	5.64489	6.47156	6.3455	0.826674	0.700617
ATG4C	7.44903	6.89726	6.95822	-0.55177	-0.490811
ATG4D	6.36269	6.31636	6.19053	-0.0463307	-0.172162
ATG5	8.1475	8.18983	8.20769	0.0423322	0.0601907
ATG7	9.77167	9.77374	9.55778	0.00206598	-0.213895
ATG9A	8.71543	8.68721	8.62652	-0.0282193	-0.0889116
ATHL1	6.02192	5.42216	5.66818	-0.599758	-0.353731
ATIC	11.8488	12.3691	12.3714	0.520342	0.522625
ATL1	6.21898	6.11602	5.98355	-0.102961	-0.235433
ATL2	8.16471	8.37433	8.279	0.209613	0.114291
ATL3	9.25115	9.49713	9.36316	0.245979	0.112014
ATM	9.07548	8.92806	8.93003	-0.147417	-0.145445
ATMIN	9.83835	9.71669	9.71889	-0.121659	-0.119462
ATN1	9.17878	9.70092	9.72668	0.522133	0.547894
ATOX1	10.8303	10.6965	10.4533	-0.133808	-0.377002
ATP10A	5.88538	6.13855	6.15291	0.253168	0.267522
ATP10D	5.69869	5.46316	5.68536	-0.235528	-0.0133289
ATP11B	9.12652	8.81549	8.80589	-0.31103	-0.320628
ATP11C	7.73262	7.46875	7.50763	-0.263869	-0.224988
ATP13A1	10.2518	10.2348	10.341	-0.0169757	0.0891864
ATP13A2	7.531	7.43682	7.18365	-0.0941779	-0.347346
ATP1A1	10.9562	10.8244	10.6208	-0.131836	-0.33543
ATP1A1-AS1	6.8075	7.20539	7.10916	0.397895	0.301658
ATP1B1	10.6258	10.4314	10.5245	-0.194471	-0.101297
ATP1B3	8.8778	9.21215	9.01052	0.334349	0.132714
ATP2A2	10.0924	10.1739	10.1053	0.0814652	0.0128285
ATP2B1	7.32083	7.29367	7.29263	-0.0271625	-0.0282032
ATP2B3	5.58964	4.75188	5.72029	-0.837763	0.130651
ATP2B4	8.63597	6.81767	6.7857	-1.8183	-1.85027
ATP2C1	9.44243	8.94396	8.90358	-0.498475	-0.53885
ATP4A	4.84532	5.13528	4.91965	0.289959	0.0743367
ATP5A1	13.1786	13.2512	13.1848	0.0726361	0.00619632
ATP5B	13.9581	14.173	14.1614	0.214952	0.203379
ATP5C1	11.4802	11.3259	11.288	-0.154236	-0.192156
ATP5D	9.30801	9.16918	9.03636	-0.138831	-0.271656
ATP5EP2	12.6949	12.9075	12.8909	0.212626	0.196008
ATP5F1	11.1655	11.1238	11.0008	-0.0416137	-0.164635
ATP5G1	8.83181	9.05065	9.04399	0.218841	0.212182
ATP5G2	11.5475	11.5168	11.2751	-0.030656	-0.272326
ATP5G3	6.75536	6.4371	6.4101	-0.318262	-0.345264
ATP5H	12.6778	12.7167	12.7254	0.0388416	0.0475967
ATP5I	9.71979	9.60672	9.53724	-0.113065	-0.182549
ATP5J	10.6958	10.8598	10.8747	0.163995	0.178948
ATP5J2	10.9989	10.9039	10.9442	-0.0950036	-0.0547207
ATP5L	10.8381	10.7587	10.8007	-0.0794521	-0.037475
ATP5O	12.0171	11.96	11.8983	-0.0570722	-0.118763
ATP5S	6.92103	6.89209	6.92774	-0.0289443	0.00670843
ATP5SL	9.72825	9.70644	9.64717	-0.0218079	-0.0810712
ATP6AP1	11.7136	11.5071	11.5672	-0.206474	-0.146341
ATP6AP1L	5.88747	5.50011	6.027	-0.387361	0.139532
ATP6AP2	12.7507	12.2166	12.1679	-0.534149	-0.582827
ATP6V0A1	10.0009	9.84662	9.82761	-0.154241	-0.173247
ATP6V0A2	6.90599	8.09932	8.27329	1.19333	1.3673
ATP6V0A4	5.31746	5.50691	5.47618	0.189447	0.158719
ATP6V0B	10.0663	10.4376	10.2996	0.371285	0.233367
ATP6V0D1	9.09439	9.20312	8.95959	0.108738	-0.134798
ATP6V0D2	5.62495	5.70906	5.38032	0.0841124	-0.244627
ATP6V0E1	11.7959	11.6071	11.6208	-0.188798	-0.175127
ATP6V0E2	8.15613	7.38938	7.39696	-0.766747	-0.759163
ATP6V1A	11.5708	10.6021	10.7069	-0.968642	-0.863881
ATP6V1B1	7.85552	7.96194	8.08226	0.106416	0.226733
ATP6V1B2	10.6541	11.0121	11.0556	0.358029	0.401502
ATP6V1C1	7.06879	7.06593	7.1011	-0.0028607	0.0323153
ATP6V1D	11.1582	11.3143	11.3931	0.156021	0.234872
ATP6V1E1	11.8206	11.938	11.9744	0.117405	0.153871
ATP6V1E2	7.76504	8.16423	8.17271	0.399191	0.407671
ATP6V1F	10.5738	10.5145	10.6536	-0.0592683	0.0797865
ATP6V1G1	12.2105	12.2097	12.4571	-0.000816684	0.246647
ATP6V1H	7.67951	7.80799	7.69146	0.128472	0.0119497
ATP7A	6.6484	5.73995	5.76853	-0.908449	-0.879869
ATP7B	8.98629	8.82811	8.85478	-0.158187	-0.131517
ATP8B1	5.24991	5.79448	5.30941	0.544578	0.0595043
ATP8B2	8.17111	7.61107	7.48377	-0.560042	-0.687343
ATP8B3	8.83865	7.28284	7.19724	-1.55581	-1.64141
ATP9A	8.34498	8.09668	8.55639	-0.248294	0.211409
ATP9B	7.37415	7.57191	7.78385	0.197762	0.409693
ATPAF1	8.96612	9.14556	9.11719	0.179433	0.151064
ATPAF2	6.141	6.06249	6.12257	-0.0785133	-0.0184349
ATPIF1	9.47781	9.18557	9.04895	-0.29224	-0.428868
ATR	5.76591	4.97079	5.38449	-0.795122	-0.381419
ATRAID	11.2526	11.0397	11.146	-0.212939	-0.106605
ATRIP	6.27296	6.74778	6.70595	0.474827	0.432993
ATRN	7.4598	7.28627	7.07793	-0.173526	-0.381868
ATRX	6.7241	6.2291	6.53486	-0.495001	-0.189245
ATXN1	9.13252	8.36904	8.28322	-0.763483	-0.849301
ATXN10	7.18271	6.77933	6.79329	-0.403377	-0.389417
ATXN1L	7.34458	7.63209	7.5622	0.28751	0.217618
ATXN2	11.3649	11.4345	11.5046	0.0695312	0.139674
ATXN2L	5.0787	5.48674	5.69212	0.408033	0.613414
ATXN3	8.91158	8.92273	8.81052	0.0111463	-0.101057
ATXN7L2	6.59943	7.18074	7.19172	0.581306	0.592293
ATXN7L3	8.63852	8.95593	9.19342	0.317417	0.554903
ATXN7L3B	9.63212	9.60228	9.53353	-0.0298463	-0.098589
AUH	8.72468	8.42733	8.37894	-0.297347	-0.345741
AUNIP	7.67026	8.67164	8.88767	1.00138	1.21741
AUP1	9.13923	9.59148	9.44512	0.452251	0.305885
AURKA	9.70846	11.0622	11.0526	1.35373	1.34418
AURKAIP1	12.3369	12.7161	12.7432	0.379145	0.406208
AURKAPS1	5.2081	5.13547	5.67453	-0.07263	0.466437
AURKB	7.55513	9.08348	9.00464	1.52834	1.4495
AURKC	4.79796	5.2509	5.37347	0.452938	0.575515
AVEN	7.31873	8.05521	7.96485	0.736478	0.646121
AVIL	5.68117	5.20468	5.45683	-0.476485	-0.224343
AVL9	5.83823	6.40653	6.49278	0.568304	0.654557
AVP	6.02127	6.21343	5.88984	0.192165	-0.131426
AVPI1	11.3501	12.4808	12.3828	1.13068	1.03264
AVPR2	5.72208	5.91167	5.92391	0.189598	0.201832
AXIN1	9.64526	10.1744	10.2986	0.529099	0.653317
AXIN2	6.81005	5.6048	5.6176	-1.20525	-1.19245
AXL	10.2284	11.2661	10.9968	1.03779	0.768397
AZI2	8.20371	7.91891	8.00469	-0.284803	-0.199016
AZIN1	9.60321	9.68439	9.70097	0.081177	0.0977631
AZIN1-AS1	6.38694	6.17577	6.37042	-0.211174	-0.0165175
AZIN2	7.00147	6.45871	6.76142	-0.542759	-0.240056
B2M	13.6773	13.9923	13.9843	0.314962	0.306956
B3GALNT1	8.13484	7.91384	7.77579	-0.221	-0.359045
B3GALNT2	7.02486	7.55016	7.59135	0.525298	0.566483
B3GALT6	8.66828	8.86161	8.90331	0.193328	0.235032
B3GALTL	7.16599	7.22539	7.14087	0.059395	-0.0251198
B3GAT1	6.40568	6.03024	5.68764	-0.375443	-0.718044
B3GAT3	6.41992	6.69809	6.38293	0.278166	-0.0369894
B3GNT2	7.44554	7.4915	7.50873	0.0459621	0.0631961
B3GNT4	7.07235	6.49207	6.35131	-0.580281	-0.721037
B3GNT5	7.26917	6.76179	6.87348	-0.507381	-0.395694
B3GNT6	4.86368	4.87406	5.55458	0.0103816	0.690902
B3GNT8	5.33366	5.38466	5.62288	0.050997	0.289219
B3GNTL1	6.41127	6.38952	5.96472	-0.0217482	-0.446543
B4GALNT4	7.6643	7.50632	7.44694	-0.157976	-0.217364
B4GALT1	7.45555	7.25937	7.02351	-0.196186	-0.432044
B4GALT2	7.59551	7.59417	8.05102	-0.00133854	0.455512
B4GALT3	8.54628	8.78086	8.82969	0.234579	0.283404
B4GALT4	8.58372	8.61131	8.43223	0.0275903	-0.151485
B4GALT5	11.0855	10.5468	10.516	-0.538738	-0.569526
B4GALT6	7.10842	6.82468	6.60311	-0.283746	-0.505315
B4GALT7	8.01467	8.06322	8.22045	0.0485427	0.205775
B4GAT1	9.23682	8.69015	8.75444	-0.546676	-0.482377
B9D1	6.68321	6.48475	6.3594	-0.198467	-0.323808
B9D2	8.26159	8.04082	7.81538	-0.220772	-0.446214
BAALC	6.30391	5.40806	5.21792	-0.895849	-1.08599
BABAM1	8.58574	8.82108	8.7501	0.235341	0.164361
BACE1	5.98251	5.85025	5.53088	-0.132265	-0.45163
BACE2	10.2307	9.79544	9.70137	-0.435237	-0.529307
BACH1	5.63283	5.71819	5.94738	0.0853586	0.314547
BAD	7.54773	7.22536	7.08271	-0.32237	-0.465018
BAG1	6.0139	6.18905	6.26459	0.175153	0.250689
BAG2	8.15924	8.39618	8.40669	0.236936	0.247449
BAG3	10.2683	10.0758	9.94717	-0.192502	-0.321127
BAG4	6.85466	7.12516	7.32703	0.270495	0.472366
BAG5	10.6976	10.3558	10.34	-0.341753	-0.357572
BAG6	9.63879	9.2144	9.05034	-0.424388	-0.588443
BAGE	5.42018	5.2899	5.5906	-0.130282	0.170418
BAHD1	6.24123	6.55623	6.44946	0.314998	0.208228
BAIAP2	6.25389	6.76521	6.7442	0.511326	0.49031
BAIAP2L1	9.47582	9.0326	9.08262	-0.443218	-0.3932
BAIAP2L2	10.1418	9.9716	10.0599	-0.170242	-0.0819663
BAIAP3	5.55086	5.05339	4.82931	-0.497469	-0.721555
BAK1	6.59498	7.35775	7.38749	0.762772	0.792515
BAMBI	10.7354	12.2182	12.268	1.4828	1.53255
BANF1	9.19995	9.46996	9.36675	0.270012	0.166803
BANP	9.09389	9.52203	9.47598	0.428131	0.382088
BAP1	8.53073	8.45792	8.28798	-0.0728111	-0.242754
BARD1	7.27941	7.88705	7.99083	0.60764	0.71142
BASP1	13.6853	13.5747	13.607	-0.110622	-0.0783437
BATF2	4.65755	5.6061	5.94814	0.948548	1.29059
BATF3	6.68408	6.7299	6.75235	0.0458225	0.0682692
BAX	5.25936	5.60508	5.39914	0.345717	0.139783
BAZ1A	8.02676	7.92511	7.88576	-0.10165	-0.141
BAZ1B	8.94488	9.50607	9.41145	0.561187	0.46657
BAZ2A	5.40473	5.13143	5.14834	-0.273301	-0.25639
BAZ2B	9.5097	9.19208	9.43086	-0.317622	-0.0788477
BBC3	7.03134	7.0282	7.11906	-0.00313996	0.087722
BBS1	10.1737	9.3853	9.27745	-0.788379	-0.896235
BBS10	8.01114	8.19433	8.17132	0.183188	0.160177
BBS12	6.61018	6.51395	6.43515	-0.0962307	-0.175027
BBS2	9.13508	8.20074	8.24105	-0.934341	-0.894033
BBS4	7.63456	7.20734	6.92358	-0.427222	-0.71098
BBS7	7.05053	7.13139	7.02167	0.0808514	-0.0288617
BBS9	6.39464	6.01587	5.82467	-0.378772	-0.569964
BBX	10.3279	10.296	11.0167	-0.0318986	0.688814
BCAM	5.72949	5.5562	5.41028	-0.173287	-0.319207
BCAN	5.33448	5.32555	5.76055	-0.00892447	0.426071
BCAP29	6.92764	7.14613	7.09393	0.218486	0.166291
BCAP31	11.7794	11.7923	11.7166	0.0128878	-0.0627935
BCAR1	7.37728	7.58582	7.4189	0.208541	0.041627
BCAR3	10.0403	10.8762	10.84	0.83595	0.799757
BCAR4	4.91677	4.96345	4.80005	0.0466797	-0.11672
BCAS1	6.0293	5.57193	5.72171	-0.457369	-0.307588
BCAS2	7.92395	7.732	7.91255	-0.191947	-0.011401
BCAS4	8.90756	8.69524	8.68057	-0.212317	-0.226989
BCAT1	10.4333	10.4351	10.3061	0.00176808	-0.127246
BCAT2	10.0834	9.41886	9.19302	-0.664534	-0.89037
BCCIP	8.87798	9.24265	9.22216	0.364669	0.344178
BCDIN3D	8.90253	9.26708	9.30892	0.364552	0.406386
BCKDHA	9.6388	8.93935	9.05689	-0.699448	-0.581908
BCKDHB	7.14829	6.78469	6.71941	-0.363609	-0.428881
BCKDK	11.9314	11.4429	11.4205	-0.488484	-0.510888
BCL10	5.7022	5.64904	5.44317	-0.0531635	-0.259032
BCL11A	8.33688	7.35959	7.32291	-0.977287	-1.01397
BCL2	5.93245	6.61492	6.71392	0.68247	0.781474
BCL2L1	8.09647	8.76362	8.67683	0.667152	0.580368
BCL2L11	5.05117	5.29132	4.8222	0.240159	-0.228962
BCL2L12	7.73096	8.21674	8.25522	0.485774	0.52426
BCL2L13	10.2908	10.8062	10.7766	0.515474	0.485819
BCL2L2	9.73293	10.1213	10.1754	0.388348	0.442445
BCL3	10.4328	9.7655	9.51982	-0.66726	-0.912939
BCL6	9.7171	8.0249	8.2174	-1.6922	-1.4997
BCL6B	5.26734	5.33975	5.59969	0.0724093	0.332352
BCL7A	6.2325	6.57534	6.65811	0.342839	0.425608
BCL7B	6.98623	7.48353	7.45433	0.497299	0.468096
BCL7C	7.54354	7.81921	7.89616	0.275671	0.352622
BCL9	8.95681	8.73771	8.74572	-0.219101	-0.211093
BCL9L	8.36142	8.26494	8.44319	-0.0964815	0.0817712
BCLAF1	8.99371	9.02217	9.0414	0.0284605	0.0476906
BCOR	7.08087	6.99938	7.08872	-0.0814922	0.00784168
BCORL1	7.04769	6.51267	6.52447	-0.535016	-0.523214
BCR	6.18035	6.28727	6.06697	0.106922	-0.113379
BCS1L	7.46383	7.80657	7.47999	0.342735	0.0161565
BCYRN1	10.378	11.3467	11.9073	0.968741	1.52932
BDH1	5.67516	4.68266	4.55573	-0.992497	-1.11943
BDNF	7.68825	8.00732	8.02839	0.319072	0.340144
BECN1	9.97523	10.0074	9.91642	0.032172	-0.0588059
BEGAIN	7.1552	5.89241	5.63358	-1.2628	-1.52162
BEND3	6.22868	6.68135	6.57727	0.452662	0.348588
BEND4	5.45892	5.39681	5.51954	-0.0621043	0.0606214
BEND6	7.43267	7.13323	7.17848	-0.299434	-0.254188
BEND7	8.64343	9.06822	9.11269	0.424791	0.469255
BEST1	4.8538	5.06736	5.03682	0.213567	0.183022
BEST3	5.08773	5.14063	5.11852	0.0528993	0.0307917
BET1	8.85495	9.12246	9.15023	0.267511	0.295286
BET1L	6.98327	7.22593	7.23481	0.24265	0.251537
BEX1	6.67245	6.56114	6.32792	-0.111314	-0.344534
BEX2	10.0175	10.5068	10.7463	0.489344	0.728849
BEX4	7.89554	7.58986	7.65658	-0.305681	-0.238965
BFAR	9.71895	9.80736	10.1165	0.0884073	0.397562
BFSP1	6.26712	6.03694	5.64524	-0.230179	-0.621882
BGLAP	5.60713	5.37875	5.51583	-0.228374	-0.0913
BHLHB9	6.23838	6.00834	6.02015	-0.230044	-0.218226
BHLHE40	12.8788	12.1624	12.2047	-0.716451	-0.674178
BHLHE41	6.01382	5.545	5.71247	-0.468818	-0.301352
BICD1	7.25926	6.71544	6.87644	-0.543818	-0.382819
BICD2	9.92712	9.67801	9.63164	-0.249103	-0.295474
BID	6.24687	6.54584	6.58502	0.298962	0.338148
BIK	7.40628	7.30073	7.08411	-0.105549	-0.322169
BIN1	9.77103	9.58784	9.60743	-0.183182	-0.163601
BIRC2	10.2283	10.4852	10.5144	0.256847	0.286094
BIRC3	9.05171	8.56996	8.44588	-0.481742	-0.605828
BIRC5	7.34798	8.39374	8.34945	1.04576	1.00147
BIRC6	8.33541	8.34378	8.57735	0.00837831	0.241944
BIVM	10.1772	9.75372	9.64303	-0.423524	-0.53421
BLACAT1	6.43974	5.18128	5.48793	-1.25846	-0.951806
BLCAP	8.24918	8.08818	7.97364	-0.161008	-0.275545
BLM	6.30703	7.31983	7.36048	1.0128	1.05345
BLMH	8.95856	9.0635	8.82967	0.104933	-0.128897
BLOC1S1	8.56505	9.16452	8.98459	0.59947	0.419533
BLOC1S2	5.36764	5.40086	5.60702	0.0332273	0.239384
BLOC1S4	9.49719	9.53725	9.61373	0.0400644	0.116539
BLOC1S5	10.2679	9.40108	9.53159	-0.866825	-0.736324
BLOC1S6	9.57228	9.12863	9.20813	-0.44365	-0.364148
BLVRA	10.364	10.2222	10.189	-0.141737	-0.174983
BLVRB	9.56369	9.48485	9.56052	-0.0788366	-0.00316987
BLZF1	10.7172	10.1938	10.5029	-0.523327	-0.214282
BMF	6.85204	5.04839	5.27589	-1.80364	-1.57615
BMI1	11.4698	11.7448	11.7524	0.275	0.282567
BMP1	7.30262	7.00935	7.21998	-0.29327	-0.0826392
BMP2	7.83012	7.29836	7.69735	-0.531758	-0.132762
BMP2K	6.65744	7.0548	7.07842	0.397355	0.420972
BMP4	5.68636	5.72303	5.49632	0.0366698	-0.190048
BMP6	7.3689	6.13552	6.15176	-1.23338	-1.21714
BMP8B	8.62404	8.14132	8.27646	-0.48272	-0.347583
BMPR1A	9.89855	9.82565	9.78029	-0.072898	-0.118253
BMPR1B	6.90016	6.68608	6.50342	-0.214079	-0.396736
BMPR2	9.85921	9.32606	9.35509	-0.533158	-0.504128
BMS1	10.9687	11.1062	11.025	0.137487	0.056301
BMS1P20	6.87503	7.63002	7.54747	0.754987	0.672433
BMS1P5	11.4946	10.7949	11.3915	-0.699678	-0.103067
BNC2	7.9197	7.13357	7.27936	-0.78613	-0.640335
BNIP1	6.88811	7.34006	7.35614	0.451949	0.468023
BNIP2	10.1431	10.2529	10.1935	0.109838	0.0504303
BNIP3	12.6025	10.6609	10.7772	-1.94161	-1.82536
BNIP3L	11.0989	9.5671	9.55752	-1.53178	-1.54136
BNIPL	6.10551	5.93217	5.8597	-0.173347	-0.245815
BOD1	10.9958	11.4277	11.3926	0.431869	0.396733
BOK	9.71178	8.98449	8.90096	-0.727295	-0.810827
BOLA1	6.76771	6.56073	6.39323	-0.206977	-0.374481
BOLA2	8.20418	8.29296	8.13083	0.0887749	-0.0733548
BOLA2B	5.39828	5.04306	5.6627	-0.355219	0.264419
BOLA3	10.7532	11.1197	11.3171	0.366559	0.563898
BOLL	5.19468	5.23732	5.30864	0.0426366	0.113964
BOP1	9.99735	10.5237	10.4804	0.526319	0.483046
BORA	8.09308	9.23158	9.36683	1.1385	1.27374
BPGM	6.09553	5.8534	5.56675	-0.242133	-0.528782
BPHL	8.82437	8.49361	8.38023	-0.330764	-0.444144
BPIFA4P	5.69589	5.35723	5.70528	-0.338667	0.00938932
BPTF	7.08876	6.65903	6.93453	-0.429734	-0.154236
BRAF	5.20135	5.3544	5.52958	0.153049	0.328235
BRAT1	8.67539	8.48272	8.4861	-0.19267	-0.189285
BRCA1	6.19375	6.74663	6.87742	0.552884	0.683679
BRCC3	7.77308	7.76698	7.70699	-0.00609938	-0.0660884
BRD1	8.21503	8.42712	8.52675	0.21209	0.311721
BRD2	12.2917	12.7136	12.8432	0.421851	0.551447
BRD3	8.37486	8.1564	8.69115	-0.218456	0.316294
BRD4	5.75653	5.76416	5.70765	0.00763442	-0.0488726
BRD7	10.3745	10.5606	10.4726	0.186096	0.0980625
BRD7P3	6.40015	6.77976	6.5222	0.379617	0.122051
BRD8	9.16394	9.35243	9.30769	0.188489	0.143747
BRD9	10.3135	10.4005	10.3953	0.0869327	0.0817908
BRE	7.98392	7.69257	7.47031	-0.291351	-0.513612
BREA2	5.103	4.83857	5.05243	-0.264433	-0.0505649
BRF1	6.59632	7.12479	7.13494	0.528466	0.538624
BRF2	7.90549	8.14702	8.17938	0.241536	0.273895
BRI3	11.709	12.1756	12.0901	0.46662	0.381144
BRI3BP	7.04221	7.71048	7.73391	0.668274	0.691698
BRICD5	6.07292	7.09037	7.10952	1.01745	1.0366
BRIP1	5.68232	5.50652	5.59393	-0.175798	-0.0883954
BRIX1	9.65494	10.2974	10.2732	0.642417	0.618222
BRK1	10.596	10.2716	10.2713	-0.324349	-0.32464
BRMS1	8.40348	8.98982	8.99456	0.586344	0.591085
BRMS1L	6.66199	6.54544	6.39058	-0.116547	-0.271404
BRPF1	8.85722	9.40622	9.66135	0.549001	0.804137
BRPF3	9.23991	10.3071	10.4687	1.06719	1.22877
BRSK1	5.74254	5.42817	5.53535	-0.314366	-0.207192
BRSK2	5.65704	5.14207	6.1792	-0.514964	0.52216
BRWD1	6.85319	6.87049	6.90642	0.0172994	0.053229
BRWD3	6.37336	6.40315	6.59726	0.0297884	0.223902
BSCL2	11.1079	10.7409	10.7101	-0.367017	-0.397752
BSDC1	10.638	10.5144	10.6318	-0.123679	-0.00627061
BSG	11.5957	11.3467	11.162	-0.24897	-0.433733
BSN	5.83649	5.75817	6.01502	-0.0783263	0.178524
BSPH1	5.23505	5.15333	5.5053	-0.0817222	0.270254
BSPRY	5.45525	5.92039	5.45841	0.465144	0.00315991
BST1	6.01006	5.23407	5.1558	-0.775989	-0.85426
BST2	10.1233	11.9629	11.9951	1.83957	1.87185
BTAF1	9.90243	9.81572	10.0122	-0.0867075	0.109769
BTBD1	9.50195	9.40689	9.39558	-0.0950632	-0.106367
BTBD10	10.1181	10.4167	10.3771	0.298591	0.258961
BTBD11	6.99838	5.89682	5.73841	-1.10156	-1.25997
BTBD2	11.5186	11.5121	11.525	-0.00653635	0.00636027
BTBD3	9.97597	9.7407	9.54524	-0.235268	-0.430734
BTBD6	9.33393	9.98408	9.79212	0.650145	0.458192
BTBD7	7.84856	7.96741	7.92622	0.118844	0.0776586
BTC	6.35684	7.02368	7.13196	0.666839	0.775111
BTD	6.28419	5.96627	6.01296	-0.31792	-0.271225
BTF3	11.7586	11.6215	11.5139	-0.137056	-0.244664
BTF3L4	9.4792	10.0083	9.81498	0.529076	0.335787
BTF3P11	5.66119	5.52918	5.64378	-0.132019	-0.0174178
BTG1	12.1214	12.2615	12.322	0.140085	0.200571
BTG2	5.98465	5.59332	5.58913	-0.391334	-0.395526
BTG3	10.3993	10.4325	10.5761	0.0331981	0.176807
BTLA	5.03996	5.06571	5.23372	0.0257567	0.193766
BTN2A1	9.75458	10.0355	10.2865	0.280924	0.531954
BTN2A2	6.19928	6.21323	6.37583	0.013957	0.176552
BTN3A1	7.02311	7.26769	7.20068	0.244572	0.177567
BTN3A2	6.99075	7.3295	7.47824	0.338754	0.487498
BTN3A3	7.16572	7.43297	7.52064	0.267257	0.35492
BTNL10	7.47961	7.17876	7.47386	-0.300849	-0.0057514
BTNL9	6.55764	6.04128	6.03966	-0.516358	-0.517974
BTRC	6.34474	6.53186	6.40082	0.187123	0.0560794
BUB1	7.90084	9.13597	9.17992	1.23513	1.27908
BUB1B	8.04465	9.15392	9.14989	1.10927	1.10524
BUB3	9.98702	9.89611	9.75486	-0.090911	-0.232162
BUD13	8.26925	8.64811	8.68808	0.37886	0.418836
BUD31	10.3715	10.7495	10.6406	0.37798	0.269124
BVES	7.48199	7.6285	7.68665	0.146501	0.204656
BYSL	8.46189	9.2275	9.33767	0.765611	0.875788
BZW1	6.82677	6.89622	6.68483	0.069449	-0.141936
BZW2	9.43667	8.87518	8.87173	-0.561489	-0.56494
C10orf10	7.75604	5.02674	5.02021	-2.7293	-2.73584
C10orf12	6.66145	6.84198	6.74202	0.180534	0.0805695
C10orf2	7.12639	8.28917	8.41196	1.16278	1.28557
C10orf32	7.41696	7.6051	7.56449	0.188142	0.147532
C10orf35	8.89471	9.0264	8.92037	0.131691	0.0256619
C10orf54	6.77902	7.29008	7.25654	0.51106	0.477524
C10orf55	5.30586	5.37495	5.61573	0.0690954	0.309872
C10orf76	8.57362	8.92777	8.97273	0.354153	0.399113
C10orf88	7.78507	8.30366	8.23131	0.518581	0.446234
C11orf1	8.87838	8.77895	8.73189	-0.099432	-0.146487
C11orf24	6.14752	6.91164	6.59801	0.764126	0.450491
C11orf31	5.90431	5.64365	5.63761	-0.260655	-0.266694
C11orf45	6.42834	6.40546	6.75951	-0.0228727	0.331174
C11orf49	6.35042	6.1415	6.16346	-0.208919	-0.186955
C11orf52	5.53966	4.77717	4.80739	-0.76249	-0.732264
C11orf54	9.12017	8.44645	8.30463	-0.673729	-0.815542
C11orf57	9.37226	9.191	9.13977	-0.181262	-0.23249
C11orf58	7.52624	7.11011	7.09622	-0.416131	-0.430022
C11orf63	6.70246	6.51665	6.51001	-0.18581	-0.192443
C11orf68	8.18687	8.51963	8.55043	0.332766	0.363567
C11orf70	8.9652	8.33368	8.48572	-0.631523	-0.479484
C11orf71	5.88702	5.96547	5.71058	0.0784497	-0.176436
C11orf73	8.8102	8.81676	8.80655	0.0065529	-0.00365595
C11orf74	7.53993	7.37527	7.37744	-0.164666	-0.162496
C11orf80	8.71766	8.03351	8.11324	-0.684152	-0.604418
C11orf84	6.68488	7.07357	7.3813	0.388692	0.696422
C12orf10	11.2138	11.2981	11.2208	0.0843294	0.00703913
C12orf29	9.01565	8.77964	8.755	-0.236011	-0.260653
C12orf4	7.37329	7.69357	7.72882	0.320282	0.355527
C12orf40	5.60262	4.81786	5.26287	-0.784765	-0.339756
C12orf43	7.88451	8.0401	8.37163	0.155593	0.487123
C12orf45	8.02209	8.46236	8.5633	0.44027	0.541207
C12orf49	7.05635	7.40154	7.51159	0.345187	0.455233
C12orf5	5.89475	6.8485	6.90447	0.953752	1.00971
C12orf56	9.65642	9.28265	9.08428	-0.373775	-0.572141
C12orf57	10.2015	9.81487	9.67046	-0.38664	-0.531056
C12orf65	8.18551	8.68351	8.60126	0.498008	0.415749
C12orf66	6.23156	6.80829	6.54763	0.576733	0.316068
C12orf73	5.65587	5.66112	5.85959	0.00525498	0.203715
C12orf75	12.1008	12.5045	12.3438	0.403779	0.243008
C12orf76	7.97463	7.9867	8.02248	0.0120662	0.0478483
C12orf77	5.54187	5.62259	5.12295	0.0807289	-0.418916
C14orf105	5.5971	5.16962	5.33595	-0.427484	-0.261151
C14orf132	8.2968	6.37094	6.43249	-1.92586	-1.86431
C14orf142	9.5526	9.35823	9.35988	-0.194365	-0.192724
C14orf159	9.7136	9.24253	9.3832	-0.471074	-0.330403
C14orf166	11.1593	11.3697	11.2122	0.210449	0.0528804
C14orf169	10.3384	10.5412	10.5919	0.202867	0.253582
C14orf2	10.1704	9.98063	10.0131	-0.18973	-0.157303
C14orf28	6.5678	6.06664	6.37993	-0.501168	-0.187873
C14orf37	7.36337	6.27191	6.07158	-1.09146	-1.29179
C14orf79	8.02149	8.17726	8.12443	0.155774	0.102939
C14orf80	7.59352	8.58201	8.53273	0.988486	0.939208
C14orf93	7.76025	7.65159	7.63839	-0.108657	-0.12186
C15orf39	8.33344	8.25669	8.45402	-0.0767482	0.120578
C15orf40	7.46127	7.5624	7.42457	0.101131	-0.0367033
C15orf41	6.10892	6.09232	6.00358	-0.0166003	-0.105339
C15orf48	4.9552	5.06149	4.88705	0.106285	-0.0681535
C15orf52	11.3926	11.7288	11.7805	0.336151	0.387825
C15orf57	7.69602	7.41122	7.39234	-0.284792	-0.303676
C15orf62	5.47655	5.50163	5.80034	0.0250867	0.323789
C16orf13	8.64085	8.46415	8.26218	-0.1767	-0.378675
C16orf45	8.32996	7.78996	7.87791	-0.540001	-0.452046
C16orf52	6.96739	7.08483	6.91884	0.117443	-0.0485518
C16orf54	5.62266	5.39742	5.36206	-0.225242	-0.260609
C16orf58	11.4406	11.3567	11.5223	-0.0838957	0.081632
C16orf59	6.41205	7.76194	7.95107	1.34989	1.53902
C16orf62	7.24039	7.16353	7.28673	-0.0768659	0.0463431
C16orf70	6.37869	6.70314	6.84056	0.324454	0.461873
C16orf72	9.78826	9.88634	9.79456	0.098081	0.00630281
C16orf74	7.26794	7.14848	7.00239	-0.11946	-0.265552
C16orf86	5.6502	5.43142	5.46154	-0.218781	-0.18866
C16orf87	8.78116	9.23194	9.35746	0.450775	0.576295
C16orf91	8.32822	9.01096	9.02828	0.68274	0.700054
C16orf93	7.76889	7.66954	7.69828	-0.0993459	-0.0706078
C17orf100	7.40848	7.27642	7.26034	-0.13206	-0.148145
C17orf47	5.53672	5.73773	5.55953	0.201013	0.0228186
C17orf49	9.92349	9.30426	9.06588	-0.619228	-0.857607
C17orf53	7.82927	8.86951	8.98694	1.04024	1.15767
C17orf58	9.27796	9.06982	9.0142	-0.208142	-0.263769
C17orf59	6.14335	6.07335	6.05745	-0.0700033	-0.0858981
C17orf62	8.30441	7.85862	7.81664	-0.445789	-0.487767
C17orf67	6.67223	6.6184	6.75764	-0.0538219	0.0854155
C17orf70	10.7426	10.497	10.6615	-0.245648	-0.0811227
C17orf78	5.41799	5.24839	5.13351	-0.169605	-0.284482
C17orf80	8.17743	8.5755	8.5172	0.398071	0.339769
C17orf85	7.35904	7.47575	7.64022	0.116705	0.281174
C17orf96	7.35794	7.51718	7.70575	0.159239	0.347809
C17orf97	7.07625	6.7727	6.69798	-0.303548	-0.378262
C17orf98	5.531	4.95425	5.23514	-0.576758	-0.295867
C18orf21	9.10915	9.49526	9.44126	0.386103	0.332102
C18orf25	10.8282	11.2434	11.3829	0.415267	0.554712
C18orf32	9.22591	8.68687	8.8066	-0.53904	-0.419317
C18orf54	8.14743	8.72009	8.65089	0.572667	0.503469
C18orf8	10.2492	10.7653	10.7697	0.516049	0.520467
C19orf12	8.86932	8.79553	8.7515	-0.0737825	-0.117811
C19orf18	8.43011	8.18481	8.049	-0.245304	-0.381105
C19orf24	8.07242	8.34575	8.31389	0.273334	0.241473
C19orf25	7.59195	8.11484	8.25545	0.522883	0.663499
C19orf26	5.11558	4.48251	4.9007	-0.633076	-0.214878
C19orf33	11.2854	11.4212	11.1799	0.13583	-0.105468
C19orf38	5.30933	5.3165	5.31139	0.00717454	0.00206314
C19orf40	6.26055	6.1656	6.18802	-0.0949413	-0.0725212
C19orf43	10.9386	10.9915	10.979	0.0529688	0.0404387
C19orf44	6.99291	7.05671	7.23408	0.0637919	0.241167
C19orf48	8.41871	9.24742	9.41399	0.828708	0.995272
C19orf52	8.62191	8.83475	8.82835	0.212838	0.206442
C19orf53	11.412	10.9713	10.8502	-0.440798	-0.561881
C19orf54	8.63325	8.81994	8.9352	0.186689	0.301956
C19orf57	5.52508	5.3992	5.13998	-0.125881	-0.385092
C19orf60	7.67999	7.66059	7.71151	-0.0194025	0.0315219
C19orf66	8.45687	8.89499	8.97797	0.438118	0.521098
C19orf70	9.88238	9.93763	9.94971	0.05525	0.0673299
C19orf73	5.03137	5.71286	5.74851	0.681495	0.717145
C19orf80	5.33104	5.08061	5.407	-0.250424	0.0759594
C1D	6.93005	6.56482	6.32403	-0.365224	-0.606015
C1GALT1	7.16943	7.33783	7.51137	0.168404	0.341938
C1GALT1C1	8.81248	8.44276	8.53658	-0.36972	-0.275905
C1orf101	6.42829	6.74862	6.84276	0.320332	0.41447
C1orf106	9.64682	9.025	9.05712	-0.621829	-0.589707
C1orf109	8.43521	9.29547	9.43933	0.860257	1.00412
C1orf112	7.20857	7.91591	8.01523	0.70734	0.806664
C1orf115	9.13281	8.49901	8.60256	-0.633803	-0.530249
C1orf116	6.46485	7.95042	7.80123	1.48558	1.33638
C1orf122	9.30042	9.11911	9.12392	-0.181305	-0.176496
C1orf123	10.386	10.0666	9.81855	-0.319431	-0.567444
C1orf131	9.19716	9.56668	9.72274	0.369514	0.52558
C1orf132	6.41982	5.76826	5.75695	-0.651562	-0.662866
C1orf159	6.44965	7.08218	7.25021	0.632523	0.800552
C1orf162	6.74163	6.62412	6.59211	-0.11751	-0.149517
C1orf168	7.87815	5.46618	5.30649	-2.41197	-2.57166
C1orf174	10.1338	10.5095	10.3692	0.375658	0.235385
C1orf177	5.38863	5.83782	5.96608	0.449191	0.577447
C1orf186	9.7584	9.86573	9.84675	0.107322	0.0883492
C1orf189	6.37662	6.42378	6.41651	0.0471644	0.039896
C1orf198	7.85779	7.80066	7.61624	-0.05713	-0.241552
C1orf21	5.82626	5.14632	4.95185	-0.679942	-0.874413
C1orf210	5.61175	5.83911	5.64667	0.227365	0.0349261
C1orf216	6.97218	6.78982	6.46541	-0.182353	-0.506763
C1orf27	5.79205	6.12551	5.95477	0.333459	0.16272
C1orf35	7.78118	7.90246	8.06197	0.121275	0.280785
C1orf43	9.98546	10.2509	10.1446	0.265458	0.159144
C1orf50	9.52457	9.33142	9.26543	-0.193158	-0.259145
C1orf52	9.00848	8.84597	9.10141	-0.16251	0.0929239
C1orf53	6.88388	7.02901	7.12941	0.14513	0.24553
C1orf54	6.55171	7.04307	7.30013	0.491358	0.748422
C1orf56	6.21026	6.21574	5.91423	0.0054744	-0.296029
C1orf74	6.90686	7.51117	7.45332	0.604315	0.546461
C1orf86	8.49656	8.6545	8.66819	0.157937	0.171631
C1orf95	5.39055	5.22593	5.43763	-0.164618	0.0470771
C1QBP	10.2963	10.7051	10.5201	0.408838	0.223773
C1QL1	6.77221	6.50217	6.49236	-0.270041	-0.279852
C1QL2	6.14665	5.93888	6.20266	-0.207771	0.0560103
C1QL4	5.58467	5.19125	5.55471	-0.393419	-0.0299589
C1QTNF1	7.57047	7.4104	7.57053	-0.160067	5.52879e-05
C1QTNF6	6.95032	6.20389	6.16936	-0.746435	-0.78097
C1R	5.99758	5.6222	6.00172	-0.375376	0.0041475
C1RL	8.30804	7.39774	7.4878	-0.910295	-0.820238
C1S	9.84378	9.25269	9.39824	-0.591087	-0.445538
C2	5.68389	5.11216	5.13758	-0.571727	-0.546308
C20orf194	7.76547	8.02213	8.10081	0.256661	0.335338
C20orf195	5.55346	4.74913	4.5136	-0.804327	-1.03986
C20orf196	6.27624	6.55739	6.52386	0.281148	0.247615
C20orf24	12.0804	12.4369	12.4516	0.356538	0.371199
C20orf27	8.98099	9.05408	9.01789	0.0730939	0.0368952
C20orf96	5.78843	5.63568	5.68461	-0.152747	-0.103812
C21orf2	6.90236	7.13569	7.15984	0.233335	0.257482
C21orf33	8.96094	8.76795	8.61484	-0.19299	-0.346105
C21orf58	7.50352	7.9023	8.0507	0.398778	0.54718
C21orf59	8.22548	8.37711	8.38702	0.151621	0.161534
C21orf91	6.37725	6.48679	6.58971	0.109534	0.212457
C22orf24	5.47356	4.83549	4.95827	-0.638068	-0.515288
C22orf29	6.64353	6.99557	6.92284	0.35204	0.279314
C22orf39	7.39187	7.67698	7.56755	0.285111	0.175685
C22orf46	7.99338	8.74688	8.79492	0.753502	0.801542
C2CD2	8.37146	8.52909	8.5542	0.15763	0.182742
C2CD4B	5.71956	4.66924	4.2927	-1.05032	-1.42686
C2CD5	9.21917	8.89995	9.06396	-0.319218	-0.155201
C2orf15	5.86706	5.55281	5.58568	-0.314254	-0.28138
C2orf42	8.80981	9.28616	9.52705	0.476355	0.717241
C2orf43	7.88194	7.82903	7.68312	-0.0529126	-0.198819
C2orf44	6.96701	7.16423	7.30927	0.197217	0.342257
C2orf47	10.0186	10.5177	10.7244	0.499149	0.70585
C2orf49	7.74996	8.0058	8.00017	0.255843	0.250212
C2orf54	5.14536	5.01023	4.48763	-0.135128	-0.657737
C2orf68	7.21661	6.79012	6.72469	-0.426489	-0.491919
C2orf69	9.69796	9.47655	9.48407	-0.221402	-0.213883
C2orf76	7.62869	7.45654	7.63689	-0.17215	0.00819793
C2orf82	5.22354	5.98848	5.93853	0.764938	0.714985
C2orf88	8.53946	6.71542	6.68141	-1.82404	-1.85805
C3	7.28029	6.69528	6.65484	-0.585016	-0.625448
C3orf14	6.87	7.05154	7.05863	0.181545	0.188627
C3orf17	6.15937	6.14625	6.18865	-0.0131187	0.0292834
C3orf33	6.17107	6.20442	6.10372	0.0333559	-0.0673448
C3orf35	5.62705	5.1902	5.15104	-0.436853	-0.476012
C3orf38	8.55225	8.96294	8.86297	0.410697	0.310726
C3orf52	6.62698	7.40834	7.36066	0.781368	0.733682
C3orf58	8.78175	8.25005	8.30774	-0.531703	-0.474016
C3orf62	5.70338	6.0291	5.94122	0.325719	0.237839
C3orf67	5.46472	5.35695	5.313	-0.107772	-0.151721
C4A	5.08998	5.45613	5.48024	0.366154	0.390268
C4orf19	5.41732	5.59848	5.56741	0.181156	0.150096
C4orf27	8.58161	8.56983	8.37425	-0.01178	-0.20736
C4orf29	6.232	5.48291	5.75762	-0.749092	-0.474381
C4orf3	9.03551	7.35824	7.50545	-1.67727	-1.53006
C4orf32	9.30089	9.07019	8.91336	-0.230706	-0.387536
C4orf33	6.74119	6.81242	6.91803	0.0712327	0.176849
C4orf46	7.65514	7.86304	7.80806	0.207896	0.152923
C4orf47	8.06763	6.76383	6.55972	-1.3038	-1.50791
C4orf48	7.56256	7.39964	7.10924	-0.16292	-0.453326
C4orf50	5.25622	4.82976	4.86572	-0.426458	-0.390501
C5AR1	5.67802	5.82234	5.93789	0.144325	0.259874
C5orf15	11.1013	10.8296	10.891	-0.271742	-0.210344
C5orf22	7.73121	8.07365	8.09325	0.342442	0.362044
C5orf24	8.4632	8.14158	8.46144	-0.321617	-0.0017609
C5orf28	9.62482	9.58534	9.85129	-0.039487	0.226471
C5orf30	7.44154	7.59508	7.66435	0.153542	0.222809
C5orf34	6.35245	7.31382	7.38814	0.961366	1.03569
C5orf42	7.11955	7.2066	7.43639	0.0870472	0.31684
C5orf45	5.6095	5.04929	4.92421	-0.560205	-0.685287
C5orf51	10.3211	10.8727	10.9172	0.551662	0.59612
C5orf66-AS2	5.41627	5.41735	5.75878	0.00107549	0.342504
C6orf1	6.20213	6.18373	6.36601	-0.0183922	0.163883
C6orf106	8.66395	9.0814	9.09356	0.417446	0.429603
C6orf120	7.22354	7.22081	7.4002	-0.00272392	0.176662
C6orf136	8.84328	9.05126	8.83397	0.207974	-0.00930738
C6orf163	5.53055	5.50674	5.4848	-0.0238112	-0.0457465
C6orf165	6.04866	5.58496	5.72988	-0.463698	-0.318776
C6orf183	6.93094	6.72349	6.71386	-0.207451	-0.217076
C6orf203	7.47571	7.3107	7.2596	-0.16501	-0.216108
C6orf223	6.33954	5.67873	5.83375	-0.660816	-0.505793
C6orf25	5.46789	5.24106	5.66149	-0.226822	0.193606
C6orf47	8.24237	8.80386	8.93851	0.561495	0.696146
C6orf48	8.56995	8.80826	8.69422	0.238309	0.124274
C6orf62	9.30996	9.28834	9.2629	-0.0216175	-0.0470659
C6orf89	6.55249	6.82558	6.60798	0.273089	0.0554881
C7orf13	5.81735	6.20763	6.45757	0.390277	0.640218
C7orf25	8.56421	8.86816	8.73046	0.303945	0.166248
C7orf26	8.16591	9.32811	9.37948	1.1622	1.21357
C7orf43	6.04451	6.72625	6.77826	0.681739	0.733748
C7orf49	8.99676	9.38191	9.33561	0.38515	0.33885
C7orf50	10.512	10.7468	10.7532	0.234752	0.241152
C7orf55	8.83345	8.68065	8.72841	-0.152806	-0.105046
C7orf57	5.88752	6.16716	6.35686	0.27964	0.469337
C8orf33	9.55454	9.71445	9.77259	0.159918	0.218052
C8orf37	9.17501	9.15785	9.04343	-0.0171654	-0.131585
C8orf4	11.27	10.7648	10.7624	-0.505195	-0.507607
C8orf44	5.93747	5.54895	5.6074	-0.388529	-0.330072
C8orf58	6.71482	6.80785	6.58236	0.0930357	-0.132453
C8orf59	11.4482	11.2665	11.339	-0.181775	-0.109184
C8orf76	10.5605	10.8286	10.797	0.268091	0.236426
C8orf82	7.81855	7.42301	7.22498	-0.39554	-0.593566
C9orf114	7.84241	8.52035	8.47817	0.677941	0.635763
C9orf116	7.38236	6.26965	6.21773	-1.11271	-1.16463
C9orf117	5.40032	5.13267	5.24329	-0.267647	-0.15703
C9orf142	9.94861	10.3055	10.2558	0.356858	0.307149
C9orf152	4.90742	4.98197	4.80746	0.0745483	-0.099961
C9orf156	8.39044	9.01812	8.90607	0.627679	0.515623
C9orf16	7.79627	7.19701	6.89999	-0.599257	-0.896273
C9orf3	7.37693	6.9085	6.73004	-0.468428	-0.646895
C9orf40	9.00409	9.30987	9.42702	0.305783	0.422928
C9orf41	5.89418	6.20885	5.99679	0.314663	0.10261
C9orf64	9.11843	9.44427	9.60987	0.325831	0.491432
C9orf69	9.53444	9.86338	9.89131	0.328938	0.356874
C9orf72	5.85945	5.90759	5.73242	0.0481442	-0.127031
C9orf78	10.2141	10.5392	10.3605	0.325049	0.146394
C9orf84	5.6452	5.62183	5.53618	-0.0233701	-0.109013
C9orf85	6.98561	7.25351	7.43268	0.267897	0.447069
C9orf89	7.66384	7.26938	7.22109	-0.394455	-0.442751
C9orf9	7.93028	7.47707	7.49412	-0.45321	-0.436161
C9orf91	7.88074	8.72243	8.83106	0.841692	0.950316
CA12	10.9857	9.17961	8.94457	-1.80604	-2.04109
CA13	6.49059	6.42335	6.13203	-0.067236	-0.35856
CA2	10.8665	10.5257	10.4089	-0.340787	-0.457586
CA5B	6.46062	6.19124	6.58606	-0.269377	0.125445
CA9	6.94407	4.84443	4.77401	-2.09964	-2.17007
CAAP1	7.45538	7.23215	7.29614	-0.223232	-0.159237
CAB39	11.4591	11.6799	11.5546	0.220799	0.0955096
CAB39L	6.68083	6.92189	7.02432	0.241066	0.343496
CABIN1	8.39102	7.75548	7.53332	-0.635541	-0.857698
CABLES1	8.39476	9.14703	9.16847	0.752266	0.773702
CABLES2	5.79932	5.8501	5.86834	0.0507845	0.0690211
CABYR	7.53938	8.1869	8.15651	0.647521	0.617132
CACFD1	6.97049	6.78948	6.63492	-0.181014	-0.335576
CACHD1	6.25267	6.06097	6.18738	-0.191694	-0.0652891
CACNA1H	5.72546	5.1648	5.16044	-0.560655	-0.565019
CACNA1S	5.33513	5.43105	5.26662	0.0959204	-0.0685128
CACNA2D2	5.86485	5.57533	5.58421	-0.289519	-0.280639
CACNA2D3	7.31891	7.62393	7.91434	0.30502	0.595429
CACNB3	9.20995	8.17551	8.17859	-1.03444	-1.03136
CACNG1	5.8041	5.65625	5.65865	-0.147845	-0.145445
CACNG4	5.09237	5.33303	5.38251	0.240664	0.290143
CACTIN	6.67597	7.28732	7.27798	0.611342	0.602005
CACUL1	6.00665	6.44314	6.0229	0.436487	0.0162516
CACYBP	7.43139	7.05805	7.0841	-0.373343	-0.347299
CAD	7.89729	8.33785	8.39498	0.440555	0.497688
CADM1	9.58289	8.10645	8.08338	-1.47644	-1.49951
CADM4	7.8283	7.34986	7.32028	-0.478442	-0.508022
CADPS	5.05439	5.47897	5.5814	0.424584	0.527008
CADPS2	5.67725	5.85311	5.84226	0.175859	0.165009
CALB1	11.608	10.5164	10.3549	-1.09158	-1.25311
CALB2	5.95478	5.58038	5.44454	-0.374405	-0.510239
CALCOCO1	7.73711	6.76468	6.36647	-0.972428	-1.37065
CALCOCO2	8.14264	7.99724	7.80721	-0.145403	-0.335429
CALD1	7.83989	7.76414	7.88601	-0.0757548	0.0461181
CALHM2	5.9436	6.14505	5.93124	0.201453	-0.0123591
CALHM3	7.41773	6.83839	6.69196	-0.579343	-0.725776
CALM1	11.0931	11.0857	11.128	-0.00747713	0.0348774
CALM2	13.2341	13.2417	13.2446	0.0076772	0.0105133
CALM3	11.5878	11.4479	11.4002	-0.139917	-0.18761
CALML4	6.25837	6.86692	7.02527	0.608548	0.766897
CALN1	6.84584	6.82806	6.89966	-0.0177758	0.0538192
CALR	9.64291	9.02478	8.84253	-0.618138	-0.800386
CALU	9.80707	9.59359	9.62433	-0.213477	-0.182737
CALY	7.00768	5.99172	6.12803	-1.01596	-0.879651
CAMK1	5.99308	5.81889	5.98191	-0.17419	-0.0111754
CAMK1D	6.42251	5.9097	5.93761	-0.512815	-0.484909
CAMK1G	5.37745	5.1578	5.37622	-0.219651	-0.00123252
CAMK2B	6.53513	6.41115	6.09609	-0.12398	-0.439038
CAMK2D	5.83981	6.08745	5.96359	0.247639	0.123779
CAMK2G	9.02971	8.68524	8.68844	-0.34447	-0.341274
CAMK2N1	10.2212	9.08503	9.2841	-1.13616	-0.937087
CAMKK2	5.48089	5.54216	5.52367	0.0612723	0.0427829
CAMKMT	7.38188	7.2952	7.4592	-0.0866818	0.0773233
CAMLG	11.5836	11.3058	11.2185	-0.277853	-0.36509
CAMSAP1	9.72706	10.1825	10.322	0.455418	0.594985
CAMSAP2	10.3421	10.3894	10.3242	0.0472789	-0.0178843
CAMSAP3	6.07517	6.13879	6.22238	0.0636145	0.147204
CAMTA1	7.60155	7.57165	7.51314	-0.0298949	-0.0884071
CAND1	9.96658	9.585	9.63777	-0.381578	-0.328809
CANT1	9.48499	9.42982	9.42762	-0.0551673	-0.0573681
CANX	9.36209	8.94259	8.87101	-0.419505	-0.491084
CAP1	12.6523	12.7407	12.7153	0.0884705	0.0630376
CAP2	10.33	10.0235	9.95114	-0.306579	-0.378902
CAPG	8.95316	8.03728	7.8808	-0.915871	-1.07236
CAPN1	9.00982	8.98508	9.01999	-0.024742	0.0101713
CAPN12	5.85337	5.917	5.65758	0.0636317	-0.19579
CAPN15	7.08852	7.92784	8.1112	0.83932	1.02268
CAPN2	7.06517	7.3087	7.25068	0.243529	0.185507
CAPN3	6.35981	6.28199	6.11876	-0.0778146	-0.241047
CAPN5	7.45839	6.55017	6.5905	-0.908221	-0.867894
CAPN7	7.63501	7.98038	7.86242	0.345369	0.22741
CAPNS1	10.5185	9.94372	9.63092	-0.574743	-0.887543
CAPRIN1	8.2208	8.12765	8.04468	-0.093143	-0.176115
CAPRIN2	10.7368	10.8586	10.6457	0.121859	-0.091133
CAPS	7.6317	6.56387	6.48094	-1.06783	-1.15076
CAPS2	7.88618	7.60643	7.56814	-0.279755	-0.318036
CAPZA1	9.5859	9.0278	8.70142	-0.558106	-0.88448
CAPZA2	10.8073	10.3091	10.3392	-0.49827	-0.468157
CAPZB	9.78423	9.43333	9.38751	-0.3509	-0.396718
CARD10	9.59179	9.26689	9.35908	-0.324894	-0.232705
CARD11	5.73726	5.80831	5.87283	0.0710515	0.135573
CARD14	6.42838	6.73797	6.50586	0.309591	0.0774747
CARD6	5.844	5.84988	5.52036	0.00587376	-0.323645
CARD8	6.52447	6.51942	6.50817	-0.00504205	-0.0162967
CARD9	5.46964	5.77601	5.77868	0.30637	0.309037
CARHSP1	10.9803	9.5912	9.66612	-1.38909	-1.31417
CARKD	10.1618	10.2254	10.1947	0.0636111	0.0329331
CARM1	11.5191	11.3488	11.4981	-0.170276	-0.0209887
CARS	9.88629	9.87993	9.78324	-0.00635792	-0.103049
CARS2	8.84329	9.0492	9.01367	0.205917	0.17038
CASC1	5.35343	5.02072	4.82362	-0.332718	-0.529811
CASC10	6.0527	5.84851	5.75097	-0.204191	-0.301727
CASC15	5.75496	5.20356	5.52576	-0.551404	-0.229198
CASC3	9.47461	9.7605	9.54927	0.285893	0.0746565
CASC4	7.80648	7.70927	7.4668	-0.0972028	-0.339671
CASC5	5.68594	6.28623	6.30421	0.60029	0.618268
CASD1	6.55182	7.11927	7.0334	0.567458	0.481588
CASK	9.08438	9.19651	9.19358	0.112137	0.109206
CASKIN2	5.43172	5.88483	5.78855	0.453109	0.356827
CASP1	5.82234	6.41057	6.29684	0.588232	0.474501
CASP2	8.43158	8.74549	8.73666	0.313914	0.305079
CASP3	7.91287	7.9633	8.02959	0.0504261	0.116716
CASP4	9.88807	9.71418	9.88318	-0.173884	-0.00488816
CASP6	7.15775	6.87327	6.74294	-0.284473	-0.414805
CASP7	7.24647	7.4638	7.34524	0.217329	0.0987752
CASP8	5.16495	5.76774	5.63472	0.602789	0.469775
CASP8AP2	5.1352	5.30236	4.99363	0.167159	-0.141573
CASP9	6.79323	6.65658	6.41806	-0.136651	-0.375171
CAST	9.65438	9.13475	9.04367	-0.51963	-0.61071
CASZ1	6.85952	7.56188	7.77827	0.702364	0.918753
CAT	10.57	8.95911	8.76968	-1.61092	-1.80036
CATSPER1	5.6103	5.79985	5.79549	0.189552	0.185196
CATSPER2	8.44231	8.26	8.37948	-0.182312	-0.0628369
CATSPER2P1	6.82929	6.85683	6.82464	0.0275421	-0.00464585
CAV1	11.1705	10.8921	10.6582	-0.278437	-0.512385
CAV2	10.4441	10.1081	10.0021	-0.335925	-0.441954
CBFA2T2	8.73919	8.85679	8.92775	0.117596	0.188558
CBFB	8.0508	8.12824	8.01266	0.0774462	-0.0381393
CBL	9.74083	9.70566	9.84035	-0.0351746	0.0995134
CBLB	8.72102	8.31839	8.34616	-0.402628	-0.374853
CBLL1	7.713	8.20929	8.26034	0.496288	0.547341
CBLN3	6.84171	6.11018	6.31755	-0.73153	-0.524159
CBR1	9.88742	9.01555	9.02425	-0.87187	-0.863165
CBR3	7.47334	6.68071	6.48789	-0.792633	-0.98545
CBR4	9.17812	8.89643	9.01008	-0.281686	-0.168043
CBS	10.8647	11.0203	10.8959	0.155506	0.0311645
CBWD1	5.74137	5.71003	5.74656	-0.0313427	0.0051922
CBWD3	5.56869	6.20452	6.21274	0.63583	0.644046
CBWD5	8.68029	8.89183	8.59585	0.211544	-0.0844379
CBX1	8.27236	9.28467	9.5827	1.01231	1.31034
CBX2	7.04977	7.20941	7.4177	0.159642	0.367925
CBX3	6.62229	6.67932	6.64593	0.0570284	0.0236394
CBX4	8.88772	9.16219	9.06284	0.274473	0.175126
CBX5	8.43868	8.37853	8.57541	-0.0601525	0.136722
CBX6	9.62032	9.55384	9.67663	-0.0664736	0.0563104
CBX7	8.23804	7.9534	8.01857	-0.284639	-0.219477
CBX8	5.75347	5.53352	5.81217	-0.219947	0.0587057
CBY1	8.88191	8.64122	8.2637	-0.24069	-0.618213
CC2D1A	6.6261	6.27762	6.38557	-0.348479	-0.240532
CC2D1B	6.5765	6.48474	6.62315	-0.091754	0.0466543
CCAR1	7.7928	7.51225	7.39682	-0.280541	-0.395974
CCAR2	9.74791	10.1849	10.3229	0.437016	0.574985
CCBE1	8.00226	7.81902	8.08827	-0.183237	0.0860104
CCBL1	7.51726	7.03456	7.077	-0.482692	-0.440252
CCBL2	7.5968	7.48816	7.41262	-0.108645	-0.184179
CCDC101	6.94336	7.63141	7.63288	0.688049	0.689527
CCDC102A	8.62787	9.00034	9.06941	0.372465	0.441544
CCDC103	6.46362	6.17913	5.93035	-0.284488	-0.533266
CCDC106	8.89645	8.4478	8.61925	-0.448648	-0.277202
CCDC107	6.33737	6.08897	5.95494	-0.248399	-0.382422
CCDC109B	10.3249	10.0954	10.0856	-0.229505	-0.239316
CCDC110	6.21843	5.43375	5.22858	-0.784674	-0.989844
CCDC112	8.24995	8.55671	8.42163	0.306754	0.171682
CCDC113	7.14428	7.0255	7.2397	-0.118786	0.0954148
CCDC115	8.67248	8.21977	8.02844	-0.452712	-0.644036
CCDC117	7.77017	7.92573	7.69055	0.155562	-0.0796158
CCDC12	8.44982	8.52006	8.5569	0.0702406	0.107075
CCDC120	6.59766	6.59562	6.59156	-0.00204097	-0.00609667
CCDC121	5.77658	5.7417	5.75488	-0.0348841	-0.0217047
CCDC124	7.55927	7.32856	7.03131	-0.230704	-0.527958
CCDC125	11.2488	10.6246	11.0707	-0.624278	-0.178127
CCDC126	6.01234	5.88707	5.93013	-0.125262	-0.0822098
CCDC127	8.12791	7.99593	7.8779	-0.131984	-0.250014
CCDC130	10.7068	10.9113	10.9485	0.204574	0.24177
CCDC132	7.24316	7.26419	7.51594	0.0210311	0.272781
CCDC136	5.57129	5.99326	6.0692	0.421974	0.497915
CCDC137	6.32988	6.91907	6.77666	0.589191	0.446786
CCDC138	8.24227	8.87125	8.7579	0.628982	0.515634
CCDC14	10.6536	10.868	11.0049	0.214401	0.351231
CCDC144A	5.29121	4.84028	4.79043	-0.45093	-0.500776
CCDC146	6.3053	6.54341	6.18631	0.238114	-0.118982
CCDC149	5.97281	5.93115	5.97122	-0.0416538	-0.00158919
CCDC15	5.71497	5.81526	6.17091	0.100293	0.455945
CCDC150	5.46594	5.78189	5.62032	0.315952	0.154383
CCDC151	5.61714	5.40483	5.38576	-0.21231	-0.231385
CCDC167	8.2626	8.39129	8.21129	0.128696	-0.0513055
CCDC169	6.14554	6.32657	6.23821	0.181024	0.0926708
CCDC17	5.33788	5.29186	5.67325	-0.0460183	0.335373
CCDC173	5.26781	5.0666	5.48051	-0.201212	0.212699
CCDC174	8.69327	9.4971	9.56231	0.803832	0.869039
CCDC176	8.09541	7.03908	7.11053	-1.05634	-0.984883
CCDC177	5.13674	5.19637	5.17537	0.0596297	0.0386324
CCDC18	5.73484	6.36167	6.45898	0.62683	0.724139
CCDC183	5.5108	5.45425	5.38716	-0.0565483	-0.123637
CCDC183-AS1	5.05295	5.20245	5.54733	0.149494	0.49438
CCDC184	6.50134	6.25821	6.3468	-0.243136	-0.154546
CCDC186	5.94562	6.21181	5.99851	0.266197	0.0528928
CCDC22	6.28226	6.59851	6.70603	0.316253	0.423768
CCDC23	10.1436	10.1546	10.0633	0.0109456	-0.0803481
CCDC24	9.03499	9.14446	9.23082	0.109466	0.195835
CCDC25	8.17134	8.26112	8.33284	0.0897826	0.161499
CCDC27	5.20475	5.27083	5.2394	0.0660759	0.0346483
CCDC28A	9.94607	9.5912	9.89433	-0.354869	-0.0517356
CCDC28B	5.54605	5.45961	5.26962	-0.0864405	-0.276427
CCDC34	9.34168	9.20795	9.42274	-0.133733	0.0810606
CCDC43	8.65804	8.92175	8.86625	0.263707	0.208209
CCDC47	8.14133	8.06424	7.56618	-0.0770885	-0.575154
CCDC50	9.31683	9.18424	9.12841	-0.132592	-0.18842
CCDC51	7.88946	8.13249	8.30028	0.243025	0.410822
CCDC53	10.5293	10.3978	10.3901	-0.131539	-0.139201
CCDC57	6.15197	6.01749	6.02152	-0.134487	-0.130454
CCDC58	9.56096	9.57792	9.75893	0.0169606	0.197965
CCDC59	11.25	11.7856	11.9701	0.535596	0.720121
CCDC6	11.5021	11.5194	11.4339	0.0173001	-0.0681694
CCDC62	6.57517	6.379	6.40213	-0.196172	-0.17304
CCDC66	7.6474	8.1087	8.11421	0.461294	0.466813
CCDC68	7.41951	7.27471	7.21737	-0.144804	-0.202149
CCDC69	5.34402	5.25759	5.00886	-0.0864244	-0.335159
CCDC71	5.62049	5.60466	5.2188	-0.0158266	-0.401688
CCDC74A	5.93529	5.43125	5.34489	-0.504038	-0.590404
CCDC74B	6.70399	6.51281	6.33268	-0.19118	-0.371308
CCDC77	7.73077	8.12829	8.48074	0.397526	0.749971
CCDC80	4.88561	4.188	4.69574	-0.697616	-0.189871
CCDC82	5.62964	5.41856	5.77316	-0.211077	0.143518
CCDC84	8.47554	8.55247	8.57564	0.0769236	0.100095
CCDC85B	7.36212	7.61723	7.62148	0.255115	0.259365
CCDC85C	9.91964	10.6544	10.6446	0.734748	0.724935
CCDC86	9.37393	9.98857	10.0809	0.614634	0.706956
CCDC88A	8.175	8.26067	8.2713	0.0856611	0.0962981
CCDC88C	7.4729	8.069	8.4106	0.596102	0.937698
CCDC90B	10.0661	9.93909	9.92358	-0.127	-0.142512
CCDC91	9.35493	9.18219	9.20967	-0.172734	-0.145259
CCDC92	10.5832	10.1178	10.074	-0.465435	-0.509248
CCDC93	8.35581	8.73035	8.65894	0.37454	0.303129
CCDC94	7.27791	7.75075	7.83257	0.472837	0.554658
CCDC97	9.25386	9.38817	9.57389	0.13431	0.320029
CCHCR1	6.28819	6.23575	6.16653	-0.0524363	-0.121653
CCL20	9.03389	9.47698	9.7216	0.443088	0.687703
CCL26	5.48591	5.37951	5.07888	-0.1064	-0.407031
CCL28	6.43123	5.69934	5.69221	-0.731882	-0.73902
CCL5	6.5706	6.63119	6.59661	0.0605944	0.0260111
CCM2	9.33942	9.52478	9.70607	0.185364	0.366659
CCNA1	11.1938	11.4541	11.2025	0.26022	0.0087074
CCNA2	8.86419	10.1638	10.0783	1.29965	1.21407
CCNB1	9.20496	10.0376	10.012	0.832646	0.807018
CCNB1IP1	9.25331	9.37001	9.33995	0.116704	0.0866419
CCNB2	9.53385	10.5551	10.3715	1.02123	0.837649
CCNC	9.11795	8.96556	8.92645	-0.15239	-0.191496
CCND1	12.307	12.8683	12.9273	0.561358	0.620332
CCND3	9.16175	9.40657	9.58107	0.244816	0.419318
CCNDBP1	9.35802	8.96713	8.89082	-0.390886	-0.467201
CCNE1	7.30295	7.56327	7.5771	0.260315	0.274146
CCNE2	6.42367	6.00457	6.24354	-0.4191	-0.180135
CCNF	8.44543	9.4236	9.3726	0.978168	0.927172
CCNG1	8.75099	7.98215	7.79104	-0.76884	-0.959955
CCNG2	7.50838	6.54719	6.39316	-0.961199	-1.11522
CCNH	9.13158	9.20243	9.08907	0.0708469	-0.0425153
CCNI	12.942	12.3871	12.5214	-0.554878	-0.420538
CCNI2	5.22333	5.49206	5.78614	0.268731	0.562816
CCNJ	6.00929	6.5988	6.67277	0.589513	0.663479
CCNJL	6.98077	7.45142	7.47491	0.470651	0.494143
CCNK	10.838	11.2248	11.1721	0.386781	0.334028
CCNL1	9.26666	9.13612	8.77607	-0.130542	-0.490594
CCNL2	5.88656	6.26877	5.97178	0.382204	0.0852145
CCNO	8.51641	9.13493	9.13495	0.618524	0.618541
CCNT1	8.02898	8.49536	8.51326	0.46638	0.484281
CCNT2	6.46638	6.60418	6.49544	0.137791	0.0290555
CCNY	9.64954	9.40026	9.56263	-0.249282	-0.0869089
CCNYL1	6.41169	7.2998	7.46501	0.888109	1.05333
CCP110	9.37321	9.3631	9.45148	-0.0101111	0.0782767
CCPG1	9.91648	9.58499	9.52064	-0.331489	-0.39584
CCR6	14.1025	14.0193	14.0162	-0.0832253	-0.0862856
CCR9	5.49506	5.74879	5.47541	0.253731	-0.0196524
CCRN4L	6.40729	7.02855	6.93581	0.621257	0.528525
CCS	6.19203	6.30441	6.14599	0.112377	-0.046044
CCSAP	5.85062	6.12809	6.34746	0.277472	0.496842
CCSER2	8.84954	9.12361	9.05797	0.27407	0.208431
CCT2	11.3557	11.6121	11.5035	0.256395	0.147805
CCT3	10.176	10.0101	9.75853	-0.165897	-0.417431
CCT4	7.53334	7.22633	7.42904	-0.307017	-0.104306
CCT5	7.46853	7.71725	7.69344	0.248718	0.224908
CCT6A	9.1364	9.35253	9.27218	0.216123	0.135777
CCT6B	6.60171	6.8565	6.96931	0.25479	0.367595
CCT6P1	8.51603	8.63263	8.44128	0.116604	-0.0747474
CCT7	10.1556	10.369	10.2334	0.213329	0.077752
CCT8	12.482	12.4408	12.3935	-0.0412847	-0.088518
CCT8L1P	5.24136	5.29128	5.31779	0.0499186	0.0764295
CCZ1	8.32406	8.52575	8.4254	0.201692	0.101338
CCZ1B	9.38696	9.45302	9.5486	0.0660581	0.161635
CD109	7.23992	6.98263	7.01508	-0.25729	-0.224841
CD14	5.6145	5.92595	5.61994	0.311452	0.00544498
CD151	9.30325	9.03155	9.08729	-0.271695	-0.215955
CD163L1	6.19163	6.49199	6.59025	0.300361	0.398622
CD164	10.7838	10.3084	10.3178	-0.475405	-0.465984
CD1D	6.01986	5.3366	5.17888	-0.683261	-0.840982
CD200	7.09906	5.67001	5.46004	-1.42906	-1.63902
CD24	9.58098	8.40246	8.3994	-1.17852	-1.18158
CD248	5.82414	5.8965	5.75069	0.0723541	-0.0734498
CD276	8.97034	8.79961	8.69623	-0.170735	-0.274117
CD27-AS1	7.43829	6.79869	7.07346	-0.639602	-0.364836
CD28	5.69417	5.6719	5.59602	-0.0222704	-0.0981482
CD2AP	9.02194	9.26928	9.37853	0.247345	0.356592
CD2BP2	10.1847	10.3127	10.3611	0.128036	0.176372
CD302	7.26409	6.59203	6.53093	-0.672061	-0.73316
CD320	7.69524	7.59958	7.31047	-0.0956615	-0.384765
CD34	6.62087	5.80996	5.86262	-0.810907	-0.758247
CD3EAP	6.1304	6.3856	6.30879	0.255191	0.178386
CD40	6.65871	6.25025	6.17357	-0.408459	-0.485134
CD44	9.76262	9.23869	8.98305	-0.523928	-0.779568
CD46	10.5382	9.98304	9.6738	-0.555118	-0.864359
CD47	9.4846	8.92602	8.87241	-0.558581	-0.612187
CD52	5.50821	5.28805	5.47707	-0.220161	-0.031143
CD55	10.0073	9.99517	10.0167	-0.0121673	0.00932599
CD58	9.24762	8.96597	8.94294	-0.281647	-0.304675
CD59	7.61919	6.57418	6.63934	-1.04501	-0.97985
CD63	11.9301	11.6765	11.6546	-0.253625	-0.275452
CD68	8.69507	8.6841	8.62006	-0.0109722	-0.0750156
CD70	11.9328	10.8694	11.1531	-1.06343	-0.779713
CD74	5.22803	4.78008	5.60584	-0.447941	0.377813
CD79A	5.49421	5.50341	5.41978	0.00919836	-0.0744266
CD79B	9.43643	8.02222	7.74417	-1.41421	-1.69226
CD81	13.8617	13.7457	13.838	-0.115967	-0.023635
CD82	6.66354	6.65422	6.65267	-0.00931488	-0.0108694
CD83	5.92679	5.8006	6.00748	-0.126196	0.0806899
CD86	5.87166	5.80829	5.62288	-0.063367	-0.248775
CD9	7.20916	7.15755	6.9886	-0.0516064	-0.220558
CD96	6.00019	5.69778	5.76967	-0.302408	-0.230513
CD99	9.4018	8.49748	8.11975	-0.904323	-1.28205
CD99L2	9.54174	9.09691	9.12375	-0.44483	-0.417983
CDA	10.2085	9.54981	9.44102	-0.658645	-0.76744
CDADC1	5.86643	5.77806	5.67243	-0.0883735	-0.194006
CDAN1	13.626	13.4789	13.5026	-0.147045	-0.123373
CDC123	9.52754	9.68176	9.3655	0.154224	-0.162043
CDC14A	6.86126	7.20175	7.30102	0.340486	0.439764
CDC14B	7.41723	7.37328	7.34275	-0.0439498	-0.0744863
CDC14C	5.62146	5.44629	5.41357	-0.175164	-0.207889
CDC16	11.1714	11.1206	11.1388	-0.0507227	-0.0326131
CDC20	11.3726	12.3434	12.144	0.97079	0.771455
CDC23	10.2369	10.6647	10.8983	0.427793	0.661412
CDC25A	6.31621	7.72615	7.92895	1.40994	1.61273
CDC25B	12.9357	13.1495	13.1233	0.21377	0.187562
CDC25C	6.57054	7.49576	7.45995	0.925222	0.889419
CDC26	10.9594	10.9079	11.0703	-0.0515169	0.110913
CDC34	7.23136	7.73896	7.92793	0.507598	0.696566
CDC37	12.4264	12.4159	12.3781	-0.0105688	-0.0482956
CDC37L1	5.70569	5.61981	5.88769	-0.0858789	0.182002
CDC40	9.18957	9.10963	9.10777	-0.0799361	-0.0818011
CDC42	6.97138	6.82772	6.70117	-0.143657	-0.270204
CDC42BPA	6.51164	6.85616	6.90493	0.344518	0.393292
CDC42BPB	10.6484	10.8787	10.851	0.230281	0.202597
CDC42EP2	7.87588	7.8882	7.87525	0.0123182	-0.00062998
CDC42EP3	5.38725	5.97436	6.10658	0.587109	0.719335
CDC42EP4	11.6613	11.5324	11.3228	-0.128863	-0.33849
CDC42SE1	6.54014	6.4784	6.05134	-0.0617336	-0.488795
CDC42SE2	8.54194	8.42155	8.20683	-0.120383	-0.335102
CDC45	8.26342	9.36686	9.53805	1.10344	1.27463
CDC5L	9.5415	9.77903	9.82847	0.237534	0.286976
CDC6	5.3722	5.99774	6.19716	0.62554	0.824966
CDC7	7.21948	7.9903	8.21063	0.770817	0.99115
CDC73	5.90169	5.84053	6.08719	-0.0611692	0.185494
CDCA2	7.18041	8.29225	8.05846	1.11184	0.878053
CDCA3	7.05789	7.86737	7.49238	0.809483	0.434493
CDCA4	7.98482	8.48102	8.32009	0.496205	0.335276
CDCA5	9.69376	11.4214	11.5008	1.7276	1.80707
CDCA7	10.297	10.2737	10.1618	-0.0232524	-0.135171
CDCA7L	7.48932	7.47582	7.6269	-0.0135005	0.137578
CDCA8	8.52371	9.79509	9.76989	1.27138	1.24618
CDCP1	6.96517	6.86055	6.89315	-0.10462	-0.0720218
CDH1	9.75663	8.1082	8.02868	-1.64843	-1.72795
CDH13	9.32503	8.99607	8.86421	-0.328964	-0.460822
CDH16	8.40335	7.8946	7.95989	-0.508756	-0.443461
CDH18	7.02963	7.63286	7.47038	0.603226	0.440742
CDH2	11.2831	11.1008	11.0975	-0.182256	-0.185616
CDH20	5.48011	5.4413	5.67654	-0.0388106	0.196433
CDH24	5.37512	5.68277	5.49067	0.307659	0.115557
CDH26	4.98399	5.45169	5.48148	0.467693	0.497484
CDH3	5.51396	4.91862	4.81793	-0.595347	-0.696033
CDH6	7.07604	5.35026	5.87418	-1.72579	-1.20186
CDHR2	5.42617	5.05376	5.16467	-0.372407	-0.261504
CDIP1	6.87093	6.94842	6.74944	0.0774846	-0.121492
CDIPT	7.50824	7.35013	7.3348	-0.158109	-0.173438
CDK1	8.6668	9.69964	9.57382	1.03285	0.907027
CDK10	8.64067	8.37473	8.26331	-0.265944	-0.377362
CDK11A	6.74098	6.68048	6.88901	-0.0605035	0.148031
CDK11B	6.07142	6.4458	6.58541	0.374384	0.513997
CDK12	8.12714	8.50509	8.53004	0.377948	0.402897
CDK13	8.94133	9.25798	9.2315	0.316654	0.290173
CDK14	7.3505	7.32133	7.08764	-0.029171	-0.262858
CDK17	6.05173	6.49857	6.37766	0.446836	0.325931
CDK19	10.7647	10.0053	10.2113	-0.759498	-0.553441
CDK2	7.52593	7.5836	7.54578	0.0576661	0.0198457
CDK20	7.49547	7.59189	7.63287	0.0964282	0.137403
CDK2AP1	13.2036	13.1286	13.2206	-0.0749218	0.0169792
CDK2AP2	9.03406	8.82408	8.75759	-0.209977	-0.276471
CDK3	5.14286	5.6586	5.3352	0.515741	0.192338
CDK4	11.5231	12.2559	12.3695	0.732821	0.846473
CDK5	6.42958	6.52443	6.11135	0.0948517	-0.31823
CDK5R1	8.2023	8.53521	8.75952	0.332906	0.557215
CDK5RAP1	8.5354	9.31491	9.32153	0.779505	0.786128
CDK5RAP2	7.27791	7.85526	8.04716	0.57735	0.76925
CDK5RAP3	8.67198	8.6474	8.59302	-0.0245735	-0.0789577
CDK6	9.41882	9.34329	9.18431	-0.0755301	-0.234506
CDK7	10.7104	10.9844	10.8997	0.274055	0.189283
CDK8	7.24341	7.72402	7.61648	0.48061	0.373065
CDK9	9.53515	9.24302	9.34111	-0.292128	-0.194036
CDKAL1	6.54552	7.06385	6.97593	0.51833	0.430407
CDKL3	6.90565	6.80226	7.08372	-0.103397	0.178065
CDKN1A	9.88792	9.86786	9.77416	-0.020052	-0.113755
CDKN1B	9.20453	9.18821	9.17527	-0.0163249	-0.0292602
CDKN1C	7.01329	6.68932	6.79932	-0.323979	-0.213974
CDKN2AIP	8.26631	9.11161	8.92464	0.845301	0.658324
CDKN2AIPNL	12.7208	12.2291	12.6784	-0.491715	-0.0424336
CDKN2B-AS1	6.2214	6.00042	5.72895	-0.220978	-0.492447
CDKN2C	5.53376	5.06108	5.04527	-0.472686	-0.488493
CDKN2D	6.96439	7.08732	7.15786	0.122925	0.193469
CDKN3	8.83437	9.60813	9.45738	0.773754	0.623002
CDNF	5.65816	5.24157	5.10259	-0.416591	-0.55557
CDO1	4.38732	4.53628	4.69684	0.148961	0.309516
CDON	4.9495	5.16574	5.12461	0.216248	0.175118
CDPF1	6.40309	6.36135	6.47651	-0.0417409	0.0734212
CDR2	10.551	11.1843	11.2741	0.633383	0.723176
CDR2L	10.7569	11.2434	11.3902	0.486503	0.633374
CDRT4	9.0093	8.9523	9.21618	-0.0569929	0.206885
CDS1	9.24948	8.99102	9.42027	-0.258458	0.170791
CDS2	8.63419	8.61717	8.52288	-0.017027	-0.111318
CDT1	7.17772	8.06672	8.26515	0.888999	1.08743
CDV3	10.6345	11.2035	11.1403	0.568954	0.505766
CDYL2	5.48873	5.4509	5.3823	-0.0378276	-0.106431
CEACAM21	5.27074	5.30396	4.94842	0.0332149	-0.322324
CEBPA	6.28166	7.12454	7.34533	0.842874	1.06367
CEBPB	13.2245	13.6163	13.6302	0.391836	0.405701
CEBPD	12.984	12.7689	12.7804	-0.215069	-0.203558
CEBPG	11.0638	11.8738	11.8285	0.809987	0.764701
CEBPZ	10.8546	11.3292	11.4035	0.474611	0.548884
CECR5	9.16946	9.1361	9.01312	-0.0333587	-0.156341
CECR5-AS1	6.12955	5.54947	5.55335	-0.580086	-0.5762
CEL	5.93641	6.17921	6.07336	0.242798	0.136953
CELA3A	4.86363	5.25927	5.07672	0.395644	0.213088
CELF1	7.00178	7.67431	7.5305	0.672528	0.528725
CELF6	5.43278	5.97687	5.50887	0.544084	0.0760864
CELSR2	10.7106	10.5466	10.4499	-0.163942	-0.260642
CELSR3	5.79149	6.01973	6.3476	0.228242	0.556107
CENPA	8.02737	9.35668	9.06941	1.32931	1.04204
CENPB	11.939	12.2955	12.2428	0.356494	0.303838
CENPBD1	7.90909	8.29031	8.1074	0.381226	0.198312
CENPBD1P1	5.94301	5.82977	6.86623	-0.113236	0.923225
CENPC	5.85633	6.06663	5.99943	0.210306	0.143107
CENPE	7.85028	9.02422	8.691	1.17394	0.840726
CENPF	8.75836	9.71864	9.62618	0.960282	0.867822
CENPH	7.3614	8.06103	8.06978	0.699627	0.708385
CENPI	5.26975	6.19847	6.13444	0.928719	0.864683
CENPJ	7.76765	8.49322	8.47023	0.725574	0.702585
CENPK	8.00412	8.83563	8.94381	0.831502	0.939688
CENPL	5.99564	7.10358	7.06973	1.10794	1.07409
CENPM	6.44089	7.54149	7.52162	1.1006	1.08073
CENPN	8.40979	9.50965	9.54992	1.09986	1.14014
CENPO	5.53135	6.28371	6.17416	0.752366	0.642812
CENPP	5.67218	6.2489	5.77964	0.576718	0.107463
CENPQ	7.6562	8.47113	8.59656	0.814927	0.940361
CENPT	8.07163	8.44842	8.49177	0.376781	0.420139
CENPU	6.88435	7.60705	7.66807	0.722704	0.783716
CENPV	8.7574	8.72568	8.60552	-0.0317184	-0.151875
CENPW	9.15198	9.62315	9.6132	0.471162	0.461211
CEP104	7.4082	7.62093	7.59402	0.212734	0.185819
CEP112	7.55005	7.46028	7.4722	-0.0897702	-0.0778501
CEP120	6.41816	7.3122	7.40294	0.894034	0.984779
CEP128	6.46679	7.04434	7.3876	0.577554	0.92081
CEP131	8.9603	8.94479	8.85827	-0.0155136	-0.102033
CEP135	8.29631	8.79299	8.82157	0.496684	0.525262
CEP152	6.80603	7.45038	7.61156	0.644345	0.805531
CEP162	7.24384	7.12957	7.0988	-0.114271	-0.145038
CEP164	6.56863	7.27716	7.41157	0.708534	0.842944
CEP170B	7.40266	7.55996	7.44949	0.157298	0.0468322
CEP19	7.83568	7.92455	8.02083	0.0888686	0.185155
CEP192	7.07583	7.27737	7.28774	0.201534	0.211908
CEP250	6.29892	6.09908	6.06238	-0.199847	-0.236542
CEP290	7.83786	7.49375	7.54153	-0.344113	-0.296331
CEP295	8.79296	9.0906	9.22028	0.297645	0.427316
CEP350	8.50566	8.471	8.78412	-0.0346653	0.278452
CEP41	6.32752	6.78631	6.61602	0.458788	0.288494
CEP44	9.56053	9.85381	9.94163	0.29328	0.381107
CEP55	10.3581	11.2916	11.2791	0.933509	0.921033
CEP57	8.98392	8.88574	8.86173	-0.0981771	-0.122188
CEP57L1	5.88848	5.95252	6.00335	0.0640377	0.114875
CEP63	7.97234	8.3641	8.2047	0.391756	0.232356
CEP68	5.97523	5.77252	6.20274	-0.202703	0.227515
CEP70	7.44811	7.18118	7.082	-0.266929	-0.366108
CEP72	6.82028	7.55446	7.52865	0.734185	0.708372
CEP76	4.74017	4.91016	5.31873	0.169993	0.578566
CEP78	9.11503	9.12493	9.00261	0.0098944	-0.112419
CEP83	8.19949	8.22636	8.39667	0.0268761	0.197186
CEP85	6.73854	7.44046	7.69019	0.701925	0.95165
CEP85L	5.31003	5.80888	5.6876	0.498853	0.377573
CEP89	6.58284	6.52376	6.40852	-0.0590786	-0.174321
CEP95	10.3232	10.576	10.5474	0.2528	0.224267
CEPT1	7.53045	7.66641	7.38996	0.135959	-0.140486
CERCAM	7.16369	6.71578	6.84778	-0.447908	-0.315913
CERK	8.65902	8.10099	8.32664	-0.558029	-0.332385
CERKL	5.70141	5.3516	5.45546	-0.349811	-0.24595
CERS1	6.89508	6.9501	6.98653	0.0550154	0.0914502
CERS2	11.1986	11.1796	11.1559	-0.0189535	-0.0427154
CERS4	5.79909	5.42571	5.23471	-0.373374	-0.564381
CERS5	8.71716	8.50831	8.1006	-0.208843	-0.616555
CERS6	9.77228	9.23027	9.34955	-0.542014	-0.422733
CES1	7.55641	7.41876	7.38642	-0.137655	-0.169998
CES2	9.41692	9.05723	8.99909	-0.359691	-0.417829
CES3	6.17254	5.78214	5.93634	-0.3904	-0.236199
CETN1	5.37509	5.21388	4.95926	-0.161204	-0.415826
CETN2	11.8796	11.269	11.1333	-0.610686	-0.746317
CETN3	6.81004	6.6093	6.71719	-0.200742	-0.0928538
CFAP20	9.40113	9.86368	9.71872	0.462553	0.31759
CFAP36	8.49574	8.08758	8.14766	-0.408165	-0.348077
CFAP43	5.68826	5.21575	5.25993	-0.472509	-0.42833
CFAP53	5.50064	5.52643	5.66555	0.0257899	0.164905
CFAP69	6.73999	6.52823	6.73162	-0.211758	-0.00836368
CFAP70	6.49809	5.82026	5.743	-0.677832	-0.755093
CFAP74	10.8884	10.118	10.6547	-0.770371	-0.233686
CFAP97	6.84579	6.97333	6.79354	0.127535	-0.0522483
CFB	12.0806	11.8095	11.8091	-0.271173	-0.271559
CFD	10.7568	9.80501	9.82143	-0.951738	-0.93532
CFDP1	10.8782	10.8057	10.6522	-0.0725198	-0.22604
CFH	6.34225	5.66299	5.43529	-0.679262	-0.906965
CFHR2	5.20027	5.56085	5.70241	0.360588	0.502144
CFI	7.92309	6.16538	6.06164	-1.75771	-1.86145
CFL1	12.6881	12.5183	12.3859	-0.169792	-0.302138
CFL2	6.06263	6.29895	5.95705	0.236317	-0.105583
CFLAR	9.43362	9.13504	9.53642	-0.298586	0.102796
CGA	5.04792	5.58861	5.13152	0.540692	0.083598
CGB	5.08345	5.46938	5.13963	0.385921	0.0561784
CGB1	5.82732	6.09303	6.02774	0.26571	0.200426
CGGBP1	11.0435	11.2973	11.2394	0.253838	0.195932
CGN	7.00168	6.36906	6.49004	-0.632614	-0.511638
CGNL1	9.18688	7.92515	7.94731	-1.26173	-1.23957
CGRRF1	8.73012	9.22702	9.1245	0.4969	0.394375
CHAC1	6.9128	8.37989	8.56847	1.46709	1.65567
CHAC2	6.21997	7.49491	7.42461	1.27493	1.20464
CHAF1A	6.85884	7.53934	7.54369	0.680503	0.684855
CHAF1B	8.60239	9.04873	9.08362	0.446339	0.481234
CHAMP1	9.34566	9.87534	9.95134	0.529689	0.605685
CHCHD1	7.99944	8.11907	8.26016	0.119633	0.260721
CHCHD10	8.90539	8.79251	9.05608	-0.11288	0.150684
CHCHD2	12.1348	12.1888	12.2015	0.0539116	0.066699
CHCHD3	8.11237	8.68533	8.79557	0.572961	0.683206
CHCHD4	9.93891	10.2621	10.1105	0.323205	0.171612
CHCHD5	8.8171	8.72051	8.63574	-0.0965993	-0.181362
CHCHD6	8.19379	7.94016	8.0582	-0.253627	-0.135589
CHCHD7	7.41366	7.13202	7.02691	-0.281646	-0.386749
CHD1	9.82426	10.2576	10.3062	0.433357	0.481904
CHD1L	8.25722	8.12716	8.01308	-0.130067	-0.244145
CHD2	6.78823	7.42168	7.16386	0.633445	0.375623
CHD3	6.11137	5.79312	5.76119	-0.318249	-0.350171
CHD4	9.66421	9.26185	9.27386	-0.402365	-0.39035
CHD5	6.22653	6.268	6.36314	0.0414692	0.136607
CHD6	8.61718	8.72646	9.00028	0.109282	0.383106
CHD7	9.32568	9.30763	9.2614	-0.0180516	-0.0642865
CHD8	9.62981	9.19336	9.38052	-0.436449	-0.249293
CHD9	10.8969	10.3764	10.5486	-0.520494	-0.348303
CHEK1	7.74171	8.49073	8.55906	0.749016	0.817347
CHEK2	6.2918	6.6568	6.69542	0.364996	0.403616
CHERP	7.73198	7.7135	7.56454	-0.0184745	-0.167439
CHFR	9.8081	10.2984	10.2534	0.490321	0.44525
CHGA	9.65332	5.90603	5.65657	-3.74728	-3.99675
CHI3L1	5.72778	5.97734	5.80729	0.249554	0.0795106
CHIC2	10.4081	10.5398	10.6522	0.131777	0.244083
CHKA	9.04085	9.87546	9.93266	0.834615	0.891811
CHKB	7.04626	6.73376	6.62323	-0.312508	-0.42303
CHKB-AS1	5.91528	6.08167	6.28931	0.166384	0.374026
CHM	9.64007	9.16721	9.2698	-0.472852	-0.370268
CHML	6.52083	6.32756	6.35416	-0.193274	-0.166668
CHMP1A	9.24855	9.45837	9.45163	0.209827	0.203082
CHMP1B	11.104	11.0807	11.0481	-0.0232649	-0.0559185
CHMP2A	8.03982	7.6406	7.35618	-0.399219	-0.683649
[truncated: 10,718 more rows]
