# Supplementary material for: Metabolic modulation of CtBP dimeric status impacts the repression of DNA damage repair genes and the platinum sensitivity of ovarian cancer
Source: Int J Biol Sci. 2023 Apr 9;19(7):2081–96. doi: 10.7150/ijbs.80952 (PMC10158025; doi:10.7150/ijbs.80952)
Supplement: Supplementary file 5 — Supplementary table 4: Gene expression CP CP+Met. [file ijbsv19p2081s5.xlsx]

## Sheet: Sup Table 4
geneSymbol	control	Cisplatin	Cisplatin + Metformin
ZMIZ1	10.9024	9.39887	5.02082
FNDC3B	11.0379	10.063	6.1424
FNDC3B	10.8742	9.82639	5.93177
ZFHX3	9.57679	9.01193	5.26995
AKAP13	9.78521	8.92371	5.21655
FUT8	11.0396	9.43654	5.75237
ZHX2	9.54491	8.93058	5.31251
NA	10.2797	9.07577	5.58797
TANC1	9.99641	9.35978	5.90252
TULP4	9.96576	8.97876	5.52926
PTK2	12.0704	11.2108	7.7836
CMIP	10.8868	9.77318	6.37369
SIK3	9.95233	9.43981	6.13693
STK39	9.89863	8.74962	5.45098
STK3	9.86249	8.70851	5.41153
NCOA1	9.77055	8.47857	5.19369
RXRA	10.03	9.09163	5.8517
ARHGAP39	9.12617	8.76364	5.54064
TOX2	10.5049	9.46393	6.25989
ANKS1A	9.63085	8.42749	5.22598
POLR3B	8.61966	8.06254	4.92888
FOXN3	10.1055	8.57648	5.44941
ASAP1	9.72809	8.96587	5.84471
SLC25A13	9.24194	8.76086	5.64798
DIP2B	10.1553	9.37004	6.26616
NRP1	12.2287	11.0972	7.99559
SASH1	10.1729	9.06892	5.97745
ARHGAP32	10.1825	9.52469	6.43759
ZMYND8	8.77047	8.35872	5.28093
ANKRD11	11.0648	9.98934	6.91492
JARID2	9.02702	7.85197	4.8106
ASAP1	10.5799	9.78517	6.77479
ZMYND8	8.82074	8.59146	5.59047
TNS3	10.1422	8.48463	5.51729
EXT1	10.51	8.73844	5.81026
NA	9.18907	8.07975	5.16505
MVB12B	8.42864	6.9936	4.0807
SVIL	10.2189	8.42082	5.51914
DIP2B	8.79068	8.19504	5.2967
ZMYM4	9.75874	9.11546	6.24388
CRSP8P	9.77181	8.57538	5.70472
MEIS2	8.79305	7.67014	4.80434
KDM6A	8.71364	8.43749	5.58689
DAPK1	10.7379	9.63773	6.79259
SRSF3	9.59846	9.88479	7.03982
MLLT10	9.60598	9.28744	6.45717
ARID2	8.45706	8.16654	5.34338
VAV3	10.6624	10.0009	7.18459
LPAR1	9.05106	8.69538	5.88184
EHBP1	9.72305	8.76048	5.95969
ADAMTS9	8.88967	8.23621	5.44822
PAFAH1B1	10.8036	10.4042	7.62705
TRAK1	8.91871	8.14854	5.37547
TACC2	10.3746	9.44506	6.67393
DENND5B	8.87593	8.60922	5.84238
PTPRK	10.4686	8.47205	5.70585
CPNE8	8.39502	7.66702	4.90956
NA	11.2599	8.97457	6.21875
MLLT10	9.58145	9.23822	6.48431
TOX2	12.0297	11.3056	8.58348
PPP2R2C	10.0503	9.16864	6.45154
DEPTOR	10.1781	7.83416	5.12336
ZNF618	7.92729	7.17903	4.48269
RNF150	9.09536	7.05311	4.3638
MYO10	10.3092	9.60896	6.92623
TOX2	8.73927	7.88546	5.2223
SRBD1	9.18466	8.24763	5.58516
TACC2	7.58672	7.02784	4.3711
EYA4	8.04857	8.16684	5.51044
CPNE8	9.05026	8.48589	5.83062
BAZ2B	9.33559	8.85428	6.20272
MYO9A	8.58968	7.7577	5.10898
MKL2	8.07389	7.47688	4.84382
SASH1	10.4244	9.31032	6.68454
MNAT1	9.62517	9.0296	6.40744
NA	8.31928	7.20542	4.58898
UBASH3B	8.81911	8.20248	5.58938
PARN	9.85166	8.77176	6.16054
OSBPL10	10.6889	9.71886	7.11173
CDH18	7.08014	7.05463	4.44942
GLTSCR1L	9.2043	8.45055	5.85764
NRG1	7.28049	7.02067	4.42868
NEK6	8.11696	7.63826	5.05149
RFWD2	10.2384	9.46368	6.88004
NFIB	10.654	10.3545	7.77886
SRGAP1	9.08438	8.05205	5.48941
NLGN4X	9.26504	6.53746	3.9878
ASAP1	8.80714	7.44867	4.89945
SSH2	8.56453	7.93147	5.38686
INADL	8.9404	7.05041	4.52399
BTRC	6.25649	5.90298	3.37895
SRSF3	7.51286	7.77159	5.25249
ITCH	8.95592	8.57769	6.05878
ARHGAP22	9.32121	7.66287	5.14797
ZNF135	8.86855	9.00334	6.48975
PTPN13	8.93162	8.40472	5.89559
RNGTT	10.1209	8.97448	6.46666
TCF12	9.7822	8.60999	6.10361
RAI1	9.26165	8.69427	6.18843
ZBTB46	8.22345	7.72956	5.2243
ABCA1	11.5424	10.8137	8.3133
ETV6	8.65666	7.64794	5.15417
IPO11	9.4321	8.83169	6.33827
PRIMPOL	6.81926	7.61779	5.12845
RAPGEF2	9.6515	9.28522	6.79889
IFT88	8.10766	7.53198	5.04807
PDS5B	8.00411	7.89649	5.41425
INO80	8.66436	8.40107	5.92128
ST6GAL1	10.9474	9.79227	7.33512
SIPA1L2	8.79111	8.54269	6.09875
TANC2	8.88785	6.94145	4.51614
TCF12	9.90761	8.77589	6.35078
WWC1	9.44603	8.75657	6.35034
KIAA1211L	9.6519	9.25028	6.84558
ASCC3	9.67294	8.60338	6.20121
NEK1	9.08421	8.45457	6.06727
TMEM135	7.90977	6.73528	4.35689
LIMCH1	10.3396	9.50609	7.12891
NA	9.23727	8.24339	5.8697
GRAMD4	9.20294	8.07501	5.70279
DOCK7	10.8482	10.1992	7.83289
SYT17	6.99352	6.8425	4.48268
PDGFC	10.5673	9.66266	7.30307
NA	7.53835	7.10793	4.75403
KIAA1211L	9.09407	8.62678	6.28023
AFAP1L2	8.06664	7.47029	5.12446
ZNF609	7.96698	7.3315	4.98644
KIF13B	10.3413	9.63399	7.29236
ASCC3	8.56215	7.92169	5.58215
PPP2R2C	8.26384	7.50826	5.17796
RUNX2	8.09392	7.19088	4.86359
TRAK1	9.10682	8.23345	5.91243
NTNG1	9.59737	6.59354	4.27358
DOCK10	9.27771	8.09516	5.77547
ZCCHC7	10.2211	9.87501	7.55815
PTPN13	8.14846	7.85572	5.54595
TRPC6	7.61748	7.4937	5.18524
RFWD2	10.2997	9.70469	7.39623
ASAP2	10.5336	9.94844	7.64126
C17orf97	7.83418	7.43512	5.135
KIAA1407	8.05983	6.96268	4.66678
KAZN	10.3024	8.69684	6.40129
ANKRD6	9.23656	7.98884	5.70029
NA	11.4104	11.8766	9.58831
ZNRF3	8.3242	8.15211	5.86804
TTC25	7.7776	7.13958	4.85653
ESR1	9.81394	7.87202	5.59071
TCF7L2	8.33442	7.46963	5.18935
NA	9.44464	8.00836	5.73371
PLEKHA5	8.22965	7.73107	5.4567
GTF2IRD1	9.50625	8.79964	6.52585
HDAC4	9.22922	6.9605	4.68854
ZNF532	8.12886	7.2552	4.98391
NFIA	9.21043	7.15372	4.88288
THNSL1	7.37064	7.81192	5.54475
DENND1B	8.08008	7.41666	5.15055
PTPN4	8.25679	7.82705	5.56155
LRRC1	9.18768	9.31825	7.05539
JAZF1	8.801	7.24849	4.99084
ARID2	7.49967	7.3195	5.0624
MGAT5	9.24805	6.96241	4.70811
PHF21A	10.9614	10.3909	8.14705
MTHFD1L	10.741	9.80299	7.57094
ZNF827	7.9805	7.82776	5.60043
INTS9	8.79685	7.92744	5.70089
FAM168A	9.68533	8.61069	6.38611
NA	10.7579	9.72805	7.505
RALGAPA1	8.67998	7.95917	5.73769
DTNBP1	7.48885	7.05262	4.83731
ARNTL	7.80659	7.27245	5.06084
C10orf76	8.57924	7.6189	5.4078
NA	9.98912	9.43197	7.22208
PPP6R3	9.46286	9.1304	6.9255
LINC00909	8.4342	8.55497	6.35542
PIBF1	7.89144	7.12918	4.93097
AGAP1	10.3713	6.8318	4.63396
RAI1	8.02976	7.36173	5.16424
ASAP2	9.90098	9.26333	7.06838
METTL25	8.27373	7.42721	5.23265
SNTB1	10.0056	8.16548	5.97679
ARFGEF1	10.3775	9.72093	7.53245
KLHL13	8.47678	8.35466	6.16657
GAB2	8.98554	8.3001	6.11621
PIK3C2B	7.50315	7.38958	5.20853
TULP4	8.29598	7.24719	5.06766
UBE2E2	9.83489	7.65326	5.47392
LINC01547	6.93876	7.29917	5.11989
CSNK1G1	8.57272	8.19178	6.01414
NA	8.49022	7.94902	5.777
MOK	8.35342	7.21156	5.04238
ARRB1	8.7492	7.8291	5.66193
AFAP1L2	9.29639	8.52813	6.36691
CLASP1	9.21843	8.73314	6.57322
NRCAM	10.1095	8.45165	6.2984
ATP7B	9.24734	8.69331	6.54212
ATRN	10.2704	9.36995	7.22003
ASAP2	10.3667	9.8839	7.73512
USP34	9.49922	8.4972	6.34867
EFTUD1	7.9882	7.55149	5.4087
IGF2BP2	11.0796	10.3389	8.19652
SLC24A1	6.72395	6.28852	4.15048
SRSF7	9.97966	10.4502	8.31293
MKL1	6.478	6.05489	3.92399
TMOD2	7.19625	7.38677	5.25911
FAM117B	8.72234	8.04399	5.9211
MYCBP2	8.62103	7.99745	5.87594
DEPTOR	9.34067	6.94465	4.82409
FAM13B	9.66493	9.75808	7.6385
BPTF	6.83393	6.54028	4.42135
NA	7.9968	7.16887	5.05009
DISP1	7.86144	6.95314	4.83493
PIK3CB	8.00206	7.81648	5.70179
EGFR	8.80517	8.23472	6.1232
FAM13B	10.4297	10.5497	8.44093
EML1	8.99289	8.72984	6.62194
ZHX2	8.72302	7.89208	5.78454
INO80	9.01574	8.65913	6.55574
RNF170	7.43095	7.7259	5.62289
FAM117B	10.4526	9.71376	7.61211
MAP7	8.08467	6.50535	4.40574
EPS15	8.24787	7.68273	5.58389
SNX24	9.10312	8.72778	6.62972
PKP4	11.0138	10.0868	7.99059
REEP1	8.30556	7.32248	5.22712
ANKRD28	8.10435	7.34262	5.24876
TTC30A	8.15924	7.92431	5.8335
LRRC20	8.93683	8.50827	6.41792
PARP16	7.37317	7.32303	5.23325
CDC14A	6.92138	7.12525	5.04077
NA	8.80613	7.85715	5.77685
RNF13	8.70837	8.1184	6.03861
PELI2	8.44301	7.87591	5.79686
MAP3K5	7.93603	7.31861	5.23978
PLIN2	9.94898	9.63368	7.56323
NA	8.64211	6.97994	4.9138
PDE9A	9.30939	7.94226	5.87674
PDS5B	8.07283	7.80038	5.73618
ASCC1	10.6162	10.1259	8.06246
COX10	8.07858	7.52977	5.46779
LRRC49	8.52309	7.29625	5.23976
MAPT	8.79614	6.62413	4.57181
BCR	7.39353	7.0115	4.9622
NUMB	12.1447	11.8595	9.81283
LCLAT1	9.1019	8.81229	6.76607
SMARCAD1	8.17968	8.22408	6.17788
MED13L	7.45831	7.26732	5.22691
AGFG1	9.54684	9.16459	7.126
AKAP7	8.32193	7.73499	5.69665
ZBTB20	9.12105	7.56226	5.52838
NA	8.28639	6.66705	4.63855
DOCK9	7.403	5.96876	3.94085
NREP	9.11915	8.71626	6.68904
TLE4	8.52649	8.29693	6.27047
GLIS3	8.68406	6.44048	4.4147
ZFAND3	7.86728	7.12646	5.10231
TBL1X	10.1219	9.11547	7.10464
CDC14B	7.39592	6.82995	4.82173
TLK2	9.42397	9.14434	7.13754
AHCTF1	9.02603	9.38558	7.38038
CTPS2	9.88306	9.30539	7.30335
SMARCAL1	8.89336	8.56007	6.55878
ZNF311	7.78088	8.43228	6.4367
LCLAT1	9.98337	9.83729	7.84221
GRB10	8.72402	8.03302	6.04107
GRB10	6.77394	6.24002	4.24861
ARHGEF4	7.92815	6.93095	4.94057
EXOC2	7.89323	7.53308	5.5437
EXOC2	9.1281	8.42882	6.43991
ADGRL2	9.35938	8.79908	6.81186
SENP7	8.76354	6.81703	4.83151
FBXL20	9.72008	9.21009	7.22706
ABCC5	8.54059	8.0481	6.06563
LARS2	7.36216	6.76488	4.78552
SH3D19	9.75325	9.19447	7.22004
FYN	9.9305	9.00178	7.02849
TBL1XR1	9.63936	8.7157	6.74362
TBCK	9.63455	8.32239	6.35169
NCALD	9.66988	6.33146	4.36105
TASP1	7.14174	6.25645	4.28804
C17orf97	6.81244	6.36648	4.39962
ZNF248	7.26283	7.43539	5.46913
ZC3H3	9.73441	9.02343	7.05784
ARFGEF1	9.06592	8.34778	6.38474
TGFBR3	7.6699	6.77884	4.81616
GFM1	9.23207	9.49	7.52842
ZNF594	7.75926	7.44359	5.48263
PDS5A	10.2617	9.75559	7.79495
NRCAM	8.81453	7.14399	5.18527
DENND1B	9.74886	9.27524	7.31679
NFIB	10.6109	10.2865	8.32908
SLC38A10	6.59771	6.35755	4.40369
CTNNBL1	9.44782	8.45328	6.49964
NA	8.85133	8.63699	6.68345
KCTD1	7.74443	7.49852	5.54561
CDRT4	8.88864	8.21187	6.2595
GSE1	9.91421	9.42517	7.47495
PSTPIP2	7.84069	7.28108	5.33221
NA	9.83886	7.80351	5.85497
NA	6.67527	6.25024	4.30266
INHBE	9.44736	9.23017	7.28951
RFX2	7.35157	6.99993	5.06155
NA	7.43338	6.82928	4.89133
MAP7	7.95512	6.59238	4.65455
NA	7.78784	8.03512	6.09966
USP13	8.03466	7.78591	5.85166
CCDC88A	7.88478	7.72597	5.79724
GARNL3	8.1751	7.10421	5.17771
CHD6	9.41401	9.08587	7.16179
NTN4	11.5646	11.2135	9.29382
EXOC6	7.63955	7.23224	5.31265
ADCY9	8.64347	8.00299	6.08737
RAB3GAP2	8.94458	8.78489	6.86971
LRRC26	6.45374	7.73565	5.8207
RPA4	6.11855	6.34292	4.42831
ELFN2	7.96912	7.03087	5.11695
NLK	6.79295	6.90384	4.99169
MBNL2	11.2325	10.7195	8.80746
EYA4	8.04576	7.21483	5.30283
REV3L	6.98082	7.07994	5.17587
RNF216	8.3978	7.96383	6.06316
DDX46	7.68905	7.56261	5.66303
TTC27	9.34889	7.33324	5.43557
RFX2	6.35399	6.26343	4.36601
PIP4K2A	11.297	10.9824	9.0855
ABR	9.82915	9.10907	7.21287
C1orf168	7.86416	6.12895	4.23629
FGF2	11.0028	11.3817	9.48956
NA	6.30691	6.5433	4.65625
MAPK1	7.37776	7.02062	5.13395
GALNT10	8.69004	7.1536	5.26759
TSEN2	8.99686	8.8259	6.94341
FAM122A	7.80481	8.05144	6.1724
AGTPBP1	10.4613	10.1712	8.29302
XPR1	10.8305	9.77728	7.90065
STARD13	6.70688	5.78347	3.9069
NA	7.81805	7.26266	5.3888
C6orf223	6.4995	6.89767	5.02466
TNRC6B	8.90467	8.10476	6.23252
CCDC85C	9.91226	9.13824	7.26769
WDR35	8.06979	7.54253	5.67451
MYO1B	10.2963	10.0807	8.21278
SFXN5	6.98979	6.43784	4.57079
SNX25	8.79884	8.62455	6.75801
FAM171A1	9.26753	8.13745	6.27105
RAD50	7.30374	7.20416	5.33999
CDK6	9.30722	8.83765	6.97567
KYNU	8.52512	8.39038	6.52949
NCALD	9.98865	6.63617	4.778
PAIP1	7.58088	7.95876	6.10083
CDC14B	9.48809	8.91718	7.06062
LZTFL1	8.22386	7.4575	5.60102
IGF2BP3	9.08444	8.45307	6.5966
NA	12.566	11.4869	9.63059
JADE2	8.35185	8.58212	6.73041
NA	9.6416	9.52901	7.67916
EFTUD1	7.79959	7.64422	5.79722
NEDD4L	8.83681	7.69724	5.85131
NA	8.99736	8.08039	6.23702
GNAQ	8.5021	7.58265	5.73969
USP9X	10.3314	9.69527	7.85477
SLMAP	10.6511	10.2715	8.43179
PLEKHA6	7.6114	7.15902	5.32186
VAV3	9.0138	7.99395	6.15689
ATP11C	8.96757	8.59568	6.75895
UBASH3B	6.93578	6.43227	4.59554
FOXO1	10.0929	9.14428	7.31042
ICAM2	7.14384	7.60173	5.7683
FGF2	8.43012	8.60959	6.77659
SNX24	7.15133	7.00052	5.16827
RBM47	10.357	9.61434	7.78212
UVRAG	8.13547	6.78271	4.95173
FAM193A	8.93412	8.49255	6.66169
DENND3	7.85481	7.63713	5.80853
AFAP1	8.84992	8.39888	6.57031
GULP1	8.90314	7.51753	5.68946
RIN2	11.2136	10.9107	9.08356
ANKRD12	10.0283	9.75044	7.92371
ARHGAP18	7.05548	6.35034	4.52447
ST6GAL1	7.39359	6.36311	4.54169
AGFG1	8.05817	7.76217	5.94173
LRIG1	8.74407	8.32774	6.50742
ARHGEF7	9.9636	9.51538	7.69508
ABTB2	6.64664	6.42391	4.60452
NME7	8.61661	6.84853	5.03431
AK2	7.05028	6.75193	4.93827
AJUBA	8.30811	8.64922	6.84028
PEX14	8.40846	7.94346	6.13534
CCNY	8.75296	7.85566	6.04762
PDE8A	6.77174	6.69622	4.88902
CEP162	6.98536	6.78396	4.97809
CCDC103	6.3895	6.8697	5.06541
SSBP2	9.25335	7.96389	6.1603
FYN	7.5264	6.87212	5.06903
MBNL1	10.3171	10.1468	8.34452
ABCG1	8.66675	6.81143	5.0099
PTPRE	9.67805	8.21077	6.41325
CABLES1	8.44361	7.71442	5.9194
ACBD6	8.30958	7.5228	5.72821
CCNY	10.952	10.1148	8.32145
IFT88	7.24402	6.66361	4.87123
ST7	7.19598	6.48456	4.69481
RAB27B	10.2355	10.4473	8.65826
MTA3	9.8047	9.21314	7.42455
INTS3	9.80356	9.32675	7.53971
UST	9.29568	6.61741	4.83506
SEMA6A	7.07148	6.88417	5.10256
STRBP	8.89919	8.67826	6.89819
DDIT4	12.848	12.5487	10.7703
NCK2	10.8137	10.4073	8.62922
XPR1	10.2476	9.28389	7.5076
DENND4C	8.20529	8.11078	6.33517
ELP4	6.66925	5.27239	3.49696
NUMB	11.1438	10.8199	9.0446
RPS6KA2	9.3307	7.24616	5.47095
SEMA4D	9.94446	9.35271	7.58181
TMEM116	7.88933	7.48154	5.71098
ARHGEF10	11.3871	10.7763	9.00739
GATA5	6.51495	6.39686	4.62799
NPHP4	7.44311	6.61162	4.84307
ITSN1	9.36705	8.82348	7.05772
CSPP1	9.36095	9.49237	7.72721
ABCA11P	7.05229	7.04247	5.27795
GOLGA1	7.07147	7.08556	5.3244
CYSRT1	6.46322	7.02925	5.26815
HNRNPD	12.7098	12.4993	10.739
RNF213	8.56169	8.62551	6.86547
TBC1D8	9.38362	8.52307	6.76693
NA	6.47959	6.69008	4.93438
MID1	7.28321	7.26248	5.50684
CWC27	10.4837	8.48703	6.73147
ACSL3	8.00143	7.76147	6.00668
NA	9.9418	9.42231	7.66853
GTF2F2	11.4347	10.9988	9.24603
MYO1B	8.5997	8.40794	6.65531
TBX15	7.85779	7.69521	5.94352
HECTD4	9.16939	8.1988	6.44758
USP47	8.04729	7.74914	5.99817
PTBP3	12.003	11.7509	10.0001
STAG1	9.53228	6.87302	5.12227
TRIM2	11.3273	10.3595	8.61457
YAF2	7.74882	7.72268	5.97794
DYRK1A	10.1309	10.0678	8.32403
SLX4IP	7.48073	6.91404	5.17077
MKX	8.35497	8.21845	6.47543
FAM120C	8.23881	7.70804	5.96546
SMAD6	8.9535	9.12346	7.38095
DIAPH3	7.43745	7.07913	5.33709
CHCHD3	8.47164	7.42388	5.68574
NA	9.32213	8.89898	7.16335
SOGA1	9.37161	9.03183	7.29752
KIAA0232	6.89644	7.1668	5.43335
BMPR1A	9.65923	9.37687	7.64412
CDK19	11.0062	9.91669	8.18442
PHF14	8.01655	7.88159	6.15016
ERCC6L2	7.59241	7.54992	5.81859
CASK	9.11664	7.47293	5.7417
PTBP3	11.99	11.8768	10.1456
RSF1	7.67033	7.32888	5.59857
GFOD1	8.83108	7.8791	6.15064
TLK1	8.01699	7.4633	5.73504
MTUS1	7.72671	6.7624	5.0344
CAMSAP1	9.79124	9.79397	8.06688
ATRN	6.46791	6.12834	4.40176
TADA2A	6.06981	6.69727	4.97095
FMNL2	10.8947	9.62828	7.90661
TAMM41	8.0118	8.03869	6.31849
OSBPL3	7.54282	6.82384	5.10423
TDP1	7.24659	7.32801	5.60931
TPK1	9.19252	6.24589	4.52733
RNF214	8.11806	8.08427	6.36772
CREBBP	10.4668	9.94847	8.23286
TRIM44	10.6511	10.2039	8.48946
TRRAP	10.5238	10.0819	8.36834
SEMA3A	8.99446	8.22923	6.52042
NA	11.7165	11.4007	9.69343
CHM	9.41753	9.07976	7.37265
COG5	8.16006	6.68804	4.98153
NSF	10.553	10.2719	8.56621
SRPK2	6.75706	6.40507	4.7018
UBR5	10.2309	10.0155	8.31239
TRAPPC10	7.41842	7.79201	6.0901
TBC1D19	7.46422	6.84065	5.13985
PPP4R4	7.40568	7.08861	5.38786
LHFPL2	8.83235	8.54049	6.83986
CAP2	10.1459	9.33987	7.64045
CXCL2	9.08845	10.6381	8.93874
RAB38	9.46212	9.2429	7.54547
CTCF	8.60705	8.78351	7.0903
ATP2B1	9.19158	9.23977	7.54824
NASP	7.34307	7.63816	5.9479
KHDRBS3	8.51797	7.49929	5.81044
SPIRE1	12.8245	12.4534	10.7647
RBM47	10.4741	9.99506	8.3079
WARS2	7.55632	6.71093	5.024
ADARB1	11.0001	10.3489	8.66584
TIGD5	9.30616	9.63203	7.9491
NA	11.7006	11.1002	9.41924
PPARG	9.4798	9.02258	7.34349
TRAPPC12	8.43139	8.11871	6.44087
WIPF1	8.25248	8.01343	6.33904
RFXAP	7.89065	7.81174	6.13741
STAMBPL1	7.09392	7.60968	5.93648
FYN	7.60376	6.79009	5.11882
ECM2	6.97388	7.44453	5.77408
DENND4C	8.8142	8.56658	6.89629
KLF12	7.94786	5.73876	4.07163
PSD4	7.50463	7.60112	5.93541
GAREM	6.78365	6.87249	5.20802
SLC38A9	7.62703	7.37591	5.71182
TMEM170B	9.14354	8.93848	7.27483
PPP2R5E	10.9667	10.6986	9.0396
ANKRD6	6.7643	5.98127	4.3235
CYFIP2	8.86491	8.08757	6.43201
KIAA1217	7.13694	6.7156	5.06023
TTC12	7.69864	7.55879	5.90408
LRRC26	6.0228	7.29076	5.63622
PTPDC1	7.64209	8.09832	6.44485
SLC22A15	7.49179	7.73637	6.083
KANK1	8.82935	8.53434	6.88173
CTPS2	7.35888	6.90579	5.25472
VPS8	8.74707	7.58331	5.93224
ZNF789	6.65288	6.90501	5.2546
BEND7	9.98972	9.64634	7.99664
PACSIN2	10.7943	10.4487	8.80192
PLAT	9.10247	9.11855	7.47363
CMTM8	8.63762	7.54645	5.90325
DMXL1	7.21277	7.11841	5.47976
SHB	8.28123	7.994	6.35546
ROCK2	7.05518	7.17737	5.5399
CLIP4	10.0253	9.96748	8.3312
LCLAT1	8.41769	8.21747	6.58322
CEP83	9.01779	8.8586	7.22691
ZNF518A	7.06702	7.34433	5.71287
ZNF112	8.68732	8.7221	7.09093
ERMAP	7.65889	7.44313	5.8126
EML4	9.39363	9.39056	7.76055
NA	7.3892	7.2034	5.57495
KIAA0391	9.10627	8.31339	6.685
STAU2	8.31447	7.84092	6.21458
RABGAP1	9.71823	9.02973	7.40495
NCOA3	11.1289	10.5632	8.94037
ABCC1	6.67268	6.5433	4.92128
KIZ	8.57458	7.52984	5.91202
GNA12	7.44357	7.00767	5.39079
CLIP1	11.5009	11.5152	9.89953
PLCG2	10.9924	9.347	7.73337
BEND3	7.43949	7.7859	6.17303
MAD1L1	6.77932	6.24493	4.63211
PLIN2	7.9572	7.6666	6.05446
POLA1	8.01049	7.83856	6.22674
INVS	8.80386	7.76846	6.15787
ARID4B	7.08936	7.01056	5.40164
NA	11.164	10.8449	9.23712
RTN4IP1	7.79035	7.68138	6.07375
TRMT1L	6.87408	7.18173	5.57494
NA	6.27905	6.13012	4.52392
CBFA2T2	8.75107	8.46019	6.85491
PDCD6IP	9.61722	9.28366	7.68288
NOTCH2	7.2115	6.92864	5.32799
PRKCZ	7.7539	6.67931	5.07951
KIFAP3	9.07287	8.07207	6.47308
KYNU	10.1553	10.0283	8.43245
HERC1	9.40575	8.71764	7.12191
ACVR1	10.0138	9.97659	8.38223
NTN4	9.15145	8.66841	7.07413
SCMH1	9.93684	8.82558	7.23305
DTD1	11.1664	9.88324	8.29217
USP48	8.62267	8.90066	7.30969
WDR70	8.78403	6.13236	4.54216
CLASP2	7.49121	7.5262	5.93837
TXNIP	14.007	14.1487	12.5612
C2CD5	9.06689	9.03617	7.44872
SMAD3	11.1842	10.7043	9.11759
RTTN	7.10288	7.28797	5.70129
TMTC1	7.91232	6.52438	4.93908
TDP1	5.51611	5.76322	4.17805
KIAA0922	7.99731	7.99523	6.41051
SLC23A2	8.63915	7.84353	6.25934
C14orf159	9.55002	8.53039	6.94742
DYRK1A	10.7531	10.7002	9.11806
FRYL	8.50786	7.81338	6.23279
TMEM194B	6.33916	6.55479	4.97433
DET1	6.7006	5.98824	4.40778
NSF	7.94966	7.50137	5.92207
NHS	7.96293	6.8401	5.26083
PIBF1	6.07912	5.72443	4.14832
ANKRD34B	6.14918	6.44298	4.86699
KIF1B	10.1907	9.80762	8.23189
CEP83	6.92259	6.72857	5.1532
MRPS28	9.28158	8.75179	7.17936
PPM1E	8.44714	6.7543	5.18349
FAT1	11.2807	11.3388	9.7686
ALKBH8	5.78038	5.84849	4.27898
ACSS1	7.25736	6.87001	5.30132
DAGLA	6.36225	6.32276	4.7544
RNF144B	9.45701	9.33164	7.76376
NA	7.34995	7.12264	5.55519
PTPN3	8.89037	8.3684	6.80148
DLGAP1-AS1	7.77298	7.49973	5.93293
DNAJC18	7.53207	7.04561	5.47983
PPP1R14C	8.13682	8.3209	6.75528
PUM1	11.3238	11.1632	9.59769
AKAP13	6.93046	6.03523	4.47059
PLLP	7.43719	7.77049	6.20595
PSMD5-AS1	8.37598	8.29925	6.7358
ANGPTL4	11.5481	11.207	9.64439
SNAPC3	7.85613	7.95216	6.39092
ERLEC1	10.0162	9.53652	7.9765
USP9X	7.2281	6.77027	5.21113
PDE8A	8.10149	8.02024	6.46131
CCDC184	6.2791	6.84304	5.28429
NA	7.31695	6.17362	4.61624
NA	9.03773	8.74537	7.1886
TMCC1	7.22009	6.52954	4.97325
C7orf49	9.10392	9.46048	7.90471
NBN	10.3256	10.4884	8.9332
MGA	8.40448	8.38297	6.82784
STOX2	8.76488	8.2685	6.7142
RASA3	7.33122	6.50394	4.94992
WDR5B	6.12332	6.37201	4.81826
LMBR1	9.53008	8.64042	7.08694
TRAF5	8.89142	8.84651	7.29421
TAF4	9.81283	9.87535	8.32343
CCDC132	7.05843	6.4341	4.88427
SLAIN2	6.20752	6.15641	4.60839
CDC42SE2	10.4404	10.0696	8.52224
ST5	8.62143	7.70252	6.15596
RASA1	10.3517	9.91416	8.36802
PPARG	10.5705	10.3457	8.79981
UBE3D	6.83924	6.03861	4.49298
PHF2	8.25695	8.03973	6.49483
SH3RF2	7.62103	7.86842	6.32357
ZNF362	9.30273	9.07893	7.5343
RBM47	9.15823	8.66923	7.12512
PRKCZ	9.8835	8.74216	7.19805
NA	6.29017	6.3299	4.78716
ZCCHC11	10.007	9.71144	8.1696
DCDC2	8.59571	7.48532	5.94348
NARS2	9.60764	9.30883	7.76834
LURAP1L	7.48409	7.59855	6.05846
ARID5B	10.2035	9.4333	7.89384
GUCY1B2	6.94175	6.22974	4.69089
KLHL13	7.19304	6.82808	5.28973
ORC5	9.14231	9.61239	8.07426
ZNF438	7.07963	6.10191	4.56528
WTAP	5.99624	6.35143	4.81509
POT1	5.9477	5.91386	4.37757
RIMKLB	7.63455	8.15359	6.61846
WAPAL	9.08579	8.94474	7.41082
ATXN10	6.85782	6.52933	4.99552
PIP4K2A	9.79275	9.5276	7.99433
FAM188A	9.97953	9.95352	8.42052
MMACHC	6.64177	6.49756	4.96518
BCL11A	8.08263	7.86825	6.33658
PLEKHA2	10.1752	9.95399	8.42235
MBP	11.5419	10.793	9.26203
HDHD1	9.00939	8.50056	6.97021
NSMCE2	8.47408	6.74284	5.21319
ARHGAP12	10.0555	9.8314	8.30257
PIK3R1	8.36475	7.80925	6.28076
STAG2	10.4646	10.3244	8.79595
NA	6.26753	6.35065	4.82364
FAM189A2	7.06275	6.84419	5.31721
KBTBD11	10.6965	10.211	8.6849
FCHSD2	8.07566	6.84843	5.32404
CHD7	9.18998	9.24492	7.72081
RREB1	6.97911	6.41006	4.88683
MBNL2	10.7676	10.2741	8.75111
ZNF236	6.64681	6.44618	4.92394
KIF11	8.37264	9.19432	7.67247
USP54	5.90199	6.35567	4.83411
PAK1	8.23854	7.83863	6.31769
EPSTI1	8.96601	8.33	6.80919
KANSL1	10.7015	10.5648	9.04426
USP25	6.85721	6.94022	5.42017
PRR3	7.69066	8.14079	6.6221
ARHGAP24	5.18309	4.88517	3.3666
ZNF774	5.11499	5.80542	4.28707
MPRIP	6.24612	6.21786	4.69986
CREB3L2	9.72191	9.04732	7.53095
APH1B	8.23814	8.19384	6.67842
ZNF583	7.0305	7.5558	6.04142
ZNF33B	8.82703	8.66574	7.15174
SOWAHA	5.19427	6.19835	4.68731
CBLB	8.34772	8.13126	6.62149
NCOA1	7.04896	6.34047	4.83153
NA	8.95677	8.62855	7.1209
KLF13	10.8479	10.359	8.85158
USP32	6.42799	6.10477	4.59753
ATXN2	11.2962	10.9659	9.46126
PPARGC1A	7.9329	7.25771	5.75567
CDK5RAP2	6.95696	6.55824	5.05674
LYST	7.19521	6.53558	5.03435
ZNF544	10.1303	10.2654	8.76542
USP24	10.2969	10.0688	8.56972
HIPK2	7.62003	7.36888	5.87047
N4BP2L2	7.35495	7.61297	6.11461
FAM13A-AS1	5.79816	5.5778	4.07991
USP6NL	7.80221	7.86182	6.3641
PRMT6	10.6016	11.1533	9.65704
LRP5	9.30444	8.35179	6.85577
NUP210	8.64454	8.07682	6.58311
ZC3H4	9.87038	9.86204	8.36928
FAM53B	7.60401	7.35335	5.8606
BANP	10.6349	10.6426	9.15037
AGTPBP1	7.43436	7.08843	5.5972
NXN	7.95218	6.80874	5.31787
PIK3C3	9.07708	8.6179	7.12713
PRMT6	9.8416	10.2471	8.75642
FAF1	10.1105	7.32726	5.83754
C16orf74	7.50687	7.48252	5.99283
VEZF1	11.8835	11.6668	10.1793
TPST1	7.76161	7.18521	5.69781
PTPRA	9.96762	9.4323	7.94498
HNRNPD	13.4114	13.2053	11.7184
CAMK2D	6.20686	5.61132	4.12587
TRAF5	7.55801	7.58474	6.09942
SIRT5	6.69259	6.63262	5.1479
CELSR3	6.16638	5.63413	4.15101
WDR27	8.53117	7.20903	5.72617
MTOR	9.2426	8.95052	7.46854
ATP9A	12.0699	10.6416	9.15998
MELK	9.75119	10.8444	9.3649
DCUN1D4	10.7404	10.561	9.08152
NA	10.2041	10.2989	8.81946
XRN1	9.74758	9.33972	7.86033
TBCE	7.58663	7.54625	6.06944
SCN2A	7.70276	6.34959	4.8728
USP51	5.01964	5.71546	4.24354
FAM179B	9.59122	9.6231	8.15125
ACAP2	8.46029	8.14266	6.67082
RFTN2	6.49058	6.05512	4.58358
NA	8.65137	8.76352	7.29312
USP13	7.78767	7.73779	6.26819
NA	6.94248	5.5827	4.11317
ZCCHC14	10.4025	10.0134	8.54425
ERICH1	8.81763	8.25105	6.78194
CLOCK	9.63942	9.30802	7.83968
PBX3	9.12712	8.19632	6.72819
ZBTB7C	6.44108	5.93889	4.47114
PLEKHG1	7.56335	6.41422	4.9465
PAN3	9.74966	9.4175	7.95013
NA	7.56373	6.13885	4.67231
POT1	6.04477	6.05232	4.58803
LOC400464	8.72831	8.11679	6.6538
KIF16B	7.92157	5.589	4.12784
MRPL1	9.68615	9.41419	7.95369
SEMA4D	7.23987	6.55973	5.09989
NAV1	7.87538	7.27453	5.81491
TAF4B	6.52109	6.44646	4.98871
NA	8.29916	8.31565	6.85827
USP15	7.1742	7.22616	5.76999
BICD1	7.46808	6.47314	5.01817
TEX2	9.67969	9.4286	7.97413
JMJD4	7.02285	6.92552	5.47113
ARFIP1	9.36488	9.29892	7.84566
MTMR3	10.3563	10.3533	8.90077
INO80	6.10991	5.84037	4.3891
SYNGR1	7.4852	6.64222	5.19103
ZFX	8.45546	8.14666	6.6956
EEF2K	9.83949	9.52192	8.07105
RREB1	6.94251	6.72892	5.27856
PACSIN2	6.46362	6.64789	5.19789
KRIT1	6.75686	6.74944	5.2996
SATB2	8.68572	7.87784	6.42802
MCPH1	6.97329	6.08289	4.6334
HIVEP1	9.03557	9.0362	7.58726
NA	6.17763	6.08285	4.63504
ARHGAP21	11.4151	11.253	9.80888
XXYLT1	10.034	8.23514	6.79101
ZNF781	5.32185	5.48264	4.03881
SLC24A3	7.92841	7.58828	6.145
CCDC184	6.83294	7.49536	6.05209
IRAK2	10.1634	10.2597	8.81798
RHBDD1	8.69517	7.97282	6.53167
NA	5.67456	6.62172	5.18109
NINL	7.67954	7.24469	5.80436
RALGPS2	7.04974	6.96843	5.52854
SMA4	7.17428	6.577	5.13752
MEGF9	7.92051	7.52429	6.08645
PDE3B	6.62658	5.82959	4.39175
CNOT6L	6.69281	6.80788	5.3711
ST5	7.2691	6.39619	4.95943
HOMER1	6.63223	6.99112	5.55461
ADAM10	8.99842	8.1138	6.67782
HPCAL1	11.3542	10.8901	9.45514
RASAL2	5.10374	4.77103	3.33637
FAT1	11.6243	11.5655	10.1309
KHDRBS3	10.1357	9.54842	8.11448
GPR137C	6.06981	6.67834	5.24483
IFT81	7.17912	6.47278	5.04023
MIB1	8.52074	8.309	6.87989
RANBP2	7.20405	7.3122	5.8834
WNT2B	6.49449	6.65167	5.22313
RAPGEF1	9.50935	8.60932	7.18079
NDUFAF2	10.1378	9.1868	7.75955
CRNKL1	6.19913	6.21783	4.79108
SYCP2	6.65703	7.26904	5.84259
PRMT3	10.1731	10.229	8.80325
NA	7.66017	6.46464	5.03897
NA	9.81971	9.41631	7.99077
EP400	9.63316	9.36677	7.94447
NIPBL	7.32156	7.28892	5.86669
AGGF1	9.6251	9.57166	8.14971
NA	7.26838	7.98447	6.56259
NT5DC1	7.10925	6.90601	5.48494
C11orf49	5.85701	4.59216	3.17205
MCTP1	8.19609	6.28405	4.86406
LINC00174	6.95319	6.56239	5.14262
JADE3	9.56734	9.46404	8.04493
ENAH	7.92235	7.2029	5.78403
LINC00339	9.61478	9.88845	8.47103
MAP4K4	10.0987	9.27643	7.85923
NA	7.82564	6.78072	5.36357
TGFBR2	10.6217	10.1557	8.73983
NA	6.12414	6.24121	4.82594
OSBPL8	10.5184	10.071	8.65706
HERC2	9.35154	8.5571	7.14319
KAT5	6.26702	6.5935	5.17969
PPAP2B	11.0714	10.1234	8.71024
MICU3	6.41911	6.61292	5.19991
NA	6.36682	5.80207	4.39089
NA	5.68401	5.46824	4.05709
ZNF559	8.1595	8.41934	7.00933
NME7	9.25065	7.07659	5.66805
NPHP4	7.29059	6.69425	5.28584
TAOK3	7.80375	7.13807	5.72996
TMEM131	11.4312	10.6431	9.23571
CCDC68	7.33925	7.44384	6.03672
PIP5K1C	9.49177	8.97964	7.57253
XRCC4	6.23454	6.09215	4.68572
GBE1	11.0064	9.50375	8.0976
TRIM33	11.0712	10.9042	9.49937
ELOVL6	8.90027	6.81752	5.41343
NUAK1	9.50574	9.95158	8.54775
ZNF706	9.01428	8.94246	7.54027
PBRM1	6.58795	6.62031	5.21891
MPI	6.78897	6.76603	5.36557
PTPN14	9.41924	8.72752	7.32792
PDCD10	6.83351	6.70225	5.30301
MDN1	6.84202	6.60384	5.20465
CCNJL	7.79493	7.86699	6.46805
TAF1B	8.51089	8.56954	7.17072
PLD1	7.84623	6.37521	4.97642
UBE2K	10.1253	10.2144	8.81586
ATP11B	7.89239	7.56628	6.16869
NA	9.88282	8.89723	7.50014
MAPKAP1	8.64387	8.00839	6.61131
TRMT61B	8.22816	8.25183	6.85484
SH3PXD2B	7.25503	6.89456	5.49761
VEGFC	8.08954	7.48421	6.08809
ATP2B4	8.47911	7.46903	6.07381
AHI1	8.87072	8.73382	7.33921
NA	7.70685	6.45817	5.06469
LMNB1	6.49789	7.11201	5.71908
RPS6KC1	7.30073	6.56524	5.17292
UTP18	9.27452	9.13614	7.74453
ST3GAL2	6.60123	7.43676	6.04576
UNC5B	6.77505	6.71797	5.32748
DOCK11	8.66704	7.45882	6.06903
BMPR2	10.1735	9.35305	7.96486
KIF21B	6.25688	6.17775	4.79076
PHF14	5.34335	5.63591	4.24975
GSK3B	8.99478	8.85528	7.46912
WDFY2	7.1148	6.98922	5.60343
MAATS1	7.51627	7.21962	5.83459
ZSCAN5A	7.17982	5.93512	4.55031
CHD6	7.81061	7.2203	5.83562
SOCS5	6.87609	7.13417	5.7511
KIF11	7.69079	8.40506	7.02262
EML1	7.86235	7.43397	6.05177
NA	6.88388	6.52677	5.14473
SPECC1L	10.8845	10.9297	9.5489
RABEP1	9.01257	8.75069	7.37158
KIAA0513	8.20829	7.35742	5.97845
MTR	8.74751	8.77764	7.39994
CDK13	8.90045	8.58845	7.21122
TSHZ1	8.50523	8.08378	6.70672
PABPC4L	7.53264	8.1111	6.73419
NA	9.08177	8.87215	7.49543
DPYSL2	12.8859	12.6671	11.2909
GPATCH8	7.15242	7.21828	5.8425
SCD5	8.63987	7.40847	6.03282
NLGN4X	8.47379	6.05729	4.68398
ALPK1	8.202	7.05697	5.68408
SPG20	7.80804	7.72833	6.35565
ZBTB4	10.6481	10.2942	8.9222
IFT81	6.77028	6.0847	4.71382
NA	7.58613	7.72661	6.35819
C16orf45	8.17712	7.07202	5.704
ST7L	6.53842	6.80746	5.44069
PHIP	10.0175	10.4823	9.11576
MBNL1	9.31239	8.97008	7.60371
TMEM144	8.507	8.51456	7.14891
KIAA0196	10.4288	9.9474	8.58178
SNX10	7.87656	7.7094	6.34425
MTCL1	5.60093	6.35014	4.98594
CCDC88C	8.20355	7.57842	6.2158
CLEC16A	10.1843	7.6467	6.28447
PHF3	11.9295	11.8482	10.486
IGFBP1	8.06754	8.06626	6.70451
IL1RN	5.84093	5.76473	4.40341
XPR1	6.78102	6.19919	4.838
TGFBR2	11.4586	10.9107	9.55015
C11orf45	6.37564	6.52219	5.16209
GRAMD3	10.1389	9.94565	8.58556
SLC20A2	7.09812	6.80925	5.45042
CHD9	10.4844	10.3856	9.02741
PHOSPHO2	5.09491	5.70545	4.34749
STAT5B	8.82561	8.90458	7.54725
SND1-IT1	6.815	5.47758	4.12078
STARD13	6.64784	6.18921	4.83308
BRF1	7.01177	6.33803	4.98222
SLC25A16	5.89471	5.95911	4.60334
ACKR3	5.59892	5.61523	4.25948
RNF144A	9.11246	8.67383	7.31826
LINC00339	9.19016	9.55151	8.1973
ZNF839	9.27479	9.33787	7.98377
BIRC6	8.47854	7.79833	6.44501
DMXL2	7.20703	6.89179	5.53869
SRGAP2	7.25014	6.39237	5.04036
TRIOBP	5.83409	6.05112	4.69923
RNF121	9.34313	9.53713	8.18549
MCU	9.5079	9.38784	8.03657
NFKB1	11.4586	11.6084	10.2574
CCDC101	5.98102	6.28461	4.93362
CCDC6	11.6521	11.3339	9.98312
NA	5.59339	6.24408	4.89334
PHF14	7.3287	7.15626	5.8056
C7orf13	5.68602	6.31026	4.95976
CEBPD	13.2486	12.898	11.5477
TM6SF1	6.51027	6.37206	5.02261
SMAP1	8.5935	7.943	6.59498
DCBLD2	12.0472	11.6045	10.2585
ZNF76	6.71963	6.76697	5.42117
CCL20	9.02154	10.6419	9.2965
TRAM2	9.28546	8.94848	7.60329
MFSD6	9.55557	9.49555	8.15056
PAGR1	10.4765	10.7842	9.43961
VPS54	7.2795	6.90444	5.56086
STAG1	8.90051	6.71602	5.37295
NUFIP1	5.88181	6.00874	4.66569
WDR19	10.0938	9.22054	7.87947
NFE2	7.71738	6.12717	4.78627
ACAP2	9.16777	8.94928	7.60852
CHD5	6.45914	5.81734	4.4774
ZBTB42	9.25182	9.43017	8.091
TJP1	11.2549	11.2239	9.88521
CDS2	8.75513	8.64964	7.31116
UBE2D2	8.9417	8.39001	7.05218
LGALS9B	6.56404	6.21797	4.88039
ELMSAN1	10.6252	10.4354	9.0979
TMEM55A	6.54448	6.8678	5.53103
NA	7.836	7.737	6.40071
SNAP91	7.84271	6.27894	4.94338
RBM25	11.4621	11.8071	10.4717
PRSS16	6.26866	6.70605	5.37132
RBPMS	8.1757	7.43678	6.10357
UNC80	7.01732	7.40586	6.07292
DLG1	8.30272	7.4369	6.10466
RHOT1	11.1057	10.543	9.21125
BICD1	7.3055	6.31087	4.97943
SLC29A2	8.75334	8.24761	6.9164
OMA1	8.56124	8.2513	6.92012
ARRB1	8.4157	7.68999	6.35882
ABHD11	5.1546	5.35329	4.02241
NA	9.7201	8.81406	7.4846
C11orf63	7.69564	7.07644	5.74727
SLC22A23	8.04118	6.3507	5.02157
ANKMY1	8.30374	8.04448	6.71655
UBE2D2	7.57437	7.00418	5.67629
PTEN	10.682	10.2472	8.92131
L3MBTL3	8.53204	8.2939	6.96973
NA	6.09141	6.37823	5.05409
PTPRE	9.18836	7.66737	6.34453
RAD23B	9.85239	9.99944	8.67733
CEP41	6.27984	6.38615	5.06455
SIRT5	10.0284	9.84095	8.51998
HEMK1	6.01445	5.91596	4.59534
MBOAT1	8.34458	8.13341	6.81286
KRTAP10-2	5.6789	6.06206	4.74185
SDSL	7.96464	7.54764	6.22751
TRIB3	10.9982	11.1912	9.87124
METTL4	8.09674	8.20197	6.88214
TK2	6.91139	6.77759	5.45821
VPS41	7.02079	6.08269	4.76396
RAB28	7.82374	7.99535	6.67741
PRKD1	8.67895	6.03089	4.71351
PLEKHG1	7.03139	6.02762	4.71046
PTPRR	8.44258	8.54931	7.23297
BCAR3	9.94208	10.0179	8.7017
HIBCH	10.0467	9.40028	8.0848
MARK3	8.44723	8.35944	7.04501
H1F0	9.30839	8.72683	7.41299
IL15	6.33294	6.31161	4.99835
MED27	7.36636	6.12303	4.81011
NA	7.92403	7.71559	6.40383
BET1	8.92113	8.85444	7.54282
HDAC8	6.8116	6.3081	4.99675
CCSER2	9.014	8.64969	7.33888
CDK8	7.14172	7.05731	5.74879
SOBP	6.96716	6.7799	5.47147
CDK5RAP2	9.88833	9.50743	8.19914
HENMT1	9.10136	9.56287	8.25502
CREB5	7.74667	7.50285	6.19672
PPM1A	6.81336	7.29343	5.98738
NA	7.57457	7.37704	6.07127
NRAV	8.07231	8.01433	6.70872
MET	10.5908	10.3086	9.00303
DOPEY1	6.91083	7.01875	5.71326
NA	12.0668	11.4774	10.1725
FBXO11	11.3544	11.2718	9.9669
PCNX	10.4593	9.84869	8.5444
LRRC20	6.54927	6.20259	4.89831
SMIM7	9.76843	9.48598	8.18195
ABCC4	9.90639	8.0758	6.77179
EFCAB11	7.97341	7.03395	5.73018
AQR	5.44625	5.67624	4.37294
SPG11	10.0474	9.49367	8.19069
EVA1A	10.1447	10.0544	8.75165
FAM134B	7.00929	6.43739	5.13507
ERICH1	9.30015	8.70293	7.40061
TEAD4	5.99168	5.9588	4.65681
NUP35	7.49958	7.76137	6.45942
NA	6.12847	6.5134	5.21247
MCMBP	6.27402	6.85539	5.5546
POU2F1	8.88022	8.37949	7.07993
CDH6	7.30822	6.69638	5.39753
ARHGAP12	7.87912	7.95526	6.65738
STK24	12.8293	12.458	11.1615
SPRED2	9.33636	9.15366	7.85771
ANKRD27	8.87423	8.73281	7.43745
NUDCD1	6.93153	7.4965	6.20152
PPARA	6.66887	5.86626	4.57129
ADAM10	9.94625	9.15117	7.85677
RHBDD1	8.36678	7.60167	6.30728
MLYCD	6.67853	6.66229	5.36894
GATB	8.15168	7.17854	5.88527
ZC3H10	8.05819	8.21064	6.91828
CBX7	8.58188	8.10514	6.81347
MED17	5.73126	6.41201	5.1205
ZNF493	6.65254	6.64485	5.35399
RASGRP1	7.28689	6.96374	5.67436
CHST15	10.4399	10.2177	8.92895
MFSD6	9.19276	8.98263	7.69445
NVL	7.83311	7.95908	6.67181
KIAA0319L	8.63564	7.92061	6.63401
HERC4	7.92897	7.74175	6.45652
RAB11FIP3	10.0026	9.57692	8.29171
SUV420H1	6.23257	5.94608	4.66103
RBPMS	8.14822	7.5701	6.28563
S100A2	7.05057	7.60168	6.31958
C5orf42	7.89354	7.95368	6.67205
ATP2B1	7.64632	7.65215	6.37062
RHOT1	6.41072	6.09455	4.81305
OSCP1	6.25312	5.77075	4.48986
CAPRIN1	6.30591	6.46046	5.17969
ERBB2	13.5793	13.1732	11.8938
CCSER2	8.69283	8.49624	7.21709
HTATSF1P2	8.14404	8.70751	7.42843
NA	7.0107	6.33859	5.06006
RNF214	8.04943	7.92199	6.64374
FOXJ3	10.9694	10.8036	9.52617
PTPRB	8.53603	8.17439	6.89777
MEGF6	9.60565	8.91354	7.63696
MBTPS2	9.13961	8.9012	7.62503
TJP2	6.61983	6.80933	5.5337
NCOR2	11.6896	10.4319	9.1564
YAP1	11.6923	11.4959	10.2209
COBLL1	9.21623	8.32174	7.04729
ABCG1	7.07603	5.67661	4.40246
RFX1	7.8388	7.75608	6.48202
MYO9B	8.23022	7.59559	6.3216
XPO4	9.29372	9.39446	8.12113
SLC9A8	7.24802	7.06414	5.79203
PRRT3	6.40644	6.59296	5.32088
TCF7L1	6.26012	5.69565	4.42461
TJP3	7.72801	7.00469	5.73385
LINC00339	8.80959	9.02479	7.75404
PARP4	11.8582	11.7822	10.5121
TDRD3	6.83058	6.04614	4.77703
LOC285628	6.1212	5.89423	4.62543
NA	5.11847	5.87183	4.60357
NA	8.77	8.77409	7.50597
SLTM	9.76841	9.55185	8.28441
GIGYF2	8.96339	8.47404	7.20669
MOCS1	9.54789	9.24752	7.98018
IL1R1	9.13988	8.08754	6.8209
PPM1A	9.12164	8.89678	7.63152
ARMC4	7.61419	6.18795	4.92288
SMARCA1	9.11183	8.82685	7.56317
FOXE1	7.14452	7.55663	6.29341
SLC9A2	7.74345	7.61031	6.34916
YPEL2	6.61879	5.90307	4.64234
MELK	10.727	11.7187	10.4582
SCAF8	9.08664	9.36645	8.10614
LOC100287896	6.89178	7.21282	5.9533
NA	9.19326	8.34568	7.0867
NA	5.6464	6.47504	5.21644
PPFIA1	10.942	10.8333	9.57561
DLK2	8.17612	8.2839	7.02649
SH2D4A	7.42583	7.34971	6.09264
MYO1E	6.12767	6.12928	4.87256
CNTRL	6.16337	6.30732	5.05076
ACAD10	7.95994	6.89427	5.63921
PIGU	9.01388	8.07939	6.82576
FLI1	7.87464	7.51936	6.26606
CDC42BPA	7.78006	7.20101	5.948
NTNG1	8.42688	5.7157	4.46383
FLNB	11.1759	10.4568	9.20512
TBCE	9.99854	9.88911	8.63838
OVOL2	8.96882	9.22302	7.97243
USP6	6.38475	5.97596	4.72625
BRWD1	6.69375	6.76991	5.5203
DIAPH3	6.69611	6.40467	5.15572
ST3GAL1	5.74995	5.48977	4.2414
PCED1B	9.41642	8.33298	7.08482
EIF4G3	9.93403	8.96178	7.7139
C20orf194	7.9568	7.35182	6.10428
DLGAP5	9.0628	8.83512	7.58821
OPA1	8.36692	8.23654	6.9898
PRRC2C	9.85918	9.72181	8.47622
RUNX1	7.89277	7.52709	6.28202
SNX30	9.0631	8.72389	7.47887
BNC2	7.95036	6.32781	5.08287
LYPLAL1	8.80382	9.00787	7.76307
ZEB1	5.76213	5.81682	4.57232
PXK	7.59718	7.41751	6.17326
FAM35A	8.93251	8.84458	7.60083
ING3	6.16242	6.44686	5.20331
CNIH3	6.8851	6.29245	5.049
MITF	8.04398	8.293	7.04963
FAM102B	9.8453	9.53384	8.29146
NA	7.60481	7.32785	6.08609
NA	7.1175	5.60391	4.36249
ZNF608	7.02583	6.58949	5.3483
NFX1	9.83154	9.52282	8.28184
HNRNPH3	10.8438	10.6009	9.36013
PDE4D	7.29779	7.55422	6.31367
ZFP90	10.8302	11.0658	9.82556
FGF18	8.68149	8.60475	7.3646
STXBP5	8.09567	8.07653	6.83729
SH3PXD2A	8.69624	6.18895	4.95052
PAX8	11.1389	10.3701	9.13173
PHLDA1	13.507	13.5216	12.2834
SMAGP	7.33608	7.4171	6.1792
MXRA5	9.9618	8.50784	7.2711
RAB15	6.79233	7.05376	5.81738
SMCHD1	6.70919	6.21403	4.97808
PAFAH2	6.74134	6.28268	5.04727
PPP3R1	8.80958	9.72415	8.48883
EGR1	9.04863	11.0707	9.83559
IFT74	9.10326	8.64765	7.41333
ANKHD1-EIF4EBP3	6.98444	6.82661	5.5924
SMC6	7.15431	7.59936	6.36529
OSCP1	6.87493	6.38609	5.15291
POLR3H	8.71843	8.95679	7.72419
NA	6.17304	5.6801	4.44796
PRRX2	6.67052	5.79813	4.56646
BIRC3	10.1995	10.3026	9.07109
BIVM	10.2234	10.1111	8.88039
VPS8	7.39951	6.31549	5.08512
CXCL1	11.3824	11.9143	10.684
SH3GL3	9.85669	9.15014	7.92005
EPHA10	6.64536	6.78024	5.55037
NA	5.55329	6.08259	4.85302
SLAIN1	9.48826	9.67519	8.44743
NA	6.59373	6.19326	4.96552
KIAA0368	11.1701	10.7546	9.52697
USP14	8.07536	8.18716	6.95993
NA	6.66116	6.0201	4.79405
MN1	8.25194	8.02641	6.80045
PFKFB4	9.58117	8.96301	7.73765
ZNF214	5.85141	6.44808	5.22301
PHOSPHO2	7.73178	8.18923	6.96419
RPS6KA5	6.99604	6.62168	5.39872
KPNB1	12.3623	12.5344	11.3131
TJP2	5.4692	5.68578	4.46449
TRDMT1	6.18155	5.63086	4.4096
NA	7.69374	7.78944	6.56853
SSBP3	6.62727	5.95488	4.7342
NCOA6	10.6349	10.3504	9.1302
NA	6.72202	6.49947	5.27932
ARMC8	5.81754	6.06831	4.84857
NAPEPLD	7.82123	7.65991	6.44027
ANGPT2	7.32939	5.57301	4.35363
NA	6.42817	5.99555	4.77703
LRIG1	7.54707	7.15599	5.93811
SLC25A42	8.5703	7.79086	6.57379
ZBED6CL	8.77846	7.84775	6.6308
TRIM37	8.73533	9.00961	7.79291
ZMYND11	11.9066	11.6432	10.4266
YIF1B	5.519	6.56455	5.34831
NA	7.38242	7.215	5.9988
ZNF605	7.78737	7.46732	6.25133
SETD2	9.79023	9.49522	8.27931
RHOT1	9.87646	9.43483	8.21909
AUH	8.71729	7.97229	6.75671
FBXL2	8.92967	8.29677	7.08145
IGF2R	12.1798	11.3366	10.1222
LARP4B	9.80508	9.70289	8.48846
HNRNPH3	10.3751	10.1317	8.91767
GUSBP11	6.24857	6.19291	4.97907
ANKRD17	10.338	10.3775	9.16513
BMPR2	9.32406	8.652	7.43982
RAB36	7.65434	7.67815	6.46608
STOX1	7.28794	7.49197	6.28071
CEP63	9.69643	9.43545	8.22436
ANKHD1	9.06544	8.98774	7.77677
NA	5.53333	5.44635	4.23547
NPHP1	5.40509	5.35334	4.14297
ZC3H14	7.6074	7.65115	6.44223
NA	8.12562	6.2944	5.08599
CTDSPL	9.49892	8.9321	7.72408
GNAI1	6.71951	7.09585	5.88785
ERBB2IP	6.63891	6.85973	5.65177
SEC24A	7.67187	7.29503	6.08715
KIF18A	7.74663	7.94783	6.74049
VAC14	8.77121	8.08253	6.87523
WWC3	9.43315	8.92683	7.71997
PPP3CA	7.11777	6.12284	4.91621
NUBP1	8.1117	7.75398	6.54763
FAM110B	5.73047	5.30001	4.09367
MED27	6.723	5.76917	4.56348
TRIM24	7.25755	7.09343	5.88799
KRCC1	9.35796	9.09986	7.8946
MAP2K5	8.17329	5.9213	4.7165
SH3GL2	6.94758	5.37153	4.16705
UACA	6.17096	5.76144	4.55698
TMOD2	7.64296	7.45244	6.24804
RGS17	9.46798	9.09508	7.89202
HS2ST1	7.1113	6.59039	5.38737
RSBN1L	6.23064	6.42754	5.22454
TBC1D2B	8.86563	8.831	7.62832
TARBP1	8.4668	8.28985	7.08739
ATF6	9.76801	9.31231	8.10998
SPATA7	9.27123	8.91129	7.709
RBL1	6.15654	6.80371	5.6026
DHRS3	11.813	10.9406	9.73953
NA	8.44353	6.17163	4.97085
MYO5B	6.67898	6.40411	5.20382
FAM86JP	6.42957	6.58465	5.38489
DACT2	7.0255	6.68505	5.48594
UIMC1	11.0352	10.958	9.75953
SNX1	6.82142	6.51736	5.31919
AP4E1	8.42006	8.58334	7.38598
UHRF1	9.17994	10.6539	9.45763
PLSCR1	8.69324	8.92078	7.72507
PHLDB2	8.35986	9.06959	7.87437
EPS8	7.33856	7.70267	6.50762
SON	7.95333	8.19804	7.00306
B3GALT6	8.75962	9.03361	7.83882
PIH1D2	5.79672	5.5749	4.38036
DFFB	7.04339	6.84342	5.64894
HNRNPK	12.0393	11.8235	10.6295
TSNAXIP1	6.59529	5.93041	4.73743
TJP1	10.2662	10.1822	8.9893
DCBLD2	11.1331	10.6215	9.42975
NA	7.4501	7.38767	6.19663
TLE1	10.5564	9.98736	8.79636
BTAF1	9.94626	9.85024	8.65926
WHSC1L1	7.3969	7.05763	5.86686
SPTLC2	7.29031	6.83695	5.64651
KATNAL1	8.24036	8.23949	7.05006
NR3C1	7.41924	7.38441	6.19567
NA	5.30258	5.81932	4.63102
UBE2J1	9.55566	9.55479	8.36653
KIAA1598	11.3101	10.938	9.75003
FAM174B	8.30213	8.07437	6.88671
CIT	5.43688	5.76821	4.58065
PDE7B	6.90535	5.92782	4.74042
R3HDM1	8.9618	8.47204	7.28519
SKIV2L2	10.2541	10.0732	8.88696
43352	13.0268	11.7559	10.5701
NRIP1	10.7588	10.1205	8.93513
PRDM11	8.45557	8.6513	7.46599
AFTPH	6.07022	6.28622	5.10123
NA	10.1737	9.46138	8.27654
ORC5	5.85403	6.27659	5.093
ZNF704	7.96495	6.17554	4.99229
INTS6	9.68276	10.5598	9.37664
BCAT1	10.4186	9.75719	8.57409
NA	5.62442	5.63627	4.45322
ZSCAN31	10.519	10.5772	9.39426
KMT2C	6.63566	5.54991	4.36715
FNBP1L	9.65688	9.8946	8.71207
RECQL5	6.90062	6.97273	5.79031
SLC30A9	10.7478	10.5009	9.319
TMTC4	8.85676	8.69048	7.50866
RCCD1	6.55855	7.06783	5.88655
NA	7.7793	8.22141	7.04043
UBR3	7.66756	7.28952	6.10859
SYBU	9.34292	9.48268	8.30208
MED4	9.04001	9.10073	7.92153
ATP5S	7.34248	6.98956	5.81048
RNF182	8.12832	8.75827	7.58012
SPECC1L	8.08951	8.16334	6.98565
PMM2	8.17795	8.05634	6.87878
TRIM69	7.77974	7.84235	6.66502
JMY	11.1622	10.5525	9.37565
ATXN1	9.37652	5.98801	4.81166
DENR	11.8397	11.8013	10.6255
ANKRD26	6.5043	6.75485	5.58043
CWF19L2	8.04728	7.51247	6.33809
HNF4G	6.11592	5.42251	4.2486
DAAM1	8.66521	8.63347	7.45959
FBXO11	10.7714	10.5801	9.4066
LRIG3	7.41553	7.45291	6.28001
NIPBL	9.67661	9.49629	8.32373
RFX7	9.78264	9.42457	8.25215
NA	5.96497	6.21245	5.0408
AK4	12.0807	11.7606	10.5891
NA	5.06292	5.28697	4.1158
NFYC	8.29952	8.28576	7.1147
SEMA4B	12.003	11.471	10.3012
FANCC	5.78756	5.49595	4.32632
MICU1	8.95241	7.56096	6.39146
ZNF586	8.94534	9.20862	8.03966
CCDC91	9.51773	6.63309	5.46516
VASH1	6.51049	6.26679	5.09894
ADAP1	10.3994	9.61521	8.4477
TANGO2	6.56719	6.75224	5.58491
ZNF215	6.20592	7.15383	5.98667
PTPN12	10.8378	10.6309	9.4638
ZNF322P1	5.2528	5.75477	4.58824
MALT1	8.7373	9.02274	7.85634
WIPF1	7.25289	7.21625	6.05043
PDGFB	5.87076	6.36112	5.19656
CCDC176	8.76932	7.68001	6.51614
ELMSAN1	7.68931	7.71026	6.54644
ZNF385B	6.53546	5.70881	4.54591
RAI14	12.5678	12.1371	10.9749
ASB3	8.48783	8.77135	7.60962
DENND5A	10.3278	10.0286	8.86738
LANCL2	6.21699	5.71527	4.55415
YAE1D1	7.90072	8.33855	7.17803
PMS1	7.75367	8.0918	6.93176
CSRP2BP	6.37056	6.36961	5.20965
ZMYND8	5.17336	5.30401	4.14606
SPHK2	10.0013	10.1483	8.99054
CAMSAP2	10.3039	10.2881	9.13075
ZNF772	7.36178	7.50042	6.34315
KANSL1	9.44471	9.3777	8.22117
TCF20	9.3328	9.31882	8.16242
EHF	8.73722	8.93242	7.77621
ENAH	6.67473	6.36262	5.20661
SLC38A6	7.90475	7.3298	6.17409
NA	9.65914	9.72166	8.56608
MIPEP	8.12173	7.43034	6.2753
INO80D	8.6494	8.49229	7.34032
HEATR5B	7.78504	7.78015	6.62839
CYP20A1	7.87621	8.45754	7.30626
PJA2	11.6382	11.5647	10.4136
VWA8	6.10233	5.75564	4.60482
FBXO11	7.15456	6.83606	5.68614
LOXL4	6.57526	5.81636	4.66662
PDCL3P4	5.79368	5.92417	4.77449
GLTSCR1	7.912	7.69171	6.54208
FANCL	8.23091	8.76912	7.62042
AFF1	8.01871	7.46808	6.31966
KIF1B	8.50877	8.5665	7.41861
BBX	10.1224	9.39006	8.24286
RAD51C	9.20211	9.72233	8.57586
RBPMS2	10.1306	10.209	9.06294
HS3ST1	5.64407	5.79472	4.649
TNKS	5.52961	5.77738	4.63189
PSMG1	11.0157	11.2769	10.1322
CDC42SE2	6.59697	6.72603	5.58156
PHLPP1	6.6694	6.04229	4.89791
TTC23	8.28546	7.70038	6.55704
KPNA3	10.1617	10.0785	8.93532
ATP11B	9.99561	9.73353	8.59059
LIPG	6.58249	5.90866	4.76572
MPDZ	8.32697	7.88102	6.73839
UPRT	7.37195	7.44053	6.29838
DPY19L3	5.80963	5.67985	4.53827
FNDC3A	9.36357	9.30766	8.16645
UBE4B	10.0366	9.08298	7.94344
PLEKHA7	8.03502	7.46769	6.32815
OSBPL5	7.7577	6.73528	5.59575
PLCL2	6.26315	5.6519	4.51246
NIN	9.77471	9.70592	8.56716
EVA1A	8.6684	8.54894	7.41022
STIM2	6.63394	6.78265	5.64416
DET1	6.63289	5.76572	4.62776
ZBTB8OS	5.57141	5.65025	4.51237
BCL11A	8.2362	7.88171	6.74389
MTMR7	6.60541	5.84482	4.70717
NACC2	8.85936	8.37347	7.2361
RGS12	8.32495	7.97543	6.83844
CEP192	9.59734	10.0278	8.89101
NA	5.25795	5.46173	4.32547
PPP1R13B	9.49301	9.30348	8.16725
MTBP	6.27542	7.45009	6.31391
RBMS1	9.45375	9.5094	8.37362
SCMH1	6.75746	5.56449	4.42881
LOC388692	8.1579	7.65122	6.51564
IQCK	9.77087	8.73976	7.60419
NA	6.75992	6.71483	5.58031
PUM2	10.1112	9.8125	8.67824
ARHGEF6	9.16078	8.08541	6.95127
PGBD2	6.28978	7.18646	6.05258
KLF12	5.18655	5.26283	4.12929
ZDHHC17	8.64681	8.40472	7.27137
HNRNPH3	6.91329	6.87968	5.74637
AGL	9.98414	9.53233	8.39907
ROCK1	7.19444	7.06956	5.93715
NA	8.49535	8.5736	7.44177
FAXC	5.91158	5.9874	4.85631
IL18R1	6.94204	7.25407	6.12313
ARAP2	6.1028	6.44046	5.31008
C11orf70	9.06335	8.80144	7.67124
IFT80	5.41997	5.479	4.34937
NA	12.7754	12.1151	10.9856
ALKBH3	8.70848	8.48137	7.35276
TNFRSF19	7.07553	6.79189	5.6636
PPHLN1	7.60901	6.99949	5.8712
SPAG9	7.62069	7.42425	6.29673
MTDH	11.8467	11.7204	10.593
HNRNPM	11.2182	11.1832	10.0558
SPATA7	7.92111	7.70655	6.57936
RASAL2	5.13758	5.41008	4.28298
OSBPL5	7.62372	6.41377	5.28688
EYA4	5.8699	5.89362	4.76701
DGUOK	6.98242	7.19341	6.06732
ACACB	6.81626	5.9442	4.81825
SH3BP4	10.3706	10.2479	9.1224
FAM122A	6.53393	6.50267	5.37724
AHCYL2	7.02002	6.17235	5.04701
ID1	7.04425	7.04195	5.91669
EVA1A	8.35717	8.2823	7.15761
SCLT1	6.04461	5.51512	4.39067
ASB7	6.55712	7.46688	6.3427
MAP3K4	10.0077	9.54864	8.42474
KIAA1407	6.60155	5.77277	4.64901
CUL1	9.41507	9.17222	8.04881
RALGDS	5.7013	5.48705	4.36405
SHPRH	7.14196	7.32269	6.19971
FRMD4A	5.9694	5.52745	4.40547
HERC3	6.48914	5.91456	4.79267
ADGRF1	6.82478	6.97398	5.85286
NA	5.43679	5.7603	4.63949
RNF115	7.55833	7.68315	6.56401
CRTC3	10.0659	9.85823	8.73921
RNF144A	8.35242	7.95265	6.83372
CCDC176	7.22941	6.30855	5.19004
MED6	10.4241	10.3869	9.26894
NA	6.82428	6.83601	5.71819
CXXC5	10.4252	10.399	9.28217
CEP41	6.32068	6.58977	5.47337
SNX13	7.52539	7.30911	6.19291
PLCE1	7.91036	6.30964	5.19352
SPAST	9.12871	9.14728	8.03125
MYNN	9.15592	9.34856	8.23273
RPS6KB1	9.89246	10.0959	8.98037
XPO4	9.41641	9.36097	8.24546
NA	5.80906	5.74652	4.63144
NDNF	6.01388	5.90939	4.7944
PHLDB2	7.65584	8.37184	7.25694
GUSBP1	6.35141	5.71477	4.6004
PTPN12	10.0371	10.0289	8.91465
CLIP1	7.35709	7.28755	6.17351
MAN1A2	7.1373	7.0197	5.90673
NF1	6.63981	6.37585	5.263
STAT1	11.0693	11.2044	10.0917
ST7	7.30536	6.11953	5.0074
EEPD1	5.81685	5.11602	4.00445
FBXW11	10.5741	10.017	8.90582
SASS6	7.05341	8.10359	6.99267
NHLRC3	9.18756	9.10349	7.99286
ZNF586	8.02939	8.39805	7.28756
NA	5.48766	5.58699	4.4767
NA	6.05493	6.1723	5.06204
TNFRSF1A	10.9724	10.4949	9.3847
ATF6B	6.79775	6.49805	5.38818
GOLGA6B	5.92896	6.19479	5.08579
CEP135	8.24792	8.56639	7.45793
FNDC3A	9.34569	9.27718	8.1694
LINC00472	6.00889	5.98806	4.8807
MAP4K3	9.10819	8.87776	7.77048
ZBTB11-AS1	7.3014	7.83808	6.73094
BRMS1L	7.74763	7.79976	6.69396
FBXO43	5.5274	6.0444	4.93902
VPS13D	6.48359	5.24359	4.13831
RB1	8.58043	8.66286	7.55764
KIAA0586	6.70886	6.74671	5.64183
DENND5A	11.2948	10.925	9.82026
IQCK	10.7071	9.85857	8.75432
SNX25	7.64631	7.53103	6.4272
PRIM1	7.76016	9.28825	8.18444
NA	4.96917	5.20532	4.10163
PRIM1	8.46288	9.91201	8.80844
MECOM	11.839	11.8645	10.7609
ROCK1	8.04412	8.12143	7.01791
ITFG2	7.12972	7.46755	6.36406
DENND2A	7.2938	6.16196	5.05877
UBR5	9.89719	9.87004	8.76689
TSPAN5	6.56069	6.02478	4.92184
NA	9.24331	9.23021	8.12872
NA	5.93798	6.13247	5.03158
SLC2A1	12.3618	11.8151	10.7143
RBBP8	12.044	11.6059	10.5058
CSTF2T	6.57828	6.96191	5.86209
SLTM	9.62988	9.43361	8.33473
GLS	11.9789	11.5594	10.4607
PARD6G	8.53494	8.43349	7.33517
TRIM33	8.98724	9.06039	7.96241
MTMR3	7.01828	7.16802	6.07009
SMARCA1	10.9244	10.4994	9.40212
HNRNPM	12.643	12.7157	11.6185
MN1	8.29193	8.09418	6.99711
LSM8	6.02107	6.55175	5.45545
MAST1	6.43775	6.45528	5.35987
GPATCH2	6.69592	6.50106	5.40602
EPB41L5	9.32611	8.76772	7.67304
MEIOB	6.80524	6.26782	5.17359
ANKIB1	10.1802	9.94371	8.84978
MAVS	8.29636	7.94947	6.85577
AGAP3	7.81346	7.69511	6.60183
FNBP1	11.1231	10.3764	9.28332
MSL2	5.57634	5.9647	4.87194
MMS22L	6.76169	7.64743	6.55468
CD2AP	9.11928	8.79458	7.70227
NA	6.87911	6.35078	5.25867
MALT1	6.15726	6.56017	5.46815
NA	7.62029	7.03548	5.94359
SLTM	7.1205	7.24749	6.15594
NCOR2	10.9589	9.75299	8.66155
HMBS	9.84807	9.85604	8.76638
C11orf70	8.75384	8.55221	7.4627
FAM149B1	9.82119	9.08804	7.99881
RCAN1	10.8325	10.3418	9.25282
HCG4	7.38685	7.59032	6.50147
SCHIP1	8.43269	8.39389	7.30558
USP32	5.46218	5.18567	4.09759
KIAA1033	8.02053	8.43784	7.35027
BCL3	10.2887	10.0823	8.99483
ATG4A	5.66418	5.73786	4.65079
PREP	9.04124	8.92349	7.83692
CAAP1	7.39264	7.47433	6.38831
NA	5.92091	6.57695	5.49138
BIVM	9.98823	9.83895	8.75339
GLI1	5.8644	5.54088	4.45614
KCTD14	7.84863	7.58136	6.49698
CA13	6.23898	6.70644	5.62274
BIRC3	6.33756	6.51183	5.42836
NA	6.02644	6.13637	5.05339
NA	5.01949	5.69447	4.61152
ST7	7.51757	6.37669	5.29425
STYXL1	9.4703	8.83725	7.75561
ADCK3	7.4421	7.42926	6.34766
ADARB1	7.54546	6.85771	5.77669
ODF2L	5.89904	5.74962	4.66868
NA	6.89789	6.72661	5.64568
ZC3H14	8.87751	9.06375	7.98285
NA	6.43885	6.12617	5.04527
MACROD2	4.95632	5.70239	4.622
NA	7.79836	7.12599	6.04565
NNT	6.72149	6.38394	5.30373
NA	9.2088	8.23907	7.15903
ERVK13-1	7.15646	7.2459	6.16589
LRCH2	7.3821	6.92767	5.84795
ZNF792	6.84134	6.98939	5.90978
NA	11.5013	11.5688	10.49
GNB1L	6.4664	5.8924	4.81382
RHBDL3	8.90212	9.19455	8.11735
KIAA0895L	6.69175	6.63609	5.55901
SLC35F6	8.2474	7.91072	6.83382
EPS15L1	6.43207	6.49356	5.41694
CCDC91	7.98897	5.40041	4.32442
KIF24	6.99766	7.92203	6.84609
DCAF6	6.40855	6.42959	5.35538
MIRLET7BHG	6.67808	6.49599	5.42182
MAGOHB	5.31322	5.7509	4.67712
HEATR5B	8.74952	8.49726	7.42376
LCOR	8.23308	8.28441	7.21095
SLC6A12	7.57259	7.30336	6.23022
LCMT2	9.44342	10.139	9.06587
GOLGA4	8.86663	8.5283	7.45548
UBXN8	7.36549	7.3169	6.2451
TMEM39B	8.76406	8.86676	7.79498
FHOD3	9.0387	5.39627	4.32456
WWP1	10.7733	10.5698	9.49856
NA	6.49601	7.01011	5.93922
PFN2	12.5578	12.5918	11.521
POU2F1	7.85122	7.44784	6.37789
LOC100507599	6.51924	6.55479	5.48488
BID	7.57403	8.13602	7.06623
NA	7.48115	7.17419	6.10444
RAB18	7.93045	8.32954	7.26031
SHROOM3	8.82806	8.72045	7.65222
VPS36	9.09655	9.0753	8.00801
BNIP3	12.5537	12.1712	11.1041
ZFYVE26	9.35496	9.00406	7.93737
AFAP1L1	7.86841	7.84649	6.78004
TTC30B	6.7892	6.89983	5.83385
PTP4A1	7.71778	7.84449	6.7805
PCF11	8.56356	8.50858	7.44481
TEX19	6.87991	6.49097	5.42818
PCCA	10.5543	9.84437	8.7816
PDIK1L	7.69707	7.89776	6.83529
PARG	6.61189	6.57419	5.51222
NCOA1	6.86111	5.78215	4.7203
FAF1	8.32947	5.93031	4.8707
FAM20C	8.79086	7.44683	6.38745
OARD1	9.41166	9.38134	8.32268
TIAL1	8.88358	8.97111	7.91272
PIGM	8.47455	8.48982	7.4319
IL6	8.16218	9.93458	8.87696
ARHGAP24	6.696	5.94966	4.89235
PACS2	6.56709	6.30702	5.24982
NAA15	7.39867	7.43045	6.37343
EFCAB7	6.43394	6.12453	5.06753
WNK1	9.88514	9.29878	8.24294
ACACA	10.9382	9.43004	8.37441
INO80C	8.29616	8.62094	7.56581
TOM1L2	5.80439	6.01411	4.959
CASP6	6.10461	6.28472	5.2301
UBAC2	10.2714	9.57024	8.51582
DBNDD2	10.963	11.373	10.3188
SEC63	6.7007	6.48526	5.43153
ALPK2	8.95627	8.45406	7.40077
GTF2H2	6.1142	6.78808	5.73499
VAPA	6.86605	7.06894	6.01592
NRG1	6.35204	5.83663	4.78381
SPAST	7.54229	7.69912	6.64793
DLG3	5.76411	5.88201	4.83082
HS3ST3A1	8.75383	8.00505	6.9545
JAG2	6.95125	6.73206	5.68231
ZNF658	7.18168	7.53006	6.48149
NFX1	8.8601	9.17238	8.12416
BMS1P20	7.18596	7.39066	6.34271
CCDC94	8.61892	8.45396	7.40639
AP1S1	5.91543	5.95325	4.90573
TRAK1	5.63692	5.37465	4.32727
WTAP	9.80234	10.1455	9.09839
TSEN15	9.18734	9.25783	8.21096
SNX14	11.1525	10.866	9.81919
ATP2A2	11.1191	10.5809	9.53437
ANGPT2	7.48141	5.79126	4.74476
MYH10	10.654	10.077	9.03113
NUP214	9.07289	8.83561	7.78987
EIF2AK1	6.86179	6.91232	5.86702
B9D1	6.60964	6.16183	5.1176
ASXL2	10.0539	9.99349	8.94963
HNMT	6.02869	6.25546	5.212
IPO8	9.93531	9.7818	8.73875
BUB3	6.17358	6.50784	5.46479
PRSS33	6.99038	6.45406	5.41113
AZIN1	11.7352	11.879	10.8366
METTL23	7.81853	7.80759	6.76586
WDR7	7.01072	5.4786	4.43805
GUSBP5	6.11124	6.71914	5.67953
LIMK2	5.69962	5.59653	4.55758
FOXK2	6.63806	6.57453	5.5369
NEURL3	6.06574	6.3578	5.32019
SFMBT1	8.10277	8.32732	7.28995
INTU	7.44142	6.91146	5.87417
DAAM1	8.28162	8.15851	7.12164
NA	8.09139	7.59248	6.55615
ANTXR2	9.31528	8.78849	7.75283
GOLGA3	10.9011	10.3603	9.32491
THAP8	5.64282	6.06095	5.02562
DUS2	8.0981	8.03633	7.00118
SPATS2	9.08779	8.73642	7.70162
CNOT6	9.09707	8.93123	7.89654
ATP5S	6.74442	6.80279	5.76811
BCAS4	8.43731	7.69751	6.66293
MICU2	10.528	10.4696	9.43526
MED8	6.44659	6.5928	5.55888
NA	6.56467	6.74234	5.70863
PTPRA	8.91559	8.33351	7.30008
FSD1	5.76669	6.36299	5.33038
RNF2	5.47939	5.70856	4.6765
TJP2	8.70941	8.90232	7.87033
ACAP2	8.63902	7.95143	6.91944
CENPK	7.71715	9.14263	8.11084
DIP2A	6.79264	6.73913	5.70737
LMO1	6.0793	6.07215	5.04056
COQ7	7.2102	6.86396	5.83262
NA	6.86239	6.75355	5.72254
STRN3	9.5959	9.54712	8.51623
RAPH1	7.09769	7.84583	6.81541
CHI3L1	6.0801	6.37451	5.34433
SFMBT1	8.03466	8.18857	7.15915
NTSR1	6.47006	5.79626	4.76699
FAM167A	9.90972	9.8706	8.84135
YEATS4	9.46783	9.80138	8.77224
WBP1L	6.1544	5.91907	4.88999
DARS	12.8139	12.5935	11.5646
NA	8.20222	8.03093	7.00202
F3	11.8034	12.0792	11.0506
NA	6.77787	6.76204	5.73345
SLITRK5	6.06503	6.34789	5.3197
ZFHX2	5.85117	5.56404	4.53587
RAPGEF6	8.39159	8.41328	7.38543
EPHA4	5.69496	5.36712	4.33942
C2CD2	10.0752	9.64249	8.61482
NA	5.97207	5.65623	4.62856
RIN3	6.10072	5.28272	4.25508
GNAI1	7.00473	7.2299	6.2023
SEC24D	9.87887	9.51799	8.49057
GGACT	7.14705	6.79873	5.77141
FAIM	8.64514	8.85484	7.82832
NA	8.65573	8.49623	7.47
ZNF512	9.97528	9.71447	8.6884
KIAA1468	8.99366	8.86918	7.84351
WTAP	6.97447	7.40993	6.38433
MID2	8.57568	8.07737	7.05183
ZSWIM3	6.08151	6.51836	5.49298
PRKD3	6.92175	7.02849	6.00324
SLC2A10	8.87083	8.56589	7.54066
PAGR1	8.10104	8.07572	7.05061
ZNF331	7.03094	7.389	6.36465
ZNF177	9.18219	9.47157	8.44738
PROSER2	10.4724	10.732	9.70805
ZNF233	5.37748	5.83777	4.81435
TLDC1	6.42496	6.18961	5.16679
PCNXL2	6.86661	6.42489	5.4024
PNMA2	9.19216	9.05205	8.02957
YEATS2	10.1969	10.2119	9.18959
CSPP1	6.45237	6.6414	5.61922
C15orf41	6.15696	4.92374	3.90158
DBP	7.37581	6.56308	5.54101
KLHL20	7.0581	7.08181	6.05992
RHOU	5.1336	5.58416	4.56243
PHF3	9.34761	9.18665	8.16508
SERBP1	10.6987	10.5594	9.53784
HNRNPA1	5.84917	5.83284	4.81159
DDX58	5.83925	5.86288	4.84167
ZHX3	8.20843	7.43188	6.4107
JAG2	8.92289	8.66454	7.64339
PSPC1	7.44579	7.55552	6.53447
SAMD4A	6.42479	6.16837	5.14739
RXFP1	8.01508	7.36329	6.34239
CASP9	8.13682	8.03405	7.01335
TIMM23	12.707	12.911	11.8907
WHSC1	5.85013	6.00074	4.98058
SLC45A3	7.91803	7.56255	6.54251
SH3RF1	7.3746	7.78777	6.76776
DPH6	6.75986	5.46462	4.44482
ATRN	6.17909	5.58641	4.56713
ADCK1	6.94747	5.39462	4.37565
CCDC177	5.35473	5.63337	4.61489
ZC2HC1C	7.39204	8.10032	7.08235
AKAP13	6.05613	5.47877	4.46162
STK4	11.3212	11.3518	10.3352
PTGIS	10.7133	9.70393	8.68737
RPGR	8.31698	8.36877	7.35227
C4orf33	6.41051	6.72217	5.70665
NAPEPLD	6.50673	6.42373	5.4083
FAM185A	6.12488	6.0222	5.00706
LOC100134301	5.92524	6.13657	5.12166
NA	6.57643	6.19959	5.18517
HNRNPM	12.0187	11.9681	10.9539
TMEM39A	7.78743	7.86552	6.8516
ZZZ3	9.63406	9.43161	8.41807
SP110	7.6572	7.0441	6.03075
PGM2L1	7.83655	7.7301	6.71716
ZZZ3	9.92335	9.85605	8.84312
NLRC5	5.53547	5.71927	4.70659
EVA1C	5.78659	5.76049	4.74781
GYG2	6.60017	5.36643	4.354
NNMT	10.4241	9.56869	8.55647
SMARCC1	8.07098	8.0179	7.00587
CASD1	6.59629	6.78761	5.77594
LARP1B	8.29066	8.26319	7.25164
OPA1	6.55363	6.38387	5.373
GIN1	7.10996	7.34836	6.33761
NA	8.18996	8.45196	7.44124
KIAA1324L	6.08329	5.34076	4.33014
MND1	7.98675	8.88871	7.87812
SULT1C2	7.57418	7.36047	6.35089
RNF32	6.15718	6.49366	5.48434
PUM1	10.8184	10.8625	9.85328
FAM221A	5.49777	5.74361	4.73454
PSMG1	11.3388	11.726	10.717
NUDT13	6.23646	5.74473	4.73582
FAM129A	10.8188	10.4712	9.46226
TRIM24	6.20663	6.06263	5.05426
TRIP12	11.1983	11.1612	10.1532
NA	5.81272	6.25071	5.24269
KDM4D	5.53679	5.98586	4.97804
TBC1D9	10.1871	10.1431	9.13561
MKLN1	10.3819	10.0796	9.07227
RAPH1	8.04382	8.40747	7.40023
LRRC6	6.77758	4.96494	3.95772
UNC5B	6.45352	6.09123	5.08432
SGK3	6.41323	6.62775	5.6217
KIAA0556	9.10802	7.1651	6.15919
BATF3	6.68101	7.0074	6.00161
PTEN	8.77356	8.42867	7.42312
NA	5.23122	4.99246	3.98707
PPP2CA	10.6552	10.9626	9.95762
NICN1	8.32491	7.81873	6.81467
SMARCA4	10.7143	10.4814	9.4782
TSEN15	7.36433	7.38318	6.38017
RAB10	12.6396	12.3971	11.3944
BNIP3L	11.4393	11.0058	10.0031
DARS2	7.81211	8.05806	7.0556
PANK2	11.6771	11.6415	10.6392
RAB2A	8.70913	8.20493	7.20288
IL1RAP	7.47601	7.27967	6.2777
PPP4R1	11.579	11.653	10.6511
NA	10.9336	9.68092	8.67918
KIAA1551	12.6536	12.0896	11.0881
KIAA0319L	5.38991	5.57939	4.57857
LOC374443	5.5032	6.02594	5.02542
STRADA	10.4064	10.7013	9.70107
PANK2	10.8339	10.6611	9.6609
LIN54	6.87928	7.72062	6.721
ZFP2	7.65233	7.59031	6.59073
MTMR14	9.77444	9.33498	8.33582
RBMXP3	9.19998	8.42268	7.42358
IL15	6.203	5.85543	4.85644
PCGF6	6.74019	6.98212	5.98333
DNAJC15	10.6973	10.1951	9.19631
MAP2K4	9.2616	8.97962	7.98163
RBMX	10.3152	9.54301	8.54507
ADSL	11.7518	11.5372	10.5394
NAP1L3	5.5639	5.95813	4.96028
NRDE2	7.54786	7.6397	6.64249
43165	11.182	10.7949	9.79775
DOPEY2	6.97708	6.19282	5.19603
NA	9.72365	10.083	9.08643
ACACA	10.299	8.7516	7.75538
NA	7.36907	6.37355	5.37761
INVS	5.93864	5.41083	4.41514
RFC3	5.67182	6.17626	5.18062
CREB1	6.59568	6.23817	5.24274
NA	6.67306	6.19385	5.19886
RNF121	6.13933	6.34366	5.34871
NA	8.20282	8.35809	7.36331
SLC7A1	11.8457	11.6156	10.6212
CFAP69	6.78282	6.30609	5.31179
YLPM1	5.50925	5.28665	4.29254
LGR4	7.81402	7.11596	6.12201
TRIB2	8.96104	8.57951	7.58586
TAF1B	7.92484	8.16305	7.16946
FNIP1	9.65631	9.47218	8.47864
STK38L	6.66846	6.96301	5.96948
FNIP2	8.04457	7.57686	6.58344
NA	7.03467	7.21751	6.22435
INPP4B	8.36042	6.06409	5.07101
NA	8.23776	8.66532	7.67269
SOS2	6.29234	6.453	5.46076
RFTN1	7.92364	5.85573	4.86349
GDA	8.98322	8.86009	7.86801
NA	7.51654	7.6485	6.65648
ZBED2	6.44674	6.59648	5.60459
TSEN15	8.03513	8.18049	7.18881
IL4R	9.7371	9.13531	8.1437
CFDP1	11.0013	10.4421	9.45055
ACP6	8.33492	7.64824	6.6567
HOXB8	10.7202	10.8274	9.83587
NR2C2	6.66224	6.44288	5.45176
DDX18	10.1583	10.2311	9.24036
DENND2D	7.69441	7.28734	6.29714
NA	6.81304	6.83217	5.84225
FAM167A	10.3773	10.4684	9.4788
EIF4E	6.01571	6.24218	5.25264
LRRC8B	6.73115	7.11297	6.12373
DCAF5	9.1061	8.82883	7.83981
USP37	8.47452	8.93956	7.95078
POLA2	8.13538	9.89802	8.90944
MBNL2	5.361	5.62812	4.64021
CDC42BPB	10.9062	10.1769	9.1892
NA	9.54892	9.1422	8.15473
PTBP2	8.67881	8.82675	7.83932
NDRG4	6.64097	6.26247	5.27507
N4BP2L2	10.8227	10.6765	9.68989
STOX1	8.44942	8.81299	7.82698
NFATC3	5.60242	5.84453	4.85977
NA	6.47195	6.56058	5.57616
ZFYVE16	7.43254	7.82687	6.8425
RRP15	9.25157	9.51813	8.53393
SORBS2	6.52309	5.22649	4.24233
MCM3	9.00068	10.181	9.19693
METTL23	7.73158	7.65396	6.67117
CXorf23	7.22303	7.23215	6.24937
ELP6	7.92349	8.37674	7.39413
EXD2	10.2768	10.084	9.10143
TOB2P1	4.95486	5.83876	4.85628
NA	5.22224	6.04969	5.06753
LRRC16A	7.25129	6.01832	5.03627
TRIM32	8.17591	8.2861	7.30427
TARS2	6.09002	6.51507	5.53387
DIXDC1	5.43943	5.64457	4.66341
PPIP5K1	7.78639	7.58095	6.60013
CETN3	5.08582	5.85963	4.87891
CTPS1	9.12206	9.9298	8.94934
SMA5	5.41571	5.57993	4.59967
ADCY3	11.4434	10.7143	9.73467
ARMCX3	4.68027	5.42295	4.44362
ATG5	8.06316	7.70995	6.73083
ADD3	11.9194	11.6948	10.7156
ST3GAL4	7.31798	6.7667	5.78787
MSH2	6.9225	7.70041	6.72185
ITPK1	9.74221	8.16077	7.18232
WNT7A	8.87779	8.4861	7.50784
EPB41L5	8.49376	7.78215	6.80432
CCDC101	7.93112	7.9785	7.00076
NAGS	5.36497	5.67558	4.69816
ALOX12B	5.4081	5.63182	4.65481
TGIF2	8.34632	7.92255	6.94597
SMARCB1	9.38322	9.26655	8.29016
NA	7.55192	6.91136	5.93538
NA	6.28735	6.51896	5.5431
ERBB2IP	6.15345	5.68251	4.70671
WWC2	5.64295	5.36912	4.39359
SDPR	8.13568	8.14254	7.16719
SENP6	5.8638	5.65019	4.67516
CMSS1	9.43495	7.0575	6.08257
SF3A1	8.02981	8.03978	7.06494
ZNF587	5.19747	6.06515	5.091
NA	5.47043	5.5792	4.60521
ABCC4	9.89901	7.95511	6.98128
NA	6.46476	7.82445	6.85071
CNOT1	11.2144	11.1419	10.1684
TPD52L1	12.5175	12.1122	11.1388
ARPIN	7.59298	7.62328	6.65012
NA	5.84911	6.47157	5.49865
OSBPL6	5.81442	5.32823	4.3556
NUFIP1	5.80636	5.94771	4.9753
NA	5.82427	5.6841	4.71213
CLIP2	8.31845	7.07587	6.10433
NA	6.61786	6.07019	5.09894
TNIP1	11.1961	10.4505	9.47931
MICAL2	6.55922	6.03825	5.06726
FAM231D	9.02076	8.34007	7.36929
MCAT	7.20327	7.28968	6.31893
SNX14	6.09552	6.09161	5.12118
MAP4K4	9.47036	8.74582	7.77566
ASB3	9.25214	9.16616	8.19601
RILPL1	10.8711	10.7804	9.81125
FAM181B	5.07333	4.94998	3.98087
MB21D2	7.07072	7.28658	6.31785
ANKRD29	8.44369	7.71938	6.7509
CLIP2	7.98497	6.94255	5.97427
RBMXP3	9.07892	8.08393	7.11592
CNKSR3	9.74832	9.8701	8.90241
VNN1	6.71343	6.43288	5.46563
ARMC8	7.14669	7.10996	6.14323
STX17	6.36553	6.28004	5.31351
NPAS2	7.14504	6.04455	5.07806
SCAF11	11.0858	11.1978	10.2321
SLC5A12	5.14212	5.65642	4.69167
TAF15	10.9642	11.7053	10.7407
USP16	10.4806	10.0851	9.12065
N4BP2L2	10.0899	9.70719	8.74363
GPR89B	6.76988	7.02541	6.06187
KHDRBS1	12.4027	11.9876	11.0241
RNF212	6.49264	6.23403	5.27052
ASXL1	9.72566	9.60204	8.6386
INO80D	7.64105	7.42885	6.46547
DNAJC12	7.38421	7.17769	6.21478
CFAP97	6.83752	6.90927	5.94641
MAP3K3	7.11872	6.98899	6.02641
NA	5.69921	5.65633	4.69393
LOC100630918	6.28863	7.0856	6.12393
BNIP3L	10.7669	10.3393	9.37771
HNRNPA2B1	12.8598	12.5484	11.587
CXCL8	12.2161	13.8096	12.8485
RNF217	7.86392	8.15873	7.19766
SRA1	8.046	8.54374	7.58287
TRERF1	7.16219	6.21318	5.25239
NA	6.14749	5.66598	4.70527
XPO6	9.88383	9.73828	8.77783
SYCP2	6.74509	7.20257	6.2422
DCPS	7.92787	7.82635	6.86612
PCDHB16	6.54889	7.27978	6.31958
NA	7.06897	5.72612	4.76606
E2F5	10.4102	10.2262	9.26628
PAAF1	9.51372	9.49364	8.53451
FBXW7	8.43738	8.29617	7.33729
SFR1	6.17547	6.62926	5.6704
TNFSF10	7.85516	7.62076	6.66215
NSUN6	7.16422	6.35122	5.39287
CTIF	8.02047	5.21768	4.25955
ADRA1B	6.02606	6.02404	5.06637
NFATC3	6.20133	6.30615	5.34871
DNAJB12	7.94702	7.84263	6.88528
SLC27A2	6.34181	6.731	5.77374
SAYSD1	7.83331	7.58827	6.6312
R3HDM1	9.32386	8.83951	7.88255
NBN	7.51492	7.70635	6.74958
NA	4.90671	5.46417	4.50746
H2AFY2	10.6175	10.6362	9.67983
PSMG4	9.62286	9.34033	8.38429
SCYL3	8.21249	8.6067	7.65125
NA	7.57286	7.36439	6.40919
GEN1	5.26706	5.71325	4.75805
ZNF268	6.63494	7.19784	6.243
DNAJB12	6.89139	6.50348	5.54914
PTPN2	8.70336	8.22271	7.26929
GLDC	7.7064	6.78935	5.83624
CORO2A	6.03805	5.61477	4.6617
C6orf89	6.78255	7.06067	6.10786
TADA2A	5.60048	5.98206	5.02932
[truncated: 19,510 more rows]
