# Supplementary material for: Metabolic modulation of CtBP dimeric status impacts the repression of DNA damage repair genes and the platinum sensitivity of ovarian cancer
Source: Int J Biol Sci. 2023 Apr 9;19(7):2081–96. doi: 10.7150/ijbs.80952 (PMC10158025; doi:10.7150/ijbs.80952)
Supplement: Supplementary file 6 — Supplementary table 5. [file ijbsv19p2081s6.xlsx]

## Sheet: SupTable5
ZBTB20
DLEC1
LOC728673
PABPC3
GRAP
NMNAT1
DDX20
NBPF9
NBPF10
CDC42SE1
PIP5K1A
IVL
TRIM46
MEX3A
BCAN
NES
LRRC71
AIM2
ADAMTS4
UQCRHL
UAP1
SZRD1
SERPINC1
RASAL2
CFAP74
SHISA4
ZC3H11A
DTL
FLVCR1
STPG1
NLRP3
OR2T33
TNFRSF14
FAM76A
PTAFR
COL9A2
LINC01364
GBP1P1
HES4
MTF2
B4GALT2
SNORD38A
PLK3
TSPAN1
ZYG11B
LEPROT
NEXN
ALMS1
TEX261
PCYOX1
RSAD2
AAK1
CEP68
BCYRN1
RHOQ
ALK
FOSL2
IFT172
LRRFIP1
RAB17
USP40
EFHD1
ARMC9
TMEM198
STK16
HSPE1
DLX2
MYO3B
CCDC173
NMI
ARHGAP15
LINC00570
IL1B
POLR1B
TMEM87B
BCL2L11
MFSD9
SLC9A4
BBX
ZBED2
CCDC80
GPR156
POLQ
ZNF148
CHST13
ATR
CP
SHOX2
ADIPOQ
COL8A1
LMOD3
SNORD69
NT5DC2
DNAH1
RAD54L2
TMIE
TERC
SATB1
SEPSECS
PACRGL
TLR3
SORBS2
LCORL
PPID
MAP9
ZNF827
NDNF
ANK2
CDS1
NIPAL1
LIMCH1
APBB2
RICTOR
CDH6
F12
CREBRF
ERGIC1
GM2A
CD74
PCYOX1L
PCDHB9
PCDHB8
PCDHB6
KIF20A
CDKN2AIPNL
FSTL4
ATP6AP1L
LOC441087
MAP1B
PMCHL2
CCDC125
LINC01554
RHOBTB3
USP45
SMIM8
CGA
NRN1
DST
GCM1
FBXO9
GSTA4
TREML1
TBC1D22B
IP6K3
TUBB2B
ZSCAN12P1
FOXC1
SNORA29
ZDHHC14
RAET1L
KATNBL1P6
VNN1
KIAA0408
PKIB
LAMA4
SP8
PSMG3
XRCC2
CDK5
TCAF1
TAS2R39
COPG2
STRIP2
SCIN
FAM3C
SEMA3E
AKAP9
STK17A
CRHR2
FKBP14
TRA2A
TECPR1
MLXIPL
KCTD7
DAGLB
PHKG1
PDGFA
TNRC18
DSCC1
ASAP1-IT1
SLA
RNF122
FGFR1
HGSNAT
SNORD54
SDR16C5
MCMDC2
LRRCC1
PRSS55
NEIL2
ZNF483
BSPRY
BRD3
FCN1
OLFM1
ARRDC1
HAUS6
MLLT3
IFNB1
PCSK5
RASEF
GAS1
SNORA84
CENPP
OGN
IPPK
LOXL4
SFXN2
IDI2
SFTA1P
LINC00200
CACUL1
ACBD5
MKX
KLF6
RTKN2
ZNF503
ANKRD1
CRYAB
CLMP
VWA5A
BRSK2
LDHAL6A
E2F8
SLC5A12
FJX1
TTC17
MAPK8IP1
OR51S1
SLC43A1
OR52N2
SLC15A3
PGA3
FADS3
INCENP
RASGRP2
AP5B1
PGM2L1
MIR326
B3GNT6
RFX4
FICD
SSH1
LINC00173
HRK
KSR2
HSPB8
HIP1R
C12orf77
DCN
NUDT4
DENND5B
C12orf40
ENDOU
CERS5
POU6F1
GALNT6
SOAT2
ZNF740
GPR84
METTL7B
ERBB3
GPR182
ARHGAP9
SRGAP1
GAPDH
CPM
CLEC4A
CLEC4E
KITLG
DNAJC3
SLITRK5
LINC00347
PCDH17
LATS2
ABHD13
ITGBL1
AP1G2
L2HGDH
SNHG10
ITPK1-AS1
TGFB3
PGF
DLST
WDHD1
PPIB
RORA
SLC27A2
MYEF2
RHOV
LPCAT4
PAQR5
CELF6
UBE2Q2P1
WDR73
ISG20
SOX8
UNKL
PTX4
NOMO3
SYT17
GPRC5B
HBZ
NPW
PDPK1
SBK1
ZNF689
UBN1
FTO
NUTF2
VPS4A
SNAI3-AS1
RNF166
TMEM186
FANCA
TMEM159
LRRC75A
RASD1
LLGL1
TOP3A
MFAP4
SLFN13
AP2B1
NR1D1
GSDMA
MYH13
CCDC47
KCNH6
SPATA32
HDAC5
ETV4
EZH1
CNP
KRT15
KRT34
LOC100128288
B3GNTL1
TEX19
RPTOR
RPL29P2
SHBG
EVPL
GRIN2C
COG1
TEKT1
ABCA9
FAM20A
SNORA38B
PITPNC1
RNF165
ZNF397
IMPACT
CEP76
TNFRSF11A
ATP8B1
ZNF682
HNRNPA1P10
ZNF69
CRTC1
ZNF121
LRRC8E
MCOLN1
INSR
TNFSF9
CENPBD1P1
FUT6
ZNF264
ZNF542P
FCAR
RPS9
ZNF611
ZNF432
RCN3
DHDH
ZNF114
ARHGAP35
KLC3
LRG1
PSG4
PSG5
PSG7
MIA
FAM98C
HCST
HAUS5
NFIC
ZNF91
ZNF714
ATP9A
RBBP8NL
EEF1A2
E2F1
NRSN2
SPEF1
MYBL2
RIMS4
DZANK1
LINC00319
CRYAA
MIR99AHG
MX2
KRTAP19-7
MAP3K7CL
RWDD2B
MMP11
TRMT2A
MIRLET7BHG
MLC1
SULT4A1
ZC3H7B
EP300
XPNPEP3
SNORD43
LGALS1
RASD2
LIMK2
OSBP2
SLC35E4
RNF215
PITPNB
SGSM1
SHROOM4
SNX12
TRMT2B
SPANXN3
SLITRK2
ZNF275
SCARNA9L
DMD
RP2
USP27X-AS1
VCX2
MAGT1
